# Supplementary material for: Proteomic analysis of Sarcoptes scabiei reveals that proteins differentially expressed between eggs and female adult stages are involved predominantly in genetic information processing, metabolism and/or host-parasite interactions
Source: PLoS Negl Trop Dis. 2022 Dec 6;16(12):e0010946. doi: 10.1371/journal.pntd.0010946 (PMC9725168; doi:10.1371/journal.pntd.0010946)
Supplement: S1 Table — (XLSX) [file pntd.0010946.s001.xlsx]

## Sheet: S1_Table
S1 Table. The full list of proteins quantified in the Sarcoptes scabiei proteome of key different developmental stages (i.e., eggs at an early stage (Ee); eggs at a late stage (El) of embryonation/development; adult female (Af)).
Protein IDs	Description*	E vaule	Homologous in Tetranychus urticae**	Ee					El					Af					N: Peptides	N: Razor + unique peptides	N: Unique peptides	N: Sequence coverage [%]	N: Unique + razor sequence coverage [%]	N: Unique sequence coverage [%]	N: Mol. weight [kDa]	N: Q-value	N: Score	N: Intensity	N: MS/MS count
				Relative quantification***					Relative quantification***					Relative quantification***
				Replicate 1	Replicate 2	Replicate 3	Replicate 4	Replicate 5	Replicate 1	Replicate 2	Replicate 3	Replicate 4	Replicate 5	Replicate 1	Replicate 2	Replicate 3	Replicate 4	Replicate 5
SAR_1002s	Histone H3.3 isoform X1 [Nothobranchius furzeri]	3e-91	tetur07g01530.1	25.7086	26.3001	28.021	26.945	27.0646	26.345	27.095	26.7175	25.3546	24.2512	25.147	24.9878	25.4392	25.2776	0	17	3	3	70.1	33.6	33.6	15.328	0	323.31	6973000000	75
SAR_1005s	Uncharacterised	7e-158	NA	26.4138	26.2478	26.4433	26.2702	26.3964	28.2083	27.1832	27.748	28.1431	28.3183	27.0105	27.5353	26.9555	27.3399	27.1337	14	14	14	35.3	35.3	35.3	25.156	0	285.06	65552000000	772
SAR_1008s	DFP2-like protein 37 [Sarcoptes scabiei]	0	NA	24.3713	23.5929	24.3852	24.181	24.1285	26.2377	24.5791	24.973	25.5353	26.1043	0	0	0	0	0	9	8	7	65.3	65.3	62.6	30.089	0	323.31	5338500000	177
SAR_1022s	SH3 domain-binding glutamic acid-rich protein-like protein [Sarcoptes scabiei]	5e-147	tetur16g00900.1	24.0382	22.8793	0	24.1754	0	25.0559	24.3735	25.2549	25.249	25.2733	23.7104	23.8151	23.8512	24.1319	24.0729	7	7	7	19	19	19	23.935	0	24.964	3431100000	101
SAR_1025s	charged multivesicular body protein 4b-like protein [Sarcoptes scabiei]	1e-150	tetur29g00240.1	23.9668	24.4217	24.3453	24.3375	24.7687	24.3637	23.9339	24.7923	24.4333	24.5572	25.256	25.76	25.2657	25.5354	25.1485	14	14	14	40.4	40.4	40.4	24.668	0	323.31	10375000000	231
SAR_1029s	Acetyl-CoA acetyltransferase, mitochondrial-like protein [Sarcoptes scabiei]	0	tetur12g04400.1	23.7468	23.7564	23.3045	23.7685	23.5472	23.7951	23.8525	23.7878	24.1472	24.1346	25.5818	26.0519	25.6196	25.7534	25.7465	12	12	12	42	42	42	44.874	0	323.31	10740000000	202
SAR_102s	alpha-actinin, sarcomeric-like protein [Sarcoptes scabiei]	0	tetur05g09170.1	23.2399	24.2413	22.9022	23.5014	23.1828	24.7762	23.9745	24.8701	24.9245	24.9237	27.018	27.3433	26.9321	27.2078	27.0668	66	66	66	50	50	50	132.36	0	323.31	62155000000	1206
SAR_1031s	branched-chain-amino-acid aminotransferase, cytosolic-like protein [Sarcoptes scabiei]	0	tetur03g05990.1	0	0	0	0	0	19.0587	0	0	20.836	20.1542	23.8974	24.9898	24.1969	24.4033	24.5072	13	13	13	57	57	57	37.373	0	87.298	3844300000	113
SAR_1037s	Uncharacterised	7e-129	tetur02g15192.1	22.9968	22.9974	22.816	0	22.8465	0	22.883	22.7273	22.6317	0	22.7964	0	22.9987	22.7298	0	4	4	4	16	16	16	40.96	0	7.4496	826080000	38
SAR_1040s	Uncharacterised	0	tetur07g00170.1	0	0	0	0	0	23.0764	22.8715	22.6209	22.695	23.1611	0	0	0	0	0	5	5	5	15.7	15.7	15.7	62.21	0	30.66	346080000	27
SAR_1045s	lysosomal Pro-X carboxypeptidase-like protein, partial [Sarcoptes scabiei]	0	tetur19g01900.1	23.7007	23.8333	0	0	23.6469	24.6997	24.0469	24.5998	24.0654	24.5728	24.5783	23.7557	24.1167	23.868	23.5126	5	5	5	10.7	10.7	10.7	57.53	0	32.277	2806800000	80
SAR_1048s	Uncharacterised98_0004610 [Sarcoptes scabiei]	0	tetur15g00330.1	24.0184	23.9703	23.8155	23.4979	23.6292	24.486	23.9882	24.1815	24.5776	24.567	22.9194	0	23.5347	21.0704	22.5771	22	22	22	37.2	37.2	37.2	89.331	0	222.6	4296500000	211
SAR_1072s	Uncharacterised	7e-84	NA	24.1165	23.8397	23.6052	0	0	0	23.3785	0	0	0	0	0	0	0	0	4	4	4	13.2	13.2	13.2	30.056	0	6.1417	438490000	20
SAR_107s	epidermal retinol dehydrogenase 2-like protein 1 [Sarcoptes scabiei]	0	tetur02g14370.1	0	0	0	0	0	0	0	0	22.4209	21.6248	22.6636	22.7387	22.448	22.8556	22.421	5	5	5	17.1	17.1	17.1	33.41	0	18.211	561930000	28
SAR_1080s	Uncharacterised	0	tetur09g01460.1	24.7943	24.7903	24.823	24.5216	24.5951	24.2722	24.5676	24.4615	24.2244	24.3333	24.2672	24.4298	24.2485	24.6392	24.4015	5	5	5	35.3	35.3	35.3	28.796	0	128.29	4218700000	111
SAR_1084s	glutathione peroxidase-like protein 1 [Sarcoptes scabiei]	6e-156	tetur29g00700.1	26.3016	26.304	26.5132	26.4912	26.5799	25.6668	25.8723	25.4276	25.5537	25.4367	27.0508	27.5696	26.9909	27.246	27.0342	19	19	19	59.4	59.4	59.4	32.586	0	323.31	42886000000	540
SAR_1098s	reticulon-1-like protein, partial [Sarcoptes scabiei]	3e-123	tetur04g01650.1	0	0	0	25.2235	25.2149	25.3639	0	25.3421	25.3686	25.3067	25.537	26.3478	25.4499	25.7153	25.6264	2	2	2	11.6	11.6	11.6	24.584	0	21.423	3674100000	81
SAR_1119s	V-type proton ATPase subunit C 1-A-like protein [Sarcoptes scabiei]	0	tetur08g03920.1	0	0	0	0	0	22.7791	0	23.1495	22.84	23.1729	23.7524	24.5229	23.4858	23.5691	23.4785	9	9	9	34.5	34.5	34.5	43.824	0	146.51	1258200000	51
SAR_111s	RAS-like protein 4 [Sarcoptes scabiei]	2e-136	tetur04g06540.1	23.662	23.316	0	0	23.5476	23.5652	23.6667	0	23.3856	23.5545	0	0	0	0	0	5	5	5	22.9	22.9	22.9	22.473	0	10.241	878100000	30
SAR_1121s	enolase-like protein [Sarcoptes scabiei]	0	tetur05g08740.1	27.1127	27.3688	27.2856	27.3138	27.2778	27.6931	27.5707	27.6576	27.7396	27.4488	28.1375	28.5095	28.1074	28.2472	28.1299	24	24	24	59.3	59.3	59.3	45.224	0	323.31	91108000000	947
SAR_1143s	dynamin-like protein [Sarcoptes scabiei]	0	tetur07g07190.1	25.5651	25.7517	25.7094	26.1164	25.6612	26.2112	25.9097	26.2388	26.0548	26.192	25.1309	25.4627	25.1575	25.4603	25.2849	17	17	17	23	23	23	104.17	0	174.17	6621500000	167
SAR_1149s	adenosylhomocysteinase-like protein [Sarcoptes scabiei]	0	tetur07g05400.1	25.7582	26.0758	25.9729	25.9162	26.0332	25.3829	25.8757	25.5178	25.7153	25.7851	25.787	26.1147	25.8895	25.8301	25.8719	24	24	24	51.2	51.2	51.2	49.376	0	323.31	24497000000	618
SAR_1151s	PREDICTED: 26S proteasome non-ATPase regulatory subunit 13-like, partial [Rhagoletis zephyria]	1e-173	tetur19g00510.1	24.2603	24.6338	24.4312	24.4839	24.4784	24.2041	24.2889	24.2945	24.3206	24.2505	23.3586	23.5159	23.6194	23.6544	23.5479	14	14	14	43.9	43.9	43.9	43.242	0	56.418	3561500000	145
SAR_1154s	Uncharacterised98_0002350 [Sarcoptes scabiei]	0	NA	23.4385	23.1872	23.3182	23.2	23.5433	22.6577	22.9617	22.644	22.7619	23.1575	23.7122	24.3318	23.8203	23.6844	23.6881	14	14	14	26	26	26	67.274	0	23.356	3402600000	124
SAR_1157s	stress-induced-phosphoprotein 1-like protein [Sarcoptes scabiei]	0	tetur29g00250.1	26.8283	26.8716	26.8571	26.7754	26.7615	26.2761	26.4005	26.3665	26.458	26.499	26.0697	26.5515	26.0899	26.3806	25.9973	25	25	25	75.6	75.6	75.6	32.452	0	302.5	31061000000	635
SAR_1158s	RNA-binding protein-like protein 3 [Sarcoptes scabiei]	7e-71	tetur02g13690.1	25.9657	26.0972	25.7533	25.5707	25.7296	26.3056	26.3786	26.2958	26.0831	26.1722	22.1636	20.0621	0	0	21.4731	7	7	7	38.8	38.8	38.8	19.001	0	190.64	5630900000	147
SAR_1161s	ras-related GTP-binding protein D-like protein [Sarcoptes scabiei]	0	tetur08g03850.1	23.3707	0	23.1727	0	0	0	0	0	23.1226	22.6435	21.818	21.7725	0	22.2491	0	3	3	3	9.6	9.6	9.6	58.02	0	5.0197	355590000	20
SAR_116s	vesicle-trafficking protein SEC22b-B-like [Dermatophagoides pteronyssinus]	4e-130	tetur32g01050.1	25.0716	24.9048	24.5811	24.5582	24.4507	24.571	24.8105	24.4065	24.6657	24.8262	24.5057	25.009	24.3391	24.734	24.6475	11	11	11	60.3	60.3	60.3	24.876	0	323.31	6115100000	186
SAR_1172s	Thiolase-like protein [Sarcoptes scabiei]	0	tetur24g01190.1	25.9948	26.0944	26.0854	25.9467	26.1175	26.262	26.2482	26.1549	26.4356	26.187	26.5763	26.8242	26.5909	26.8425	26.6894	31	31	31	59.4	59.4	59.4	51.176	0	323.31	30334000000	628
SAR_1174s	phosphohistidine phosphatase-like protein [Sarcoptes scabiei]	7e-80	NA	23.6987	23.7409	23.5305	23.0713	23.8549	23.7676	23.6875	23.3627	23.7809	23.5875	0	23.4308	0	23.4633	23.2482	6	6	6	51.3	51.3	51.3	13.713	0	54.323	1344900000	69
SAR_1177s	Ulp1 protease-like protein [Sarcoptes scabiei]	0	tetur10g00970.1	21.9335	22.1954	0	0	22.107	0	0	0	0	0	0	0	0	0	0	3	3	3	7.9	7.9	7.9	59.393	0	5.5878	118290000	18
SAR_1180s	Kinesin-like protein 2 [Sarcoptes scabiei]	0	tetur08g04270.1	0	24.2668	24.3998	0	0	0	0	23.6969	24.0478	0	25.6318	24.5094	25.2796	0	24.8183	4	4	4	5.9	5.9	5.9	94.975	0	4.6547	2657300000	15
SAR_1182s	prostaglandin E synthase 3-like protein, partial [Sarcoptes scabiei]	2e-83	tetur02g04300.1	26.1972	26.3395	26.3146	26.2589	26.3	25.7576	26.3353	25.7563	25.9639	26.2306	24.7752	23.6085	24.8077	23.623	24.6934	10	10	10	22.8	22.8	22.8	21.768	0	162.98	9036000000	211
SAR_1184s	sphingomyelin phosphodiesterase D SpaSicTox-betaIF1-like protein [Sarcoptes scabiei]	0	tetur28g00590.1	23.2325	23.1618	23.6391	23.6119	23.8393	22.0196	22.2579	22.197	21.4501	21.9427	0	0	0	21.763	22.1142	4	4	4	13.1	13.1	13.1	43.7	0	5.7793	595230000	35
SAR_1195s	prohibitin-2-like protein [Sarcoptes scabiei]	0	tetur29g00190.1	25.048	25.2563	24.8487	25.0677	25.1997	24.717	24.9583	24.7541	25.0794	24.7269	25.6836	25.8656	25.8066	25.816	25.8979	19	19	19	69.6	69.6	69.6	31.878	0	323.31	13133000000	299
SAR_1201s	RNA binding domain containing protein 4 [Sarcoptes scabiei]	0	tetur09g00260.1	0	0	0	0	0	0	0	22.5193	22.4016	22.6655	0	0	0	0	0	7	7	7	8	8	8	149.39	0	34.578	362910000	25
SAR_1207s	39S ribosomal protein L38, mitochondrial-like protein [Sarcoptes scabiei]	0	tetur10g04940.1	23.6693	22.9876	23.3729	22.9952	23.201	23.3661	23.3606	23.4677	23.4924	23.4815	22.8927	23.0724	23.2132	23.1672	23.3336	8	8	8	17.5	17.5	17.5	67.996	0	35.52	1202400000	56
SAR_1209s	torsin-1B-like protein [Sarcoptes scabiei]	0	tetur01g14530.1	0	0	0	0	0	0	0	0	0	0	0	23.1908	0	23.011	23.0466	2	2	2	13.3	13.3	13.3	37.779	0	21.608	330700000	12
SAR_1210s	3-hydroxyacyl-CoA dehydrogenase-like protein 2 [Sarcoptes scabiei]	3e-165	tetur05g08890.1	0	0	0	0	0	0	0	0	0	0	21.4461	0	21.409	21.4459	0	3	3	3	16	16	16	25.719	0	71.722	208040000	24
SAR_1218s	eukaryotic translation initiation factor 4 gamma-like protein [Sarcoptes scabiei]	0	tetur06g00760.1	24.4973	24.497	24.4208	24.2254	24.2436	24.2334	24.4526	24.2287	24.4861	24.5806	24.1664	23.448	24.1573	23.7695	23.9396	31	31	31	30.5	30.5	30.5	168.19	0	323.31	12097000000	559
SAR_1219s	Uncharacterised	2e-173	tetur20g02260.1	0	0	0	0	0	22.1628	0	21.9053	0	22.8241	0	0	0	0	0	3	3	3	13.6	13.6	13.6	46.722	0	101.98	174140000	26
SAR_1220s	nascent polypeptide-associated complex subunit alpha, muscle-specific form-like protein [Sarcoptes scabiei]	4e-148	tetur08g03220.1	0	0	26.1557	26.1734	25.4384	25.5732	26.0204	25.3262	25.8536	25.893	24.6561	24.9237	24.8795	24.9876	24.8675	9	9	9	33.3	33.3	33.3	22.961	0	55.777	5151200000	109
SAR_1223s	paired amphipathic helix protein Sin3a-like protein [Sarcoptes scabiei]	0	tetur15g03610.1	0	0	0	0	0	25.0733	25.2429	24.6885	0	24.8216	0	0	0	0	0	6	6	6	5.3	5.3	5.3	215.05	0	16.688	1584400000	22
SAR_1226s	calmodulin-like protein 3 [Sarcoptes scabiei]	6e-95	tetur08g03830.1	0	0	0	0	0	0	0	23.7403	24.2362	0	23.3266	24.0754	0	0	23.9148	4	4	4	35.7	35.7	35.7	17.434	0	13.386	823780000	26
SAR_1227s	myelin expression factor 2-like protein [Sarcoptes scabiei]	0	tetur02g02280.1	24.0373	24.1165	24.7561	24.0627	24.3108	24.6966	24.9735	24.5947	24.0384	24.3171	19.7182	19.918	21.4367	18.9921	21.1732	22	22	22	35.4	35.4	35.4	69.958	0	103.6	5013900000	235
SAR_1236s	3-hydroxyisobutyrate dehydrogenase, mitochondrial-like protein [Sarcoptes scabiei]	0	tetur17g01780.1	27.013	27.0257	26.8255	27.0559	27.1663	26.3529	26.8536	26.5404	26.8175	26.3063	27.7626	28.3946	27.7805	28.0738	27.8411	14	14	14	54.8	54.8	54.8	34.677	0	323.31	34260000000	438
SAR_1239s	clathrin interactor 1-like protein [Sarcoptes scabiei]	0	tetur17g02690.1	0	23.2119	23.6338	0	23.2717	23.3292	22.7887	23.1259	23.5462	23.4973	23.2503	23.9325	23.5118	23.6749	23.6588	9	9	9	26.6	26.6	26.6	57.93	0	39.342	2434700000	87
SAR_1240s	aspartate aminotransferase, cytoplasmic-like protein [Sarcoptes scabiei]	0	tetur08g02390.1	25.4582	25.5678	25.3224	25.4345	25.3654	25.7408	25.7061	25.828	25.9807	25.9389	27.1552	27.337	27.0666	27.14	27.149	29	29	29	73.2	73.2	73.2	45.772	0	323.31	46260000000	633
SAR_1242s	60S acidic ribosomal protein P1-like protein [Sarcoptes scabiei]	9e-74	NA	28.3347	28.4637	28.2416	28.0104	28.1605	27.9082	28.1008	27.921	28.1971	28.2119	27.447	27.8717	27.4546	27.8699	27.5139	7	7	7	80.5	80.5	80.5	11.887	0	323.31	58660000000	490
SAR_124s	SAP domain containing protein 2 [Sarcoptes scabiei]	0	tetur21g02200.1	25.0027	24.8783	24.7049	24.776	24.8158	24.9083	24.9083	24.7707	24.9743	25.1125	0	0	0	0	0	12	12	12	26.3	26.3	26.3	90.719	0	169.09	3405300000	113
SAR_1254s	succinyl-CoA ligase [ADP-forming] subunit beta, mitochondrial-like protein [Sarcoptes scabiei]	0	tetur03g02660.1	23.1858	0	22.1132	0	22.3157	23.139	23.0385	23.5751	23.7287	23.6222	23.392	24.2628	23.1978	23.9217	23.7204	16	16	16	34.3	34.3	34.3	47.583	0	42.611	3459900000	147
SAR_1256s	regulator of chromosome condensation-like protein [Sarcoptes scabiei]	0	tetur06g01890.1	23.5736	23.9497	23.4124	23.8843	23.9226	23.6577	23.5843	23.378	23.0065	23.4914	22.0539	0	22.1957	0	22.1781	19	19	19	23.1	23.1	23.1	114.92	0	323.31	2365800000	166
SAR_1257s	signal recognition particle 72 kDa protein-like protein [Sarcoptes scabiei]	0	tetur07g00770.1	0	22.3808	22.846	22.7568	22.7064	22.1119	22.5243	22.3548	22.1626	22.6915	22.2053	22.1015	22.327	22.3002	22.2606	6	6	6	10.4	10.4	10.4	74.824	0	18.408	944990000	53
SAR_1262s	diaminopimelate decarboxylase-like protein [Sarcoptes scabiei]	0	tetur10g01140.1	23.7261	23.696	24.1651	24.0157	22.3958	25.0387	24.6173	25.0746	25.4033	25.2484	25.5177	25.7665	25.5226	25.4024	25.554	27	27	27	50.4	50.4	50.4	61.438	0	213.73	14354000000	348
SAR_1265s	amidophosphoribosyltransferase-like [Dermatophagoides pteronyssinus]	0	tetur01g13720.1	0	0	0	0	0	21.2604	21.1786	21.2082	21.763	21.0786	24.926	24.7921	24.2351	24.4634	24.3988	13	13	13	23	23	23	70.479	0	42.75	3424500000	120
SAR_1269s	DFP2-like protein 25 [Sarcoptes scabiei]	4e-113	NA	25.6991	26.3543	24.908	25.9968	25.952	27.5702	26.6113	27.8315	27.8234	27.4813	28.839	29.4056	28.7809	29.007	28.7755	9	9	7	50.3	50.3	46.2	18.711	0	323.31	73297000000	583
SAR_1272s	Glutathione S-transferase delta class 3 [Sarcoptes scabiei]	6e-163	tetur26g01510.1	24.3653	24.8382	23.2399	25.1068	24.9922	25.3382	24.9888	25.9294	25.8575	25.3277	29.1816	29.8545	29.2873	29.7592	29.5752	20	20	20	64.7	64.7	64.7	23.278	0	323.31	137590000000	890
SAR_1282s	pancreatic lipase-like protein 2 [Sarcoptes scabiei]	0	tetur35g01060.1	20.8361	0	22.0388	21.8048	0	24.2717	22.7301	23.1647	23.4762	24.4247	0	0	0	0	0	14	14	14	35.2	35.2	35.2	43.042	0	143.04	1616900000	95
SAR_1288s	Uncharacterised	0	tetur14g02500.1	0	0	0	0	0	0	0	0	0	0	22.4371	0	21.4711	0	21.4512	4	4	4	3.4	3.4	3.4	213.57	0	6.5111	229320000	6
SAR_1289s	cuticle protein-like protein 2 [Sarcoptes scabiei]	0	tetur43g00340.1	23.8108	23.4344	23.5467	22.2933	23.2994	26.9565	26.1632	26.6889	27.0808	27.0995	0	0	0	0	0	35	35	35	52.5	52.5	52.5	71.865	0	323.31	15375000000	429
SAR_1294s	Inducible metalloproteinase-like protein [Sarcoptes scabiei]	7e-107	tetur40g00200.1	0	0	0	0	0	0	0	0	0	0	22.7955	0	22.9148	20.8829	21.9907	8	8	8	23.1	23.1	23.1	45.045	0	21.402	1166200000	42
SAR_1296s	RNA-binding protein-like protein 2 [Sarcoptes scabiei]	0	tetur09g00630.1	24.3121	24.0179	24.502	23.9192	24.1794	24.153	24.5387	23.9606	24.1815	24.0526	0	0	0	0	0	11	11	11	14.8	14.8	14.8	97.334	0	36.403	1314800000	59
SAR_129s	JAB1 ubiquitin protease-like protein [Sarcoptes scabiei]	0	tetur16g03110.1	25.2548	25.1376	25.1911	25.0291	25.1715	24.7645	24.7939	24.6363	24.8177	24.8032	24.1131	24.3359	24.1462	24.3919	24.3399	7	7	7	27.3	27.3	27.3	36.524	0	139.45	4919800000	218
SAR_1304s	4-hydroxyphenylpyruvate dioxygenase-like protein 2 [Sarcoptes scabiei]	0	tetur01g03260.1	21.8206	22.1014	19.7555	23.013	22.9208	23.3973	22.0446	23.531	23.4742	23.0916	27.2982	27.6353	27.2719	27.4478	27.4171	31	31	31	69.5	69.5	69.5	44.285	0	323.31	47336000000	602
SAR_1308s	pre-mRNA-processing factor 19-like protein [Sarcoptes scabiei]	0	tetur04g02280.1	25.0475	24.9891	24.8631	24.8281	24.9053	24.2811	24.7536	24.4445	24.555	24.7168	0	22.4381	0	22.8685	0	12	12	12	37.3	37.3	37.3	47.542	0	176.92	4233400000	182
SAR_1317s	protein farnesyltransferase subunit beta-like [Dermatophagoides pteronyssinus]	7e-25	tetur01g14260.1	0	24.5534	23.795	0	25.5104	0	0	0	24.2771	0	0	23.2333	0	0	0	2	2	2	7.8	7.8	7.8	16.056	0	7.3676	688610000	20
SAR_1318s	28S ribosomal protein S2, mitochondrial-like protein, partial [Sarcoptes scabiei]	0	tetur10g02100.1	26.0403	25.4399	26.4639	25.3647	25.4885	28.5044	27.3754	27.806	28.0587	28.1737	0	0	0	0	0	12	12	12	25.2	25.2	25.2	50.372	0	323.31	22877000000	314
SAR_1319s	NADH dehydrogenase [ubiquinone] flavoprotein 2, mitochondrial-like protein [Sarcoptes scabiei]	1e-175	tetur01g14250.1	23.2683	0	0	0	23.0243	22.8953	22.7997	23.2936	23.4707	23.2357	23.8233	24.1577	23.8467	23.8411	23.6625	5	5	5	22.3	22.3	22.3	26.787	0	60.999	1697000000	88
SAR_131s	NDRG3-like protein 1 [Sarcoptes scabiei]	0	tetur37g00020.1	0	0	0	0	0	21.646	22.131	22.2035	0	0	0	0	0	0	0	3	3	3	9.1	9.1	9.1	40.802	0	51.199	389410000	22
SAR_1327s	Uncharacterised	0	NA	26.6071	26.8646	25.7833	26.5054	26.6853	27.873	27.233	28.0633	28.4753	28.2411	29.1357	29.6084	28.8619	29.3259	29.1391	18	18	18	62.8	62.8	62.8	31.051	0	323.31	55085000000	449
SAR_1328s	single-stranded DNA-binding protein, mitochondrial-like protein [Sarcoptes scabiei]	1e-120	tetur10g04610.1	26.0988	26.0708	26.2172	26.0932	26.1467	26.4094	26.5231	26.5508	26.4847	26.5046	25.3888	25.3042	25.6396	25.4718	25.7583	11	11	11	37.9	37.9	37.9	21.469	0	136.35	20920000000	405
SAR_1352s	T-complex protein 1 subunit beta-like protein [Sarcoptes scabiei]	0	tetur03g08120.1	26.6944	26.7189	26.7976	26.5744	26.6934	26.2622	26.6939	26.2676	26.376	26.4304	25.5577	26.1287	25.5356	25.8709	25.6776	36	36	36	76.7	76.7	76.7	58.868	0	323.31	47861000000	1001
SAR_1359s	T-complex protein 1 subunit eta-like protein [Sarcoptes scabiei]	0	tetur13g03860.1	26.3612	26.4496	26.4181	26.3041	26.263	25.8516	26.246	25.9257	26.0487	26.1064	25.0358	25.4055	25.1649	25.205	25.1806	39	39	39	65.8	65.8	65.8	59.915	0	323.31	28681000000	892
SAR_1360s	isocitrate dehydrogenase [NADP], mitochondrial-like protein [Sarcoptes scabiei]	0	tetur09g06350.1	25.2044	25.2667	25.3234	25.0701	25.2654	24.8403	25.3007	24.9738	24.9665	24.7738	23.1145	23.2751	23.276	23.2021	23.1825	12	10	10	24.1	22.5	22.5	51.047	0	30.871	4570600000	163
SAR_1361s	Uncharacterised	0	tetur04g09120.1	0	22.6012	0	0	0	22.658	22.3234	22.436	22.7296	22.6542	22.2105	22.2404	22.2479	22.0501	21.9649	5	5	5	12.9	12.9	12.9	54.078	0	13.28	689210000	34
SAR_1365s	GHMP kinase-like protein [Sarcoptes scabiei]	0	tetur28g00120.1	0	22.498	22.5783	22.3016	22.7473	22.8891	22.4901	0	0	0	0	0	0	0	0	4	4	4	13.9	13.9	13.9	43.373	0	7.2202	325540000	37
SAR_136s	aldo-keto reductase family 1 member B10-like protein 2 [Sarcoptes scabiei]	0	tetur02g11410.1	24.58	24.5748	24.4915	24.5054	24.537	24.394	24.5796	24.5751	24.5376	24.3397	24.7301	25.1551	24.8379	24.7964	24.7819	21	21	21	61	61	61	36.599	0	108.15	11156000000	296
SAR_1383s	cytoplasmic aconitate hydratase-like isoform X1 [Leptotrombidium deliense]	0	tetur02g09460.1	25.6606	25.5864	25.2289	25.5849	25.4419	26.1214	25.7689	26.0896	26.3848	26.4493	25.9185	26.3307	26.0949	26.291	26.171	42	42	42	47.6	47.6	47.6	111.08	0	323.31	23934000000	591
SAR_1384s	Uncharacterised	1e-69	NA	0	0	0	0	0	23.5975	23.2541	23.6288	24.0261	23.7001	24.0479	24.3388	23.0961	24.4666	23.9501	3	3	3	20.4	20.4	20.4	11.738	0	147	1457400000	63
SAR_1387s	Argonaute-like protein, partial [Sarcoptes scabiei]	0	tetur20g02910.1	0	0	0	0	0	0	22.9983	0	0	0	22.3347	22.3776	22.5383	22.6723	22.7457	8	8	8	20.6	20.6	20.6	67.702	0	30.713	811630000	45
SAR_1390s	E3 ubiquitin-protein ligase HERC4-like protein [Sarcoptes scabiei]	0	tetur13g01420.1	0	22.2071	0	0	0	0	0	22.3097	0	21.7602	0	21.9061	21.5061	0	21.8809	4	4	4	5.6	5.6	5.6	101.59	0	5.3021	497970000	17
SAR_1395s	laminin subunit beta-1-like protein [Sarcoptes scabiei]	0	tetur37g01040.1	24.3956	24.2552	23.7076	24.1671	24.4001	25.6662	24.8513	25.6295	25.7692	25.6891	24.7451	0	24.8873	22.5645	24.2421	59	59	59	31.9	31.9	31.9	217.97	0	323.31	25259000000	925
SAR_1405s	aldehyde dehydrogenase X, mitochondrial-like protein [Sarcoptes scabiei]	0	tetur28g02490.1	21.8906	21.4527	22.1591	22.0732	0	21.486	22.1831	21.8231	22.0658	21.7967	0	21.1502	20.9859	0	0	5	5	5	4.5	4.5	4.5	144.07	0	5.9347	533840000	34
SAR_1407s	calcium/calmodulin-dependent protein kinase type II alpha chain-like isoform X1 [Dermatophagoides pteronyssinus]	0	tetur04g00840.1	0	0	0	0	0	23.6363	22.5464	23.5409	24.0814	23.7181	22.639	22.7447	22.5106	22.6493	22.3538	11	11	11	29.3	29.3	29.3	72.126	0	208.53	2012300000	81
SAR_1409s	ras-related protein Rab-7a-like [Dermatophagoides pteronyssinus]	4e-141	tetur26g00240.1	25.4599	25.5382	25.2956	25.4327	25.5979	24.8512	25.0337	24.8094	25.1161	24.9792	24.73	24.8752	24.6472	24.7525	24.5649	9	9	9	48.3	48.3	48.3	23.246	0	156.89	8112300000	232
SAR_141s	Serine/threonine-protein kinase-like protein 5 [Sarcoptes scabiei]	0	tetur09g05360.1	32.9288	32.0029	32.3657	33.023	33.0238	31.7964	31.6354	31.9628	31.6342	31.3093	30.2914	30.6651	30.3241	30.5578	30.3745	43	29	29	36.2	31.3	31.3	93.043	0	323.31	601270000000	3128
SAR_1423s	proteasome subunit alpha type-5-like protein [Sarcoptes scabiei]	5e-163	tetur22g02630.1	27.1345	27.0278	26.9602	26.8663	26.8923	26.4238	26.8628	26.4331	26.6618	26.6983	25.9115	26.2624	25.8068	26.3133	26.0024	10	10	10	38.9	38.9	38.9	24.922	0	323.31	14797000000	303
SAR_1425s	proteasome inhibitor PI31 subunit-like protein, partial [Sarcoptes scabiei]	0	tetur29g00430.1	24.5076	24.1341	24.193	23.9999	24.2003	23.818	24.1822	23.614	23.9357	23.6651	23.6724	23.8512	23.5133	23.8539	23.71	4	4	4	25	25	25	31.838	0	146.71	2719500000	118
SAR_1427s	Uncharacterised	0	NA	22.541	22.4922	0	0	22.4836	0	0	0	22.2517	22.3462	0	0	0	0	0	2	2	2	4.5	4.5	4.5	49.48	0.0067768	2.5743	192930000	19
SAR_1429s	lap4-like protein [Sarcoptes scabiei]	0	tetur31g01410.1	0	21.8988	0	0	0	22.2924	21.9543	22.1893	22.519	22.7873	0	0	21.1258	0	0	8	8	8	5.7	5.7	5.7	210.9	0	43.476	647360000	49
SAR_1431s	calsequestrin-2-like protein [Sarcoptes scabiei]	0	NA	26.9209	27.0687	26.9878	26.8689	26.7984	25.2075	26.4066	25.6336	25.5425	25.6465	25.394	25.7761	25.3468	25.5701	25.2917	31	31	31	66.3	66.3	66.3	62.75	0	323.31	32395000000	774
SAR_1436s	glucosamine-fructose-6-phosphate aminotransferase [isomerizing] 2-like protein [Sarcoptes scabiei]	0	tetur10g02550.1	0	0	0	0	0	24.0745	22.9502	23.718	23.5857	24.3417	22.3164	22.5874	0	0	0	9	9	9	21.4	21.4	21.4	81.419	0	41.556	835280000	50
SAR_1438s	Uncharacterised	0	tetur02g03700.1	25.0141	25.063	25.0899	25.1755	24.9916	24.2281	24.9645	24.249	24.5049	24.5923	24.7893	24.9327	24.4126	24.7254	24.8372	26	26	26	48.2	48.2	48.2	60.188	0	124.4	9621700000	320
SAR_1439s	C20orf11-like protein [Sarcoptes scabiei]	2e-162	tetur07g00240.1	22.9323	0	0	0	23.4819	22.9168	0	22.5592	23.3956	22.898	0	0	0	0	0	6	6	6	40	40	40	28.698	0	38.66	614780000	28
SAR_1441s	tubulin-specific chaperone B-like protein [Sarcoptes scabiei]	8e-163	tetur13g02050.1	0	24.6715	24.5633	0	24.2267	24.1402	24.2637	0	24.0231	24.091	0	0	0	0	0	3	3	3	18.2	18.2	18.2	25.508	0	4.6568	829350000	27
SAR_1445s	tetraspanin-like protein 4 [Sarcoptes scabiei]	4e-169	tetur30g01040.1	23.8817	24.589	24.2128	24.139	23.734	0	23.1749	0	23.1219	0	0	21.6876	0	0	0	3	3	3	12.4	12.4	12.4	26.718	0.00093414	3.7669	792840000	44
SAR_144s	peptidyl-prolyl cis-trans isomerase NIMA-interacting 1-like protein [Sarcoptes scabiei]	5e-118	tetur03g08410.1	24.2663	24.2101	24.5811	24.2448	24.2944	24.2868	24.4335	24.5091	24.5389	24.3352	23.6585	24.0182	23.5859	23.8079	0	6	6	6	37	37	37	18.557	0	27.616	2643600000	84
SAR_1452s	GARS/AIRS/GART-like protein [Sarcoptes scabiei]	0	tetur05g04480.1	0	0	0	0	0	21.3116	21.2716	21.6705	21.9488	18.1286	26.0858	25.9863	25.6138	25.7867	25.4387	18	18	18	45.3	45.3	45.3	50.467	0	142.88	6879000000	167
SAR_1453s	phosphoribosylglycinamide formyltransferase-like protein [Sarcoptes scabiei]	0	tetur05g04480.1	19.1293	0	0	19.8054	0	18.8999	19.4197	21.151	21.5683	20.9523	25.1375	25.4065	24.9619	24.786	25.0098	20	20	20	39.8	39.8	39.8	53.716	0	76.334	5909700000	133
SAR_146s	Eukaryotic peptide chain release factor GTP-binding subunit-like protein [Sarcoptes scabiei]	0	tetur21g02880.1	25.2955	25.2145	25.4893	25.2802	25.2575	24.789	25.0508	24.8868	24.8313	25.0912	24.4488	24.8495	24.6641	24.7941	24.6975	17	17	17	36.1	36.1	36.1	64.68	0	267.43	12386000000	324
SAR_1477s	ribonucleoside-diphosphate reductase large subunit-like protein [Sarcoptes scabiei]	0	tetur01g07290.1	23.6467	24.2616	23.8371	24.3549	23.9787	0	23.9802	0	0	0	0	0	0	0	0	11	11	11	23.2	23.2	23.2	66.247	0	19.242	821160000	51
SAR_1486s	sodium/potassium-transporting ATPase subunit beta-like [Dermatophagoides pteronyssinus]	0	tetur35g00730.1	24.726	25.0873	25.2861	24.9835	25.2117	26.2526	25.8501	26.4115	25.7591	25.5291	26.0274	26.5211	25.9211	26.237	26.1829	11	11	11	45.2	45.2	45.2	36.162	0	263.75	13369000000	295
SAR_1491s	haloacid dehalogenase-like protein hydrolase domain-containing protein 3-like protein [Sarcoptes scabiei]	2e-177	tetur20g00270.1	0	0	0	0	0	22.0892	0	0	0	22.2938	21.7677	22.2642	21.5939	21.9051	21.9807	3	3	3	16	16	16	30.126	0	112.73	375150000	38
SAR_1500s	gamma-soluble NSF attachment protein-like protein [Sarcoptes scabiei]	0	tetur02g10920.1	0	23.5598	0	23.8736	23.288	23.4906	23.5286	23.3749	23.1963	23.1336	0	23.128	22.693	22.6731	22.7231	7	7	7	28.8	28.8	28.8	34.012	0	24.567	1173200000	54
SAR_1514s	Sar s 32 allergen (inorganic pyrophosphatase-like protein) [Sarcoptes scabiei]	0	tetur16g01440.1	25.4568	25.3099	25.1237	25.2783	25.2766	25.4745	25.4189	25.457	25.5908	25.7693	25.108	25.5812	25.1491	25.4434	25.3908	24	24	24	85.2	85.2	85.2	34.218	0	323.31	20198000000	505
SAR_1520s	methionine-tRNA ligase, cytoplasmic-like protein [Sarcoptes scabiei]	0	tetur01g03030.1	23.2677	23.4549	23.538	23.3886	23.6855	23.0121	23.3585	23.2567	23.5667	23.3931	22.4345	22.5472	22.3691	22.5528	23.1114	9	9	9	17.2	17.2	17.2	77.443	0	37.566	1898300000	120
SAR_1528s	eukaryotic translation initiation factor 5B-like protein [Sarcoptes scabiei]	0	tetur21g00390.1	0	0	0	0	0	22.3977	22.4938	0	22.6374	22.2957	22.3813	0	22.2093	0	21.7705	5	5	5	4.9	4.9	4.9	113.47	0	9.2224	476190000	25
SAR_1536s	methyltransferase-like protein 6 [Sarcoptes scabiei]	0	tetur13g03250.1	0	0	0	0	0	0	0	0	0	0	22.4658	22.4008	22.3516	22.3396	22.3525	5	5	5	20.8	20.8	20.8	34.063	0	44.252	501020000	14
SAR_1538s	Uncharacterised	0	NA	0	0	0	0	23.0774	22.3795	22.3513	22.4949	22.3889	21.6367	22.4086	22.4598	22.024	21.8756	21.7928	3	3	3	9.7	9.7	9.7	65.202	0	68.775	651400000	27
SAR_1539s	Uncharacterised	2e-90	NA	0	0	0	0	0	0	0	0	0	0	25.0281	23.218	24.1989	22.9883	23.3108	5	5	5	16.1	16.1	16.1	41.327	0	14.276	706370000	13
SAR_1546s	poly(A) RNA polymerase gld-2 homolog B-like isoform X1 [Dermatophagoides pteronyssinus]	3e-129	tetur08g05220.1	0	22.5482	22.6345	0	0	24.0988	22.9271	23.4819	24.3374	24.4059	0	23.1849	0	22.8891	22.3724	6	6	6	12.3	12.3	12.3	71.204	0	18.95	1320800000	71
SAR_1558s	arginine kinase-like [Dermatophagoides pteronyssinus]	0	tetur11g04410.1	26.9674	27.2215	26.582	27.0416	26.9598	28.5439	27.8993	28.6326	28.6825	28.5845	29.2108	29.7024	29.2858	29.4599	29.3944	44	34	34	78.7	70.3	70.3	40.157	0	323.31	223280000000	1659
SAR_155s	serine carboxypeptidase CPVL-like protein [Sarcoptes scabiei]	0	tetur02g10510.1	23.8073	24.1424	23.8671	23.983	23.947	24.3572	24.1232	24.2686	24.3552	24.2621	24.6113	24.3588	24.4838	24.4334	24.3962	16	16	16	33.5	33.5	33.5	61.538	0	126.82	8005700000	283
SAR_1563s	mite allergen Der f 6-like [Dermatophagoides pteronyssinus]	2e-117	tetur35g01540.1	0	0	0	0	0	22.682	0	23.2564	23.3885	23.0241	0	0	0	0	0	5	5	5	20.3	20.3	20.3	35.396	0	5.8167	386730000	22
SAR_3802s	contactin-like protein [Sarcoptes scabiei]	0	tetur20g02210.1	22.0729	21.7406	22.8169	22.6196	21.116	23.8708	22.4902	23.3468	23.7529	24.1063	0	19.9152	0	0	0	19	19	19	19.5	19.5	19.5	148.7	0	245.99	1918700000	145
SAR_1566s	cathepsin B-like protein 2 [Sarcoptes scabiei]	0	tetur08g05020.1	0	21.0704	21.3397	0	0	0	0	0	21.8305	0	25.0385	24.1402	24.0734	24.3871	24.5717	7	7	7	18.3	18.3	18.3	40.211	0	71.69	4170200000	88
SAR_1569s	DnaJ domain containing protein 5 [Sarcoptes scabiei]	0	tetur07g00300.1	0	0	0	0	0	21.4985	0	0	0	0	23.5429	24.1088	23.6196	23.8817	23.8435	5	5	5	13	13	13	42.748	0	37.619	1247300000	33
SAR_1573s	isocitrate dehydrogenase [NADP] cytoplasmic-like protein [Sarcoptes scabiei]	0	tetur09g06350.1	26.6855	26.8886	26.9214	26.8743	26.8768	27.3114	26.92	27.1382	27.1685	27.3206	27.0764	27.4011	27.0753	27.2524	27.1352	29	29	27	65.3	65.3	63.6	46.255	0	323.31	48331000000	794
SAR_1575s	cdc42-like protein [Sarcoptes scabiei]	4e-137	tetur13g04000.1	24.0138	24.4841	23.858	24.1986	23.8844	24.4072	23.7849	24.3857	23.9299	23.3923	24.0781	24.1072	24.0379	24.1563	23.8352	8	8	8	46.9	46.9	46.9	21.319	0	52.411	2441600000	117
SAR_1577s	alpha-soluble NSF attachment protein-like [Dermatophagoides pteronyssinus]	2e-63	tetur06g05400.1	0	23.6292	0	0	23.4056	23.197	23.0608	23.3306	23.0906	23.4862	23.431	23.3919	23.0125	23.0461	23.2978	6	6	6	24.7	24.7	24.7	19.086	0	174.81	1201700000	59
SAR_1590s	actin-interacting protein 1-like protein [Sarcoptes scabiei]	0	tetur10g04030.1	25.3127	25.367	25.0041	25.2691	25.3099	26.0211	25.7224	26.0435	26.2142	26.1639	26.5055	26.7605	26.4078	26.818	26.5128	48	48	48	72.8	72.8	72.8	65.663	0	323.31	59385000000	1137
SAR_1596s	glycogenin-1-like protein [Sarcoptes scabiei]	0	tetur29g01640.1	22.8182	22.7211	0	22.8768	23.2245	24.1378	23.8406	23.0049	23.3336	22.7299	25.1148	23.307	25.1638	23.7344	24.4478	9	9	9	30.2	30.2	30.2	36.003	0	303.1	3882200000	63
SAR_1600s	DUF842 domain containing protein [Sarcoptes scabiei]	3e-75	tetur21g00770.1	0	0	0	0	0	0	0	0	0	0	21.8313	22.5792	0	21.971	21.8132	3	3	3	22.8	22.8	22.8	13.084	0	9.0601	333120000	19
SAR_1601s	splicing factor, proline- and glutamine-rich-like protein [Sarcoptes scabiei]	0	tetur11g03980.1	24.9773	24.7687	24.9236	24.4167	24.0756	24.5695	24.6523	24.4486	24.9054	24.916	19.3979	20.6912	19.3218	20.0007	19.4158	19	19	19	37.6	37.6	37.6	66.715	0	150.1	5634100000	274
SAR_1607s	cysteine and histidine-rich domain-containing protein 1-like protein [Sarcoptes scabiei]	0	tetur05g02580.1	23.7364	24.348	24.1001	23.6871	23.7393	23.6478	23.8183	23.6025	23.9412	23.3784	23.434	23.697	23.4626	23.0206	22.9246	7	7	7	28.4	28.4	28.4	34.955	0	23.103	2098300000	138
SAR_1608s	F-box-like protein/WD repeat-containing protein TBL1XR1-like protein [Sarcoptes scabiei]	0	tetur05g03990.1	23.3303	23.3054	23.4108	22.8516	22.9219	22.8535	22.9811	22.601	22.8897	23.1266	0	0	0	0	0	7	7	7	17.6	17.6	17.6	69.821	0	126.85	1034300000	74
SAR_1611s	Trypsin-like serine protease 8, partial [Sarcoptes scabiei]	0	tetur05g04020.1	0	22.7693	22.3815	22.5942	0	0	0	22.2462	22.158	0	0	0	0	0	0	4	4	4	10.9	10.9	10.9	45.255	0	5.7165	288370000	29
SAR_1614s	3-oxoacyl-acyl-carrier-protein reductase FabG-like protein [Sarcoptes scabiei]	0	tetur08g02060.1	24.4959	24.5374	24.3097	24.3601	24.3653	24.6636	24.4415	24.5683	24.8428	24.9875	25.5183	26.1008	25.705	25.8156	25.7851	15	15	15	70.3	70.3	70.3	29.162	0	323.31	13176000000	244
SAR_1631s	RNA-binding protein 8A-like protein [Sarcoptes scabiei]	1e-105	tetur06g02870.1	24.0052	24.7585	24.5309	24.326	24.1171	24.3611	24.423	24.3231	24.2606	24.8677	21.0049	21.7668	21.3657	21.6066	21.2097	10	10	10	60.1	60.1	60.1	17.314	0	248.72	4303000000	204
SAR_1635s	transport Sec24-like protein [Sarcoptes scabiei]	0	tetur11g03970.1	22.8836	22.5674	0	0	22.6224	22.6653	22.4091	22.5686	22.8337	23.0301	23.0247	23.3692	23.4442	23.6231	23.4198	12	12	12	18.1	18.1	18.1	115.87	0	84.56	2598700000	133
SAR_1636s	small nuclear ribonucleoprotein Sm D3-like protein [Sarcoptes scabiei]	5e-82	tetur29g00120.1	25.8618	25.7311	26.0122	25.8719	25.8681	24.6372	25.5337	25.3013	25.1448	24.533	24.3123	24.1926	23.9309	23.9637	24.0864	3	3	3	38.2	38.2	38.2	13.523	0	126.7	3139300000	84
SAR_163s	40S ribosomal protein S24-like protein [Sarcoptes scabiei]	2e-79	tetur36g00130.1	27.3696	27.1734	27.4597	27.0874	27.1538	26.6262	27.0151	26.8991	26.9591	27.0644	26.6979	26.6263	26.8016	26.9567	27.061	9	9	9	45.7	45.7	45.7	14.666	0	216.64	21585000000	279
SAR_1647s	short-chain alcohol dehydrogenase-like protein, partial [Sarcoptes scabiei]	3e-177	tetur08g06430.1	0	0	0	0	0	22.9359	23.0591	22.8081	22.9234	22.8207	23.7165	23.6606	23.4009	23.6637	23.7085	6	6	6	23.7	23.7	23.7	27.134	0	46.337	1823000000	60
SAR_1661s	Uncharacterised	1e-30	tetur32g01870.1	20.975	20.8621	0	20.4878	0	24.7049	24.2525	24.5859	20.3863	24.2692	26.5965	22.1442	25.6873	24.2193	25.5537	23	23	23	35.3	35.3	35.3	53.894	0	323.31	10145000000	344
SAR_1672s	spectrin beta chain-like protein 2 [Sarcoptes scabiei]	0	tetur01g14080.1	26.0788	26.0404	25.8343	26.0127	26.0408	27.2187	26.6933	27.1999	27.2923	27.2283	26.911	24.7671	26.9786	25.9752	26.5813	137	137	137	57.2	57.2	57.2	275.51	0	323.31	93053000000	2350
SAR_1673s	fermitin-like protein 1 [Sarcoptes scabiei]	0	tetur06g04290.1	22.635	22.5725	21.2073	21.5664	21.6129	24.6489	23.9713	24.9734	25.0016	24.9238	24.1543	24.7566	24.3323	24.6169	24.5009	32	32	32	46.2	46.2	46.2	79.897	0	323.31	11109000000	445
SAR_1681s	C-type lectin-like protein [Sarcoptes scabiei]	0	NA	25.4602	23.8614	24.4777	25.1039	25.3956	24.029	23.7867	23.0788	22.3859	0	22.8147	0	22.442	0	22.512	10	10	10	24.5	24.5	24.5	56.133	0	25.324	1535300000	57
SAR_1682s	tRNA selenocysteine 1-associated protein 1-like protein [Sarcoptes scabiei]	0	tetur08g03180.1	25.9028	25.7432	25.7284	25.7019	25.3485	25.2736	25.7222	25.581	25.7149	25.8737	24.6527	24.5539	23.7922	24.3727	23.8793	6	6	6	33	33	33	32.654	0	107.47	3771100000	108
SAR_1688s	lysosomal alpha-glucosidase-like protein [Sarcoptes scabiei]	0	tetur06g02700.1	0	0	23.1478	0	0	23.966	23.7775	23.8153	23.9862	23.6289	23.8159	23.1925	23.5851	23.8346	23.5024	4	4	4	12.6	12.6	12.6	64.542	0	66.64	1480400000	52
SAR_170s	nuclease domain-containing protein 1-like protein [Sarcoptes scabiei]	0	tetur04g03440.1	25.8768	25.9343	25.9687	25.7346	25.8323	25.9941	25.9762	25.872	26.1805	26.2265	26.2866	26.6763	26.2804	26.5164	26.3236	62	62	62	74	74	74	100.91	0	323.31	49089000000	1029
SAR_1714s	Sar s 16 allergen (gelsolin-like protein) [Sarcoptes scabiei]	0	tetur05g02070.1	26.9442	27.1967	26.5038	26.9995	27.0881	28.3201	27.7117	28.4485	28.4717	28.4378	29.2063	29.411	28.9977	29.4008	29.2033	51	51	51	78	78	78	54.964	0	323.31	237740000000	2080
SAR_1723s	signal recognition particle receptor subunit alpha-like protein [Sarcoptes scabiei]	0	tetur08g01610.1	0	0	0	0	0	22.2406	0	22.3521	0	21.3458	23.0058	22.4686	22.0559	22.5409	22.1098	5	5	5	10.7	10.7	10.7	75.559	0	9.2281	604270000	27
SAR_1732s	WW domain-binding protein 2-like protein [Sarcoptes scabiei]	0	NA	0	0	22.9709	0	0	23.5663	23.2828	23.149	24.029	0	23.5592	23.7196	23.3232	23.7249	23.6014	4	4	4	17.2	17.2	17.2	32.852	0	171.35	1560500000	70
SAR_1736s	papilin-like protein 2 [Sarcoptes scabiei]	0	tetur04g03050.1	0	23.3296	22.9288	0	20.6078	23.0988	23.3077	22.6235	22.8962	21.8075	25.002	20.8024	24.9384	22.9506	24.3397	25	25	25	14.7	14.7	14.7	298.28	0	323.31	3972800000	134
SAR_1738s	heat shock protein 90-like protein 3 [Sarcoptes scabiei]	0	tetur09g05150.1	26.6415	26.6461	26.7464	26.6276	26.5493	26.565	26.5615	26.5469	26.6411	26.6684	26.4612	25.0746	26.5148	25.7912	26.2437	59	59	59	59.6	59.6	59.6	91.886	0	323.31	74789000000	1568
SAR_173s	charged multivesicular body protein 5-like protein [Sarcoptes scabiei]	1e-152	tetur11g03300.1	0	0	0	0	0	0	0	0	0	0	22.2245	23.1261	0	22.4063	0	2	2	2	15.1	15.1	15.1	24.938	0.00047824	4.2707	394710000	8
SAR_1744s	protein ERGIC-53-like protein [Sarcoptes scabiei]	0	tetur05g06120.1	23.8084	23.7369	24.0329	23.9193	24.2091	24.2787	24.198	24.3288	24.5308	24.2709	24.8423	25.127	24.7051	25.0816	24.7615	17	17	17	34.6	34.6	34.6	59.511	0	235.07	8274500000	211
SAR_1745s	LYR motif-containing protein [Sarcoptes scabiei]	2e-102	tetur14g03100.1	0	0	0	0	0	0	0	0	0	0	21.6379	22.0451	22.1178	22.3963	22.0046	6	6	6	45.3	45.3	45.3	17.798	0	103.56	503550000	39
SAR_1748s	synaptobrevin-like protein 1 [Sarcoptes scabiei]	4e-60	tetur09g05680.1	24.6552	24.3094	24.6981	0	24.3372	24.2446	24.0829	24.1243	24.3059	24.4804	23.8007	24.4222	0	24.2032	24.2758	3	3	3	19	19	19	13.167	0	123.52	2430800000	79
SAR_1750s	rings lost / DNA-damage inducible protein ddi1-like protein [Sarcoptes scabiei]	0	tetur18g01650.1	23.6108	23.8619	23.9157	23.6134	23.9035	24.0743	23.9835	23.4956	23.4706	23.8143	0	0	0	0	0	4	4	4	14.5	14.5	14.5	55.274	0	35.51	1080600000	54
SAR_1752s	formimidoyltransferase-cyclodeaminase-like protein [Sarcoptes scabiei]	0	NA	0	0	0	0	0	0	0	0	0	0	22.6783	22.564	22.2543	22.662	22.7564	6	6	6	13.6	13.6	13.6	61.054	0	12.782	686920000	36
SAR_1755s	COP9 signalosome complex subunit 5-like protein [Sarcoptes scabiei]	0	tetur39g00510.1	23.2595	23.2064	22.7306	22.7898	22.8571	22.3707	23.0635	22.6111	22.5211	22.9297	0	21.6393	21.396	21.3935	21.1375	3	3	3	9.8	9.8	9.8	38.071	0	5.2812	521560000	40
SAR_1756s	synaptobrevin YKT6-like protein [Sarcoptes scabiei]	2e-131	tetur09g04020.1	24.1139	24.4081	24.1399	24.3272	24.258	23.5628	24.0439	23.917	23.2354	23.1682	23.2869	23.4848	23.5349	23.2445	0	7	7	7	30.3	30.3	30.3	23.121	0	5.2136	1378200000	25
SAR_175s	ran GTPase-activating protein 1-like protein [Sarcoptes scabiei]	0	tetur35g01340.1	23.3815	23.3468	23.2938	23.1262	23.2168	22.5986	23.1952	22.5876	22.8915	23.0728	0	0	0	0	0	7	7	7	13	13	13	57.895	0	10.661	861900000	63
SAR_1771s	WD domain containing protein 10 [Sarcoptes scabiei]	0	tetur08g04250.1	23.7346	23.7852	23.9257	23.7074	23.7991	23.5324	23.5882	23.3596	23.4671	23.7472	0	0	0	0	0	8	8	8	27.7	27.7	27.7	35.118	0	34.665	1886500000	126
SAR_1772s	Uncharacterised	1e-147	tetur02g13480.1	24.0375	23.4057	23.6504	0	23.3853	23.4873	23.6957	23.4768	23.9404	23.8044	22.7495	22.1357	22.5353	22.9717	22.5133	3	3	3	24.7	24.7	24.7	26.309	0	9.5955	1119600000	56
SAR_1773s	Uncharacterised	0	tetur12g03520.1	0	0	0	0	0	23.3465	0	22.9206	23.0827	23.0803	0	0	0	0	0	5	5	5	8.3	8.3	8.3	82.922	0	43.682	524890000	49
SAR_1778s	Sar s 30 allergen (ferritin-like protein 3) [Sarcoptes scabiei]	5e-125	tetur19g02170.1	22.0097	21.4352	21.8605	22.962	20.9625	21.5678	21.5451	22.6138	23.47	22.2148	25.6902	26.2648	26.3625	26.2367	26.2453	11	11	11	88.3	88.3	88.3	20.534	0	280.81	8330300000	185
SAR_1798s	trichohyalin-like protein [Sarcoptes scabiei]	0	tetur06g03890.1	0	0	0	0	0	23.5183	0	23.7985	23.4067	23.7856	0	0	0	0	0	6	6	6	7.3	7.3	7.3	137.58	0	12.791	433630000	16
SAR_1805s	NHL repeat-containing protein 2-like protein [Sarcoptes scabiei]	0	NA	23.2521	23.5291	23.3434	23.4901	23.5273	23.21	0	22.9814	23.307	23.3207	22.9371	23.3871	23.0813	23.4525	23.0008	7	7	7	14.5	14.5	14.5	79.306	0	31.839	1787900000	83
SAR_1823s	TAR DNA-binding protein 43-like [Dermatophagoides pteronyssinus]	3e-158	tetur01g14630.1	25.912	26.0264	26.1519	25.7085	25.6576	26.2816	26.0927	26.2638	26.3086	26.5311	22.0281	23.3337	23.058	22.8851	23.3684	25	25	25	56.7	56.7	56.7	57.62	0	323.31	9312800000	358
SAR_1825s	apoptosis-inducing factor 1, mitochondrial-like protein [Sarcoptes scabiei]	0	tetur11g03690.1	22.7252	22.7929	22.639	22.6377	22.4668	22.8123	23.0267	22.8342	22.8784	22.805	22.2512	23.2401	22.6223	22.526	22.7809	10	10	10	27.1	27.1	27.1	67.429	0	42.498	1913300000	120
SAR_1828s	guanine nucleotide-binding protein G(q) subunit alpha-like protein [Sarcoptes scabiei]	0	tetur05g01580.1	24.1469	23.9328	23.9932	23.8976	23.6066	24.444	24.2342	24.6844	24.5925	24.589	24.3475	24.3955	23.8527	24.5317	24.2857	13	13	13	38.5	38.5	38.5	46.893	0	209.1	4908700000	178
SAR_1832s	40S ribosomal protein S27-like protein [Sarcoptes scabiei]	1e-53	tetur04g09300.1	25.2342	25.2793	25.3281	25.1464	25.0871	24.5927	24.6087	24.6477	24.928	24.8958	25.0914	25.2756	24.6478	25.0616	24.8254	9	9	9	47.1	47.1	47.1	9.4551	0	45.38	9919000000	223
SAR_1834s	adapter molecule Crk-like protein [Sarcoptes scabiei]	0	tetur05g08560.1	0	22.8918	0	0	0	23.4316	23.4881	22.7749	23.6215	0	22.2686	22.0708	0	22.4357	22.0024	5	5	5	26	26	26	35.238	0	8.1491	665030000	36
SAR_1835s	sorting nexin-like protein 4, partial [Sarcoptes scabiei]	6e-166	tetur12g01490.1	23.7514	23.7267	23.9354	23.8764	24.0175	23.6502	23.9949	23.6516	23.7698	23.7001	24.4664	24.4701	24.1171	24.382	24.3489	12	12	12	68.9	68.9	68.9	30.289	0	223.76	5220100000	181
SAR_1845s	gamma-interferon inducible lysosomal thiol reductase-like protein 1 [Sarcoptes scabiei]	7e-111	tetur09g04800.1	24.1121	24.0687	24.3205	24.251	24.2282	24.6628	24.4299	24.3527	24.9514	25.1991	0	20.5062	0	0	0	11	11	11	42.5	42.5	42.5	30.062	0	34.552	3092100000	133
SAR_1846s	proliferating cell nuclear antigen-like protein [Sarcoptes scabiei]	0	tetur20g01760.1	25.994	26.0674	25.7234	25.8311	25.7617	24.9245	25.3959	24.9025	25.0658	25.2355	0	22.4615	21.9495	22.1842	0	8	8	8	45.7	45.7	45.7	29.614	0	292.61	6534100000	205
SAR_1859s	sulfide:quinone oxidoreductase, mitochondrial-like protein [Sarcoptes scabiei]	0	tetur13g03800.1	22.5456	0	22.1604	0	0	22.2575	22.3267	22.2803	0	0	22.95	23.1246	22.5998	23.0377	22.9725	7	7	7	24.1	24.1	24.1	51.68	0	12.622	1168300000	54
SAR_1863s	very-long-chain 3-oxoacyl-CoA reductase-B-like [Dermatophagoides pteronyssinus]	6e-166	tetur05g03140.1	0	0	23.1509	23.0343	0	22.7806	0	0	0	0	23.8615	24.851	23.7697	24.2325	23.497	7	7	7	16.8	16.8	16.8	36.262	0	6.4575	1873900000	23
SAR_1866s	dnaJ domain containing protein 3 [Sarcoptes scabiei]	0	tetur32g01030.1	0	0	0	0	0	21.9932	0	22.1639	21.9501	21.7199	22.8921	23.1531	22.739	23.2883	22.6012	6	6	6	26.5	26.5	26.5	40.525	0	13.319	1047000000	35
SAR_1871s	Afadin-like protein [Sarcoptes scabiei]	0	tetur07g03480.1	23.715	23.3359	0	0	0	23.1494	22.8456	0	0	23.0474	0	0	0	0	0	7	7	7	4.5	4.5	4.5	243.5	0	11.986	563300000	20
SAR_188s	nuclear transport factor 2-like protein [Sarcoptes scabiei]	1e-88	tetur04g05260.1	27.0154	26.9196	26.9618	26.7863	26.9406	26.8431	27.2786	26.7226	26.6881	26.7378	26.4299	26.4478	26.4388	26.7879	26.5385	7	7	7	74.4	74.4	74.4	14.678	0	141.84	16028000000	264
SAR_1896s	small ubiquitin-related modifier-like protein [Sarcoptes scabiei]	5e-83	tetur20g00900.1	25.8551	25.8695	25.9338	25.4461	25.5927	25.6234	25.9761	25.484	25.667	25.4473	23.9603	24.234	23.9176	24.4516	24.3196	5	5	5	17.8	17.8	17.8	22.614	0	38.092	7474000000	211
SAR_1915s	Uncharacterised	0	tetur02g05950.1	21.663	21.464	0	0	22.058	21.6324	22.0368	22.1257	21.9423	22.0542	22.4439	23.1195	22.6181	23.2241	22.9078	11	11	11	30.8	30.8	30.8	56.497	0	50.338	1967600000	85
SAR_1918s	sulfite oxidase, mitochondrial-like protein, partial [Sarcoptes scabiei]	0	tetur03g03470.1	0	21.9609	0	21.7264	0	21.4	0	0	0	21.4851	22.2411	22.5515	22.1032	22.2639	22.2115	6	6	6	11	11	11	73.417	0	16.507	501960000	45
SAR_1920s	D-3-phosphoglycerate dehydrogenase-like protein [Sarcoptes scabiei]	0	tetur19g01030.1	24.8185	24.626	24.3977	24.7639	24.727	24.4516	24.6052	24.4873	24.7021	24.5988	26.3593	26.5148	26.2704	26.471	26.423	22	22	22	61.2	61.2	61.2	45.403	0	323.31	21976000000	433
SAR_1922s	high mobility group protein DSP1-like protein [Sarcoptes scabiei]	8e-136	tetur02g08340.1	23.8399	24.0992	23.8034	23.6788	24.2996	25.3622	25.2576	23.615	24.6734	25.271	23.0123	22.1839	0	0	22.746	11	11	11	40	40	40	24.785	0	32.754	2574000000	97
SAR_1923s	Uncharacterised	5e-131	NA	22.5094	23.4124	23.4423	22.638	22.7332	23.5633	23.5213	23.5664	23.6587	23.4502	24.685	24.7626	24.4815	25.0016	24.6924	14	14	14	80.4	80.4	80.4	21.332	0	67.76	4928300000	181
SAR_1935s	disulfide-isomerase A3-like protein [Sarcoptes scabiei]	0	tetur14g03140.1	27.3819	27.3448	27.4059	27.3561	27.3462	27.5946	27.3588	27.506	27.727	27.8007	27.2197	27.5168	27.3449	27.3579	27.2289	59	59	59	79.2	79.2	79.2	56.915	0	323.31	140410000000	2250
SAR_1938s	signal recognition particle receptor subunit beta-like protein [Sarcoptes scabiei]	3e-165	tetur24g00140.1	0	23.34	0	0	0	0	23.4196	23.4919	23.202	22.7003	23.4721	22.8149	23.1509	23.447	23.3038	6	6	6	31.7	31.7	31.7	26.131	0	55.825	1401600000	62
SAR_1942s	pyruvate dehydrogenase protein X component-like protein [Sarcoptes scabiei]	0	tetur13g04766.1	23.9514	0	24.0008	24.3768	0	24.0632	0	24.3868	24.1854	24.1343	24.2471	24.6971	24.0527	24.5274	24.5209	9	9	9	31.4	31.4	31.4	53.76	0	34.448	2552100000	54
SAR_1943s	band 4.1-like protein [Sarcoptes scabiei]	0	tetur27g01090.1	23.0792	22.985	22.8789	21.6746	21.0427	23.7446	23.1562	23.8008	23.9518	24.0334	23.4244	23.3065	23.2614	23.3627	23.277	21	21	21	26.5	26.5	26.5	131.74	0	211.62	3924700000	206
SAR_1944s	40S ribosomal protein S20-like protein [Sarcoptes scabiei]	2e-83	tetur37g00670.1	26.6089	26.5488	26.6095	26.5185	26.7186	25.8217	26.1976	25.6974	26.4428	26.2799	27.2387	27.2338	27.2404	27.1904	27.2215	10	10	10	58.5	58.5	58.5	13.769	0	323.31	26874000000	366
SAR_1960s	Uncharacterised	5e-128	tetur10g04040.1	23.5154	23.6535	23.0437	23.3712	23.1266	23.9952	23.2843	24.7235	24.9402	24.8829	24.4192	24.9815	24.2276	24.4426	24.41	9	9	9	43.2	43.2	43.2	20.725	0	323.31	7312600000	210
SAR_1964s	mitochondrial fission 1 protein-like protein [Sarcoptes scabiei]	4e-109	tetur14g02900.1	0	22.51	0	0	0	0	0	21.6917	21.2038	22.2323	22.4893	22.6037	22.3659	22.9052	22.2666	5	5	5	30.8	30.8	30.8	17.829	0	9.156	699260000	35
SAR_1965s	surfeit locus protein 4-like protein [Sarcoptes scabiei]	0	tetur01g06970.1	0	0	22.818	22.9203	22.3713	22.5683	22.5223	0	0	0	23.6108	24.3558	23.7554	23.8103	23.878	7	7	7	14.9	14.9	14.9	31.423	0	66.929	2172500000	68
SAR_1978s	NADH dehydrogenase [ubiquinone] iron-sulfur protein 8, mitochondrial-like protein [Sarcoptes scabiei]	1e-129	tetur02g11800.1	24.4385	22.2286	23.9561	23.4529	0	23.6484	23.8816	23.8205	24.0953	23.5029	24.1183	24.1711	24.1895	24.3833	23.9482	8	8	8	48.9	48.9	48.9	20.451	0	265.05	3661500000	123
SAR_1982s	DNA replication licensing factor mcm5-A-like protein [Sarcoptes scabiei]	0	tetur06g03210.1	23.1825	23.7001	23.6409	23.5502	23.684	0	22.6997	21.7428	0	0	0	0	0	0	0	15	15	15	32.6	32.6	32.6	82.19	0	47.747	1218600000	61
SAR_1984s	adenylate kinase 2, mitochondrial-like protein [Sarcoptes scabiei]	7e-171	tetur06g05720.1	22.9579	23.2002	22.9594	23.1584	23.0286	23.2857	23.4342	23.3126	23.5455	23.2994	24.4653	25.116	24.3398	24.6707	24.7467	19	19	19	55.5	55.5	55.5	31.17	0	252.16	6035100000	256
SAR_1998s	protein kinase-like protein 18 [Sarcoptes scabiei]	0	tetur01g12010.1	0	0	0	0	0	0	0	0	0	0	22.8706	23.3312	23.0236	23.2819	0	3	3	3	11.8	11.8	11.8	37.072	0	14.067	552770000	15
SAR_2000s	The Major House Dust Mite Allergen	4e-27	NA	25.999	25.504	25.8762	26.4778	26.1265	25.6029	25.6049	26.1921	26.2646	24.8198	28.8756	28.4131	28.5851	28.6007	28.7693	8	8	8	14.4	14.4	14.4	37.128	0	323.31	51322000000	313
SAR_2003s	Uncharacterised	0	tetur20g01230.1	31.3969	31.5626	31.6492	31.49	31.4866	29.9005	31.1209	29.8188	29.687	29.9389	29.0362	27.0161	28.7277	27.471	28.3189	280	280	280	68.2	68.2	68.2	362.11	0	323.31	1004900000000	12348
SAR_2005s	tropomyosin [Sarcoptes scabiei]	0	tetur09g03350.1	28.8785	29.2707	28.222	28.6263	28.6279	30.5204	29.9385	30.7584	30.9743	30.7373	31.4184	28.5358	31.3275	29.4176	30.7141	49	49	49	86.3	86.3	86.3	32.896	0	323.31	690940000000	4063
SAR_2013s	Facilitated trehalose transporter Tret1-like protein, partial [Sarcoptes scabiei]	0	tetur08g05140.1	0	0	0	0	0	0	0	0	0	22.1154	0	22.8633	0	22.7217	22.1712	3	3	3	3.9	3.9	3.9	64.858	0	21.313	429430000	24
SAR_2015s	60S ribosomal protein L17-like protein [Sarcoptes scabiei]	3e-133	tetur07g02770.1	27.4098	27.3565	27.5797	27.3826	27.4663	27.3361	27.2791	27.298	27.312	27.4993	27.2023	26.9123	27.3109	27.2024	27.3348	17	17	17	61.8	61.8	61.8	21.477	0	323.31	43069000000	653
SAR_201s	STOP and ACE1 domain containing 26s proteosome regulatory subunit 4-like protein [Sarcoptes scabiei]	0	tetur35g00760.1	25.5173	25.3163	25.5231	25.4474	25.4025	25.1253	25.2091	25.221	25.0667	25.1949	24.4633	24.7205	24.3809	24.5702	24.5192	19	19	19	38.4	38.4	38.4	49.649	0	103.24	10976000000	356
SAR_2022s	transcription factor BTF3-like protein [Sarcoptes scabiei]	3e-121	tetur09g02210.1	25.5497	25.9548	25.8218	25.7062	25.6817	25.3631	25.5171	25.7304	25.4914	25.2988	24.6844	25.4281	24.704	24.8551	24.713	8	8	8	64.8	64.8	64.8	19.376	0	323.31	8409400000	249
SAR_2023s	RNA-binding domain containing protein [Sarcoptes scabiei]	0	tetur01g08810.1	25.4588	25.7034	25.5957	24.9763	25.2262	25.4824	25.615	25.3565	25.7309	25.7553	24.2564	19.6052	24.2507	20.5925	23.6729	32	32	32	52.1	52.1	52.1	78.225	0	323.31	12985000000	484
SAR_202s	Uncharacterised	0	tetur19g00570.1	22.064	0	20.9421	20.0781	20.5065	21.4604	21.6097	22.6919	22.5115	22.7303	24.3322	24.0736	23.3803	23.2031	23.7439	17	17	17	26.8	26.8	26.8	78.936	0	43.562	3476800000	123
SAR_2033s	40S ribosomal protein S11-like protein [Sarcoptes scabiei]	7e-113	tetur04g07970.1	28.2265	28.1714	28.232	27.9151	28.1213	27.8268	27.8658	27.8409	27.8953	27.9641	26.8503	27.0683	26.7305	26.8941	26.9876	23	23	23	70.6	70.6	70.6	18.991	0	323.31	46136000000	695
SAR_2040s	Uncharacterised	3e-61	tetur09g02220.1	23.1841	23.8281	0	23.2564	22.8696	24.777	24.3608	25.1451	25.2515	24.8125	26.0719	26.607	26.005	26.2164	26.0804	12	12	12	48.6	48.6	48.6	23.928	0	323.31	10205000000	223
SAR_2060s	NADH dehydrogenase [ubiquinone] 1 alpha subcomplex subunit 12-like protein [Sarcoptes scabiei]	6e-105	tetur05g03530.1	0	22.9162	22.3573	0	22.8949	23.6503	23.5105	23.4759	23.8597	24.018	24.3769	24.6019	24.2817	24.3764	24.5186	8	8	8	52.4	52.4	52.4	17.184	0	56.274	3819300000	102
SAR_2063s	excitatory amino acid transporter-like protein 2 [Sarcoptes scabiei]	0	tetur04g01930.1	25.7025	25.9008	25.5096	25.7652	25.6363	25.7116	25.9884	26.3798	26.4027	25.9238	26.976	27.1519	26.7153	26.6765	26.8065	20	20	20	68.6	68.6	68.6	32.961	0	323.31	27029000000	475
SAR_2064s	3-hydroxyacyl-CoA dehydrogenase type-2-like protein [Sarcoptes scabiei]	0	tetur05g08890.1	22.1933	23.3392	0	23.4296	22.7168	24.0002	23.1909	23.7504	24.0261	23.7364	25.5242	26.1259	25.8705	26.08	25.8191	16	16	16	78.1	78.1	78.1	27.232	0	323.31	12305000000	250
SAR_2065s	isocitrate dehydrogenase [NAD] subunit alpha, mitochondrial-like protein [Sarcoptes scabiei]	0	tetur12g00780.1	24.4488	24.5879	24.4607	24.4916	24.59	25.1973	24.9462	25.2745	25.3667	25.3263	25.144	25.489	25.1149	25.2989	25.2334	23	23	23	60.3	60.3	60.3	40.493	0	323.31	17384000000	454
SAR_2072s	Uncharacterised	0	NA	28.7729	28.5742	28.6712	28.2682	28.3291	27.8218	27.921	26.9682	27.5044	28.2582	0	0	20.3458	22.256	21.5426	20	20	20	39.1	39.1	39.1	66.783	0	323.31	64575000000	807
SAR_2076s	UDP-glucose:glycoprotein glucosyltransferase-like protein [Sarcoptes scabiei]	0	tetur16g00260.1	23.5897	23.6504	23.4839	23.7588	23.4679	23.431	23.6651	23.5813	23.63	23.4989	24.3275	24.7273	24.3341	24.6741	24.5207	39	39	39	31.8	31.8	31.8	185.38	0	223.18	9388800000	320
SAR_2077s	GTPase KRas-like protein [Sarcoptes scabiei]	3e-132	tetur05g07840.1	24.05	24.3251	24.3176	24.1968	24.199	24.2381	24.0505	24.3622	24.0799	24.3025	23.3225	23.357	22.9769	23.4131	23.0572	10	10	4	55.9	55.9	20.2	21.04	0	77.055	3545500000	176
SAR_2081s	sorting nexin-2-like protein [Sarcoptes scabiei]	0	tetur14g02040.1	24.6763	24.5317	24.5118	24.3036	24.2728	23.9476	24.2288	23.9831	24.0614	24.3001	24.223	24.2964	24.071	24.4158	24.2827	20	20	20	36.9	36.9	36.9	61.443	0	181.28	7403600000	317
SAR_2085s	GDP-fucose protein O-fucosyltransferase 1-like protein [Sarcoptes scabiei]	0	tetur01g09990.1	0	0	0	0	21.569	0	0	0	0	20.6798	0	21.1381	21.3628	21.2629	21.3053	3	3	3	9.6	9.6	9.6	49.46	0	5.0037	231670000	11
SAR_2087s	Uncharacterised98_0050020 [Sarcoptes scabiei]	9e-80	tetur01g01210.1	23.8013	0	0	0	0	23.2233	23.6296	23.5775	23.7263	23.8465	25.4082	25.2917	25.0047	25.0875	25.3307	6	6	6	53.4	53.4	53.4	13.905	0	58.772	3691600000	76
SAR_208s	ATP synthase subunit beta, mitochondrial-like protein, partial [Sarcoptes scabiei]	0	tetur41g00210.1	29.0503	28.9171	28.8354	29.0093	29.0477	29.1114	28.9854	29.2679	29.1346	29.0366	29.3963	29.7309	29.3365	29.5369	29.4532	36	36	36	83.2	83.2	83.2	56.98	0	323.31	324200000000	3536
SAR_2090s	synaptotagmin-1-like isoform X2 [Dermatophagoides pteronyssinus]	0	tetur03g02500.1	0	0	0	0	0	22.2426	0	22.5582	21.703	22.0382	0	0	0	0	0	4	4	4	11.9	11.9	11.9	59.848	0	20.317	204170000	19
SAR_2093s	Uncharacterisedprotein LOC113797980 [Dermatophagoides pteronyssinus]	8e-71	NA	22.9854	22.3364	22.4997	0	0	25.8425	23.986	24.5884	25.4686	26.3267	0	0	0	0	0	12	12	12	28.5	28.5	28.5	46.577	0	121.57	3791600000	154
SAR_2098s	Uncharacterised	1e-86	NA	0	0	0	0	0	0	0	0	23.0931	22.7705	25.008	25.003	24.7061	25.0412	24.8019	4	4	4	43	43	43	18.388	0	288.55	3244200000	64
SAR_2102s	F-actin-capping protein subunit beta-like [Dermatophagoides pteronyssinus]	1e-178	tetur13g02480.1	24.5995	24.6471	24.689	24.8147	24.6546	24.754	24.8222	24.8278	24.9076	24.784	24.3957	24.9431	24.2554	24.5549	24.3873	12	12	12	59.8	59.8	59.8	29.507	0	206.01	5557900000	167
SAR_6017s	group 3 allergen SMIPP-S Yv4005G12 [Sarcoptes scabiei]	3e-178	tetur01g02990.1	26.9585	25.7884	26.4032	27.3031	27.0651	24.6304	25.2069	25.3236	25.9114	24.8716	29.2481	29.4038	28.8173	29.2966	28.9023	10	10	10	53.2	53.2	53.2	27.596	0	323.31	80147000000	701
SAR_2116s	group 3 allergen SMIPP-S Yv5026E07 [Sarcoptes scabiei]	3e-149	tetur05g09140.1	23.6659	0	0	24.4484	24.6069	0	0	0	0	0	23.8073	25.3384	24.8193	24.8949	24.6535	3	3	1	19.7	19.7	4.5	24.401	0	131.88	1716100000	48
SAR_2123s	citrate lyase subunit beta-like protein, mitochondrial-like protein [Sarcoptes scabiei]	0	NA	0	0	0	0	0	0	0	0	0	0	22.6437	22.8371	22.8194	22.9806	22.5422	7	7	7	39	39	39	39.147	0	62.519	887070000	37
SAR_2125s	urocanate hydratase-like protein [Sarcoptes scabiei]	0	NA	0	0	0	0	0	0	0	18.5008	0	0	24.9946	23.3299	24.2445	25.6067	24.6844	21	21	21	43	43	43	74.792	0	323.31	6057300000	165
SAR_2132s	translocon-associated protein subunit beta-like protein [Sarcoptes scabiei]	2e-136	NA	22.6787	23.0029	23.1463	23.0975	0	23.3647	22.9131	23.2557	23.2517	23.0872	23.481	22.8607	23.0126	22.9969	23.2459	4	4	4	19	19	19	21.876	0	25.181	1741600000	90
SAR_2133s	elongation factor 2-like protein [Sarcoptes scabiei]	0	tetur14g00730.1	27.8461	27.8802	27.7455	27.8962	27.884	27.7869	27.8262	27.841	27.8125	27.8362	28.118	28.2287	27.9466	27.9926	28.0274	64	64	62	72.1	72.1	71	97.334	0	323.31	208000000000	2533
SAR_2145s	acylamino-acid-releasing enzyme-like protein [Sarcoptes scabiei]	0	tetur07g03950.1	23.4496	23.7585	23.4486	23.7027	23.3242	23.9329	23.8962	23.6657	24.0392	23.9719	24.3715	24.6523	24.2162	24.6231	24.4735	21	21	21	35.6	35.6	35.6	84.759	0	195.48	5994200000	229
SAR_2147s	glyoxylate reductase/hydroxypyruvate reductase-like [Dermatophagoides pteronyssinus]	3e-164	tetur01g09830.1	0	23.0104	22.7497	22.9124	0	0	0	0	0	0	23.1382	23.4002	22.9058	23.1587	23.0831	5	5	5	14.8	14.8	14.8	35.95	0	18.774	1029300000	46
SAR_2156s	Uncharacterisedprotein LOC113791953 [Dermatophagoides pteronyssinus]	7e-53	tetur24g02400.1	0	0	0	0	0	24.2864	0	23.0073	23.5679	23.6638	0	0	0	0	0	6	6	6	23.5	23.5	23.5	55.465	0	101.97	712610000	31
SAR_2158s	innexin-like protein 4 [Sarcoptes scabiei]	0	tetur14g00190.1	0	0	0	0	0	0	0	0	0	0	23.9474	24.1608	24.0393	24.1948	23.9548	4	4	4	13.6	13.6	13.6	46.126	0	21.613	1383600000	39
SAR_2160s	innexin-like protein 1 [Sarcoptes scabiei]	0	tetur17g03710.1	0	0	0	0	0	0	0	0	0	0	0	22.6963	22.9302	22.9513	23.0134	4	3	3	18.9	16.4	16.4	42.656	0	12.828	427850000	10
SAR_2162s	filamin-C-like protein 1 [Sarcoptes scabiei]	0	tetur05g06720.1	25.2381	25.3173	24.5062	24.9685	24.9839	27.0703	26.5527	27.1962	27.4682	27.2147	27.0325	27.4794	27.0479	27.3323	27.0882	74	74	74	76.1	76.1	76.1	90.246	0	323.31	95550000000	1606
SAR_2169s	peroxidase-like [Dermatophagoides pteronyssinus]	0	tetur21g00010.1	0	24.2776	0	24.0172	0	24.4127	0	23.9741	23.4501	24.5582	23.4031	23.2778	23.8318	22.0783	24.0901	10	9	9	15.6	14.2	14.2	99.606	0	15.6	1533600000	47
SAR_216s	pre-mRNA-processing factor 6-like protein [Sarcoptes scabiei]	0	tetur02g12010.1	23.1908	22.5191	22.5246	22.5871	22.7931	0	22.6345	22.3572	22.6003	22.7929	0	0	0	0	0	4	4	4	5.9	5.9	5.9	107.78	0	11.082	391910000	31
SAR_2177s	dolichyl-diphosphooligosaccharide-protein glycosyltransferase subunit 1-like protein [Sarcoptes scabiei]	0	tetur02g07190.1	25.1175	24.9807	24.7705	24.87	24.7963	24.6463	24.6916	24.689	25.0406	24.8674	25.4571	25.7351	25.4229	25.6901	25.4707	16	16	16	33.6	33.6	33.6	61.379	0	188.2	12638000000	318
SAR_2178s	ABC transporter G family member 20-like protein [Sarcoptes scabiei]	0	tetur01g05940.1	0	0	0	0	0	22.2906	22.1775	0	0	21.9887	22.7083	22.7708	22.9983	23.277	22.7818	5	5	3	9	9	7.6	96.539	0	13.396	643040000	22
SAR_2179s	proteasome subunit alpha type-4-like protein [Sarcoptes scabiei]	0	tetur04g05160.1	25.6374	25.6899	25.7508	25.6779	25.6159	25.3693	25.491	25.3006	25.4438	25.4966	24.5941	25.2539	24.8259	24.9095	24.9742	14	14	14	48.1	48.1	48.1	29.127	0	53.879	7295900000	226
SAR_2182s	transport Sec61 subunit gamma-like protein [Sarcoptes scabiei]	6e-38	tetur01g07640.1	0	22.5829	22.4482	22.3086	22.8585	23.4937	0	23.6992	23.1908	23.4866	24.6833	24.5208	0	24.0914	23.912	3	3	3	23.2	23.2	23.2	7.7122	0	14.761	1271200000	47
SAR_2183s	bifunctional purine biosynthesis protein PURH-like protein [Sarcoptes scabiei]	0	tetur06g05840.1	24.8276	24.726	24.3888	24.6125	24.9774	24.7925	24.9866	24.8878	25.1549	24.7914	26.9317	27.1243	26.7345	26.94	26.7986	51	51	51	71	71	71	65.741	0	323.31	78075000000	1299
SAR_2184s	nucleolysin TIAR-like protein [Sarcoptes scabiei]	0	tetur09g01770.1	23.3321	23.0092	23.0583	23.0788	23.1421	23.1157	22.8565	22.622	22.7449	23.1573	0	22.4461	0	0	0	6	6	6	14.4	14.4	14.4	51.615	0	39.602	770420000	71
SAR_2190s	Uncharacterised	0	tetur04g01700.1	22.1456	22.0294	22.6223	22.4415	22.2922	22.8542	0	21.8405	0	23.3872	0	0	0	0	0	7	7	7	10.2	10.2	10.2	89.98	0	27.562	501590000	29
SAR_2198s	ATP-dependent 6-phosphofructokinase-like isoform X3 [Dermatophagoides pteronyssinus]	0	tetur12g03690.1	25.7163	25.3682	26.2955	25.5887	25.5477	26.1435	25.7609	25.9458	25.9165	25.9164	26.6512	26.8917	26.7135	26.758	26.6656	17	17	17	26.1	26.1	26.1	91.996	0	90.932	9361700000	230
SAR_21s	phosphotriesterase-related protein-like [Dermatophagoides pteronyssinus]	2e-171	NA	0	0	0	0	0	0	0	0	0	0	22.9253	23.239	22.5683	22.8969	22.6691	5	5	5	30	30	30	39.538	0	68.644	690510000	20
SAR_2215s	isoleucine-tRNA ligase, cytoplasmic [Sarcoptes scabiei]	0	tetur22g00070.1	23.4666	23.0825	22.8575	23.2096	23.4409	22.9919	23.3506	22.6354	22.6291	23.2119	22.5086	22.8345	22.6652	22.6569	22.4976	11	11	11	8.7	8.7	8.7	173.45	0	18.954	1778400000	92
SAR_2216s	26S proteasome non-ATPase regulatory subunit 8-like protein [Sarcoptes scabiei]	0	tetur19g00170.1	24.4216	24.0567	24.4631	0	24.4087	23.8155	24.1221	23.8386	23.2307	23.1789	23.567	23.7354	23.529	23.548	23.6199	9	9	9	46	46	46	32.587	0	80.65	2505400000	86
SAR_2223s	AMP deaminase 2-like protein [Sarcoptes scabiei]	0	tetur01g07270.1	22.2835	21.6072	0	0	0	0	22.138	21.0151	0	21.8077	22.6115	22.4027	22.264	22.3	22.3659	5	5	5	9.4	9.4	9.4	92.665	0	9.3188	746710000	19
SAR_2224s	unc-45-like protein B-like protein [Sarcoptes scabiei]	0	tetur28g00920.1	0	0	0	0	0	23.0593	22.1234	23.3736	23.2591	23.7657	0	21.5961	0	21.5	0	13	13	13	18.1	18.1	18.1	97.601	0	66.811	704180000	60
SAR_2227s	paramyosin-like protein 4 [Sarcoptes scabiei]	0	tetur06g05150.1	26.824	27.135	26.0289	26.8579	26.9807	28.4507	27.8818	28.6542	28.8433	28.6017	29.2799	25.7286	29.2474	26.9662	28.5926	141	141	141	83.1	83.1	83.1	110.66	0	323.31	482930000000	5201
SAR_2229s	phosphopantothenate-cysteine ligase-like protein [Sarcoptes scabiei]	0	tetur18g01680.1	23.0044	0	22.5716	22.5428	0	0	0	0	0	0	22.8933	22.8433	22.8087	22.9647	22.906	4	4	4	23.7	23.7	23.7	31.292	0	11.918	838190000	31
SAR_2235s	vitellogenin-like protein [Sarcoptes scabiei]	0	tetur43g00010.1	34.7598	34.9373	35.0038	34.8598	34.8091	33.4914	34.4886	33.3763	33.1252	33.3311	31.6476	31.2597	31.3108	31.4545	31.3508	253	253	253	88.3	88.3	88.3	220.8	0	323.31	16440000000000	52108
SAR_2239s	hydroxysteroid dehydrogenase-like protein 1 [Sarcoptes scabiei]	0	tetur04g00750.1	26.2258	26.208	26.3937	25.9492	26.497	26.3144	26.2155	26.2199	26.4649	26.2944	26.7071	26.9807	26.6393	26.5324	26.8683	12	12	12	36.9	36.9	36.9	45.414	0	61.885	8782600000	98
SAR_2242s	ras GTPase-activating protein-binding-like protein [Sarcoptes scabiei]	0	tetur04g05260.1	25.2815	25.5042	25.3768	25.1602	25.3112	24.63	25.3013	24.7037	24.8023	24.8951	23.9676	22.8981	24.2229	23.2175	23.4129	27	27	27	52.4	52.4	52.4	66.144	0	323.31	9918600000	373
SAR_2245s	chitinase-like protein 1, partial [Sarcoptes scabiei]	0	tetur16g01300.1	0	0	0	0	0	23.5472	22.296	23.1546	23.4378	23.7122	0	0	0	0	0	21	21	21	20.5	20.5	20.5	150.69	0	139.85	1710400000	110
SAR_2247s	Septin-like protein [Sarcoptes scabiei]	0	tetur04g01400.1	24.0661	23.8199	23.9286	23.6369	23.8719	22.5232	23.3949	22.5918	22.6641	22.7739	0	0	0	0	0	10	10	10	37.5	37.5	37.5	44.255	0	39.639	1668100000	121
SAR_2249s	phosphatidylinositol 3,4,5-trisphosphate 3-phosphatase-like protein [Sarcoptes scabiei]	0	tetur04g05240.1	25.5343	25.6198	25.6568	25.5573	25.5531	24.1444	25.2768	24.06	24.5526	24.3546	0	0	0	0	0	18	18	18	34.8	34.8	34.8	70.831	0	151.23	5392400000	200
SAR_2254s	mRNA cap guanine-N7 methyltransferase-like protein [Sarcoptes scabiei]	0	tetur07g02820.1	27.3852	27.5101	27.4772	27.4071	27.6174	27.3009	27.3465	27.3843	27.2019	27.2707	27.099	27.2961	27.1862	27.2682	27.3283	31	31	31	72.4	72.4	72.4	30.702	0	323.31	98189000000	1344
SAR_225s	microtubule-associated protein Jupiter-like isoform X1 [Dermatophagoides pteronyssinus]	2e-72	tetur01g03540.1	24.7762	0	0	24.3515	23.9357	24.8436	24.4699	24.17	24.8445	25.4589	0	0	0	0	0	3	3	3	13.9	13.9	13.9	25	0	44.822	1160300000	49
SAR_2269s	NADH dehydrogenase [ubiquinone] 1 alpha subcomplex subunit 10, mitochondrial-like protein [Sarcoptes scabiei]	0	tetur02g04600.1	22.3094	22.7584	0	0	22.2593	22.8794	22.7932	22.8069	23.1475	23.1427	23.1823	23.6205	23.1117	23.4218	23.302	9	9	9	27.5	27.5	27.5	48.123	0	45.546	2518600000	131
SAR_2272s	DnaJ domain containing protein 4 [Sarcoptes scabiei]	4e-156	tetur08g07280.1	0	0	0	0	0	0	0	22.1412	22.3406	21.9327	21.7852	22.5259	0	0	0	3	3	3	16.4	16.4	16.4	23.826	0	22.242	294700000	33
SAR_2281s	serine-tRNA ligase, cytoplasmic-like protein [Sarcoptes scabiei]	0	tetur10g04120.1	24.9331	24.9841	24.829	25.062	25.0471	24.9631	24.9812	24.8941	24.8385	24.9632	24.4886	24.8743	24.7079	24.8073	24.5581	14	14	14	29.7	29.7	29.7	54.644	0	206.72	4558500000	174
SAR_2284s	Uncharacterised	0	tetur13g02500.1	27.521	27.7414	27.9879	27.672	27.7879	27.6444	27.8215	27.4894	27.4774	27.3492	26.4007	26.6158	26.2945	26.6385	26.3983	17	17	17	45.8	45.8	45.8	59.058	0	323.31	48042000000	790
SAR_2296s	LETM1 and EF-hand domain-containing protein anon-60Da, mitochondrial-like protein [Euroglyphus maynei]	0	tetur06g04300.1	0	0	0	0	0	0	0	0	22.1257	0	21.9828	22.6066	22.0183	22.4086	22.0446	6	6	6	12.2	12.2	12.2	81.275	0	11.295	603270000	20
SAR_230s	disks large 1 tumor suppressor protein-like protein [Sarcoptes scabiei]	0	tetur09g01330.1	26.684	26.6428	26.5858	26.8595	26.7068	26.8893	26.4631	26.3113	26.0724	26.8184	26.3772	25.8833	26.3052	26.4519	0	9	9	9	14.5	14.5	14.5	118.8	0	33.651	7819600000	48
SAR_2317s	long-chain-fatty-acid-CoA ligase 4-like protein 1 [Sarcoptes scabiei]	0	tetur34g00980.1	0	0	0	0	0	0	0	0	0	0	0	22.7865	21.8964	22.5772	22.3009	5	5	5	10.9	10.9	10.9	62.565	0	9.4008	382720000	18
SAR_2326s	Lysosome-associated membrane glycoprotein (Lamp)-like protein [Sarcoptes scabiei]	0	NA	24.4552	24.3367	24.1798	24.7278	23.0566	24.6379	0	24.3739	24.4371	24.8873	24.643	23.01	24.3132	0	23.9257	3	3	3	11.4	11.4	11.4	30.346	0	13.244	2126300000	56
SAR_2327s	Sar s 27 allergen (serpin-like protein 3) [Sarcoptes scabiei]	0	tetur05g01350.1	23.9752	23.4571	24.2877	23.9186	23.9853	23.5054	23.3144	22.9794	23.3346	23.6683	21.6991	22.5929	22.5215	22.6795	22.4134	7	7	7	22.2	22.2	22.2	56.938	0	82.683	2197400000	121
SAR_2332s	U11/U12 small nuclear ribonucleoprotein 35 kDa protein-like protein [Sarcoptes scabiei]	0	tetur19g02520.1	24.0651	23.737	24.2396	23.4713	23.9933	24.3807	24.2021	24.4039	24.5151	24.3435	21.8764	0	21.1831	18.7582	21.1932	14	14	14	45	45	45	33.088	0	54.501	3520000000	182
SAR_2345s	T-complex protein 1 subunit gamma-like protein, partial [Sarcoptes scabiei]	0	tetur02g11560.1	25.8695	26.1379	26.068	26.0324	26.1201	25.6688	25.965	25.5871	25.5658	25.6605	24.9394	25.23	25.0563	25.0434	25.1397	43	43	43	63.4	63.4	63.4	61.951	0	323.31	40910000000	1206
SAR_2349s	hexaprenyldihydroxybenzoate methyltransferase, mitochondrial-like protein [Sarcoptes scabiei]	0	tetur21g00370.1	0	0	0	0	0	21.6352	22.4722	21.6356	22.189	0	23.0665	23.147	22.6928	23.136	22.7855	6	6	6	31.4	31.4	31.4	31.497	0	18.495	947330000	47
SAR_234s	mRNA export factor-like protein [Sarcoptes scabiei]	0	tetur03g06760.1	23.0294	22.9209	23.092	22.8819	22.7888	22.5022	22.8391	22.3481	22.4656	22.6369	0	0	0	0	0	6	6	6	17.5	17.5	17.5	44.03	0	16.407	712480000	56
SAR_2356s	cytochrome c-2-like protein [Sarcoptes scabiei]	6e-71	NA	24.3973	24.3748	24.2249	23.8086	23.9311	24.4449	24.3402	25.1633	24.9767	24.472	24.1746	25.5413	24.6562	24.8637	24.4146	10	10	10	43	43	43	11.759	0	199.76	5765700000	175
SAR_2357s	Uncharacterised	0	tetur01g02700.1	23.4733	23.768	23.7126	23.4585	23.4039	23.8292	23.5676	23.394	23.4296	23.3321	0	0	0	0	0	6	6	6	19.4	19.4	19.4	42.831	0	13.55	1038100000	47
SAR_235s	poly(ADP-ribose) glycohydrolase ARH3-like [Dermatophagoides pteronyssinus]	2e-180	tetur31g01220.1	0	0	0	0	0	0	22.4548	0	22.3815	22.6066	0	22.4218	0	0	0	4	4	4	13.6	13.6	13.6	39.478	0	5.698	371500000	14
SAR_2360s	myosin light chain kinase, smooth muscle-like [Dermatophagoides pteronyssinus]	1e-138	tetur10g04990.1	0	0	0	0	0	22.9553	0	23.2229	23.0346	22.8043	23.236	23.1781	23.3038	23.4451	23.1509	10	5	4	28.5	10.9	7	29.113	0	30.814	1302200000	64
SAR_2366s	Uncharacterised	2e-96	NA	0	0	0	0	0	22.8715	23.0132	23.342	0	0	0	0	0	0	0	3	3	3	21.7	21.7	21.7	16.999	0	42.922	356920000	19
SAR_2367s	sodium/potassium-transporting ATPase subunit alpha-like protein 2 [Sarcoptes scabiei]	0	tetur27g01220.1	23.3988	22.9773	20.7289	22.8226	22.12	24.9075	24.4964	24.7591	25.2472	25.5269	25.4172	25.826	25.4196	25.6776	25.3562	36	36	27	37.4	37.4	29	112.73	0	323.31	17548000000	508
SAR_237s	Uncharacterised	4e-175	tetur36g01050.1	25.6297	25.8877	25.4235	25.6207	25.7945	25.5283	25.6217	25.4165	25.6494	25.6112	26.2356	26.7664	26.3297	26.4015	26.3029	14	14	14	79.8	79.8	79.8	26.029	0	323.31	26439000000	471
SAR_2385s	mitochondrial import receptor subunit TOM70-like protein [Sarcoptes scabiei]	0	tetur08g04120.1	0	23.0566	22.3709	22.5869	22.2203	22.2119	22.1045	21.829	22.3049	22.0677	0	21.7303	0	21.605	0	6	6	6	14.2	14.2	14.2	59.338	0	38.898	632950000	40
SAR_2388s	nuclear cap-binding protein subunit 2-like protein [Sarcoptes scabiei]	4e-104	tetur28g00410.1	23.2425	23.0801	23.1765	22.945	22.8409	22.8647	23.4247	23.3296	23.2299	23.0493	0	21.8607	0	0	21.1243	4	4	4	26.9	26.9	26.9	18.44	0	7.3965	829830000	53
SAR_2391s	soluble calcium-activated nucleotidase 1-like protein [Sarcoptes scabiei]	0	NA	23.4385	20.9941	23.6942	24.0902	24.0521	21.0283	22.3833	21.7922	21.2763	0	24.1587	26.1011	25.1317	24.9906	25.2699	19	19	19	48.1	48.1	48.1	45.535	0	101.2	8289900000	178
SAR_2395s	cytoglobin-1-like protein [Sarcoptes scabiei]	2e-109	tetur18g02150.1	24.039	24.1654	23.8639	23.917	23.9345	25.3197	24.866	25.4827	25.5919	25.4075	26.5761	27.0955	26.8051	26.857	26.7872	22	22	22	87.3	87.3	87.3	18.219	0	323.31	27240000000	408
SAR_2397s	Angiotensin-converting enzyme precursor-like protein [Sarcoptes scabiei]	0	tetur25g01290.1	0	0	0	0	0	0	0	0	0	0	23.9842	0	24.1432	24.4775	0	8	8	8	11.9	11.9	11.9	79.17	0	8.6287	1872500000	20
SAR_2398s	Uncharacterised	0	tetur28g02490.1	0	0	0	0	0	0	0	0	0	0	24.3873	24.5532	24.3094	24.4083	24.1828	15	15	15	31.3	31.3	31.3	56.002	0	135.54	3125900000	89
SAR_2409s	carboxypeptidase M-like protein [Sarcoptes scabiei]	0	tetur05g03460.1	22.0536	23.0924	0	22.6606	22.931	23.1878	22.655	22.615	22.2204	22.0375	0	0	0	0	0	4	4	4	14	14	14	63.467	0	47.31	566260000	54
SAR_2410s	protocadherin-like wing polarity protein stan [Dermatophagoides pteronyssinus]	0	tetur04g02910.1	29.2742	27.8886	29.3307	29.8537	29.8523	26.7653	26.7961	27.5633	26.9686	26.4056	0	0	0	0	23.2	1	1	1	0.8	0.8	0.8	162.53	0.0017953	3.2285	10308000000	47
SAR_2415s	NADH dehydrogenase [ubiquinone] 1 alpha subcomplex subunit 9, mitochondrial-like protein [Sarcoptes scabiei]	0	tetur03g06330.1	0	23.7621	23.655	23.9554	23.8832	23.2451	23.5083	24.1831	23.8485	23.8224	25.2298	25.4919	24.9826	25.1135	25.3749	14	14	14	47.6	47.6	47.6	47.85	0	147.32	6297800000	181
SAR_241s	elongation factor G, mitochondrial-like protein [Sarcoptes scabiei]	0	tetur01g14070.1	0	0	21.8242	22.0392	0	0	0	0	22.3319	22.3027	21.4974	22.264	0	21.9241	22.1961	9	9	9	18.1	18.1	18.1	84.329	0	16.149	830830000	43
SAR_2422s	poly(U)-binding-splicing factor PUF60-like protein [Sarcoptes scabiei]	0	tetur11g02310.1	24.3912	23.7525	24.0007	23.8917	23.4383	23.8363	23.9223	23.304	24.2327	24.0069	0	23.1994	0	22.9223	22.0925	12	12	12	29.3	29.3	29.3	61.319	0	53.515	2017600000	71
SAR_2427s	phytanoyl-CoA dioxygenase domain-containing protein 1-like protein [Sarcoptes scabiei]	0	tetur17g02910.1	0	0	0	0	0	0	0	0	0	0	22.0004	0	22.3568	22.5404	22.3831	4	4	4	22.9	22.9	22.9	38.321	0	11.704	433340000	16
SAR_2439s	Uncharacterised	0	NA	26.0575	26.4705	26.0232	26.1239	26.0177	24.6505	25.7992	24.8748	24.6628	24.7452	26.2265	26.4856	25.6376	26.2159	25.7661	27	27	27	25.2	25.2	25.2	95.291	0	323.31	23641000000	577
SAR_243s	tubulin beta-4B chain-like [Psoroptes ovis]	0	tetur17g04312.1	27.9279	28.3917	28.6045	28.4957	28.6605	27.7943	28.2218	27.4344	27.2518	27.4931	25.8189	25.9592	25.7409	26.0626	25.8232	32	16	16	84.1	57.2	57.2	49.86	0	323.31	45898000000	950
SAR_2447s	clathrin light chain A-like protein [Sarcoptes scabiei]	2e-158	tetur09g05320.1	24.6887	24.593	24.5901	24.0909	24.2705	24.1325	23.9138	24.1593	24.251	24.2053	24.4621	24.8784	24.1777	24.7654	24.5094	8	8	8	48.9	48.9	48.9	25.354	0	323.31	5058700000	163
SAR_2458s	Uncharacterised	0	NA	0	22.4556	0	0	22.273	23.3573	22.7099	22.9695	22.9792	22.9538	25.1551	25.7349	24.9494	25.3154	25.1833	13	13	13	46.4	46.4	46.4	39.087	0	177.82	5324700000	116
SAR_2459s	lipase precursor-like protein 2 [Sarcoptes scabiei]	0	tetur35g01060.1	0	0	0	0	0	0	0	0	0	0	22.5687	23.9697	0	23.1241	23.0057	3	3	3	11.7	11.7	11.7	61.063	0	29.616	678770000	17
SAR_245s	Der f 29 allergen [Dermatophagoides farinae]	2e-78	tetur27g01750.1	27.1132	27.6503	27.3608	27.1279	27.3675	27.4795	27.1755	27.5225	27.5074	27.4469	27.8145	28.3914	27.5437	28.0334	27.7714	14	14	14	93.9	93.9	93.9	14.338	0	323.31	48239000000	643
SAR_2471s	gamma-aminobutyric acid receptor-associated protein-like protein [Sarcoptes scabiei]	3e-81	tetur15g01880.1	0	0	0	0	0	0	0	0	0	0	22.6924	22.9325	0	23.5049	23.6016	5	5	5	42.6	42.6	42.6	14.394	0	6.5419	772660000	15
SAR_2480s	Uncharacterised	0	NA	0	24.0353	24.2193	24.0523	24.4814	23.7348	24.2945	23.4418	23.884	23.6261	0	0	0	0	0	8	8	8	11.5	11.5	11.5	99.418	0	11.503	1391900000	50
SAR_2485s	galectin-4-like [Dermatophagoides pteronyssinus]	2e-155	tetur26g01040.1	22.4408	22.5309	0	22.3906	22.5381	24.4326	24.0343	24.5196	24.4803	24.0243	25.4372	25.9018	25.6382	26.0639	25.6222	11	11	11	51.2	51.2	51.2	41.51	0	323.31	9144100000	172
SAR_2489s	Choline/ethanolamine kinase-like protein 1 [Sarcoptes scabiei]	0	tetur13g04240.1	0	22.5264	0	0	0	22.5216	22.7683	23.2308	22.8139	21.8097	24.8554	25.1765	24.7455	24.812	24.7183	5	5	5	24.7	24.7	24.7	45.467	0	96.695	3657100000	77
SAR_248s	phospholipase D3-like protein [Sarcoptes scabiei]	0	NA	0	0	0	0	0	22.7462	22.6468	22.7721	22.6337	22.4504	0	0	0	0	0	5	5	5	11.3	11.3	11.3	65.036	0	8.644	775460000	49
SAR_2490s	Choline/ethanolamine kinase-like protein 1 [Sarcoptes scabiei]	0	tetur01g11360.1	0	0	0	0	0	0	0	0	0	0	22.2342	22.5202	22.3355	21.9527	22.0623	4	4	4	20	20	20	35.684	0	4.8821	378900000	12
SAR_2491s	Eukaryotic-type carbonic anhydrase-like protein [Sarcoptes scabiei]	0	tetur29g01180.1	0	0	0	0	0	22.4043	0	0	22.7866	0	23.3199	23.6887	23.1625	23.602	23.2713	5	5	5	20.9	20.9	20.9	34.322	0	38.823	1132300000	42
SAR_2494s	Uncharacterised	2e-142	NA	24.1989	23.8793	24.1362	24.0881	24.2713	24.3497	24.3854	24.0967	24.1101	24.478	21.8604	22.3272	21.7717	22.04	0	4	4	4	16.8	16.8	16.8	40.51	0	143.11	1773000000	75
SAR_24s	26S proteasome non-ATPase regulatory subunit 6-like protein [Sarcoptes scabiei]	0	tetur33g01390.1	24.0178	24.2427	24.0184	24.1495	24.1292	23.7283	23.6231	23.766	23.6333	23.8565	22.8534	22.9065	22.7608	23.1808	23.0461	9	9	9	32.4	32.4	32.4	37.653	0	118.84	3668000000	175
SAR_2502s	heterogeneous nuclear ribonucleoprotein Q-like protein [Sarcoptes scabiei]	0	tetur17g00180.1	22.817	22.8737	22.7648	22.358	22.8115	22.5123	22.6576	22.5885	22.7956	22.754	0	0	0	22.041	0	13	13	13	35.7	35.7	35.7	60.513	0	178.69	1028500000	84
SAR_2503s	60S ribosomal protein L27-like protein [Sarcoptes scabiei]	4e-93	tetur25g01940.1	26.794	26.8658	26.7007	26.8972	26.8827	26.5965	26.6058	26.577	26.747	26.7796	26.7453	26.5978	26.6442	26.7496	26.5604	15	15	15	64.7	64.7	64.7	15.889	0	323.31	30742000000	541
SAR_2504s	multiple coagulation factor deficiency protein 2-like [Dermatophagoides pteronyssinus]	2e-44	tetur09g03330.1	0	0	0	0	0	0	0	0	0	0	23.2925	23.7904	23.2991	23.4645	0	3	3	3	23.6	23.6	23.6	25.169	0	44.233	761520000	24
SAR_2505s	Uncharacterised	3e-110	NA	24.4163	25.4704	25.8124	25.1288	25.405	0	24.3293	22.5395	22.3496	0	24.3198	24.9927	23.1339	24.4743	24.0796	10	10	10	60.4	60.4	60.4	19.158	0	81.156	4210800000	122
SAR_2511s	thioredoxin reductase 2, mitochondrial-like protein [Sarcoptes scabiei]	0	tetur02g03190.1	24.5635	24.6861	24.8205	24.8356	24.7712	24.611	24.8224	24.8026	24.8434	24.9178	24.6359	24.8351	24.4887	24.6211	24.4309	16	16	16	26	26	26	74.218	0	156.22	8813300000	294
SAR_251s	DNA-binding protein erect wing-like protein [Sarcoptes scabiei]	0	tetur13g00150.1	0	0	0	0	0	23.5608	0	23.5065	23.9215	23.6606	0	0	0	0	0	3	3	3	9.7	9.7	9.7	64.229	0	40.422	433590000	22
SAR_2521s	Yolkless-like vitellogenin receptor protein [Sarcoptes scabiei]	0	tetur27g01310.1	26.9157	27.2605	27.5874	27.0195	27.5929	26.1138	27.0858	0	26.636	26.7096	26.9736	25.9541	26.7414	26.4775	26.4815	9	9	9	9.2	9.2	9.2	135.27	0	19.866	11236000000	50
SAR_2522s	failed axon connections-like protein [Sarcoptes scabiei]	0	tetur01g08590.1	27.8532	28.1399	28.3727	28.2407	28.4009	28.025	27.9235	28.0516	27.6657	27.8935	23.944	24.574	24.3497	24.3778	23.9898	36	36	36	75.9	75.9	75.9	46.186	0	323.31	46725000000	845
SAR_2524s	WD domain containing protein 9, partial [Sarcoptes scabiei]	0	tetur39g00590.1	0	0	0	0	0	23.2106	23.1605	23.9505	24.5494	23.7318	23.0447	0	23.2852	21.7947	22.8804	8	8	8	18.7	18.7	18.7	74.724	0	183.85	2110100000	75
SAR_2526s	Actin-like protein 4 [Sarcoptes scabiei]	0	tetur01g09350.1	23.4029	23.3793	23.4228	23.5369	23.1843	23.3178	23.2466	23.0994	22.9767	22.7445	22.9352	23.3309	22.971	22.8089	23.2335	11	11	11	44.8	44.8	44.8	43.357	0	79.534	1799500000	88
SAR_2527s	Uncharacterised	0	NA	0	0	0	0	0	23.7951	23.7791	24.3364	24.1423	23.4345	0	0	22.9074	0	0	5	5	5	26.9	26.9	26.9	40.804	0	86.565	871670000	44
SAR_2533s	Hexokinase-like protein [Sarcoptes scabiei]	0	tetur05g04990.1	23.4615	23.8086	24.0035	23.7467	23.7987	23.8326	0	23.276	23.2587	23.0336	23.2924	23.5689	24.1476	23.7565	0	5	5	5	9	9	9	55.976	0	6.4854	1100000000	59
SAR_2537s	Reeler domain containing protein 1 [Sarcoptes scabiei]	4e-32	tetur36g01080.1	24.2767	24.2049	0	0	0	24.6381	24.4209	24.6464	24.9303	24.7179	24.4151	24.888	24.5777	24.8461	24.5824	3	3	3	36.2	36.2	36.2	10.396	0	140.65	2428800000	72
SAR_2541s	glutamine-tRNA ligase-like protein [Sarcoptes scabiei]	0	tetur12g02080.1	23.6073	23.3978	23.8835	23.5424	23.5118	23.4991	23.7837	23.4504	23.4961	23.4973	23.2881	23.62	23.4495	23.4862	23.5497	17	17	17	30.8	30.8	30.8	94.061	0	117.1	3685600000	180
SAR_2542s	Uncharacterised	0	NA	0	21.829	22.4223	0	22.2639	0	0	0	0	0	0	0	0	0	0	3	3	3	8	8	8	45.126	0	6.2097	164820000	12
SAR_2544s	Uncharacterised	4e-68	tetur31g01080.1	0	0	0	0	0	0	21.7674	21.7218	0	21.74	0	0	0	0	0	2	2	2	18	18	18	23.661	0	112.5	170170000	28
SAR_2545s	Heat shock protein 20-like protein 2 [Sarcoptes scabiei]	2e-111	tetur03g00120.1	30.4165	30.5862	30.4909	30.593	30.5045	29.7039	29.9708	29.7816	29.8502	29.9107	30.7182	31.0933	30.4905	30.7849	30.5827	24	24	24	90.4	90.4	90.4	17.993	0	323.31	490180000000	3051
SAR_2549s	histone-arginine methyltransferase CARMER-like [Dermatophagoides pteronyssinus]	0	tetur07g05670.1	22.9708	24.1901	23.6516	0	23.2623	22.2817	23.0482	22.524	22.3783	0	0	21.805	0	0	20.5756	9	9	9	18	18	18	77.429	0	22.692	870490000	37
SAR_2550s	serine/threonine-protein phosphatase PP1-beta catalytic subunit [Dermatophagoides pteronyssinus]	0	tetur04g05120.1	25.8632	26.0082	26.1266	26.1214	26.3059	25.7674	25.7718	25.7128	25.6808	25.6668	24.8447	25.3984	24.9779	25.1684	25.1115	13	13	13	45.6	45.6	45.6	33.742	0	106.78	9390900000	232
SAR_2563s	Uncharacterised	0	tetur01g04570.1	23.8166	23.9914	23.8475	23.7427	23.726	24.1592	23.7733	23.591	24.3145	24.63	21.624	0	21.2389	19.9484	21.2624	15	15	15	30.8	30.8	30.8	84.051	0	323.31	3483100000	217
SAR_2564s	cysteine-tRNA ligase, cytoplasmic-like protein [Sarcoptes scabiei]	0	tetur16g01810.1	0	0	0	0	0	0	0	0	0	0	22.4927	22.4947	22.5958	22.457	22.3839	7	7	7	13.5	13.5	13.5	86.481	0	13.877	598620000	26
SAR_2565s	60S ribosomal protein L13-like protein [Sarcoptes scabiei]	5e-152	tetur08g05440.1	26.7516	26.7334	26.7479	26.4941	26.7313	26.6855	26.6937	26.6298	26.4299	26.9178	26.2945	26.1097	26.4059	26.4889	26.5	27	27	27	64.7	64.7	64.7	24.924	0	323.31	43324000000	848
SAR_2582s	eukaryotic translation initiation factor 2A-like protein [Sarcoptes scabiei]	0	tetur13g00170.1	23.9554	24.0367	24.0163	23.9152	24.227	23.3518	23.7405	23.3821	23.1281	23.2657	23.0465	23.2067	23.0988	23.2161	23.2472	10	10	10	26.6	26.6	26.6	55.857	0	28.873	2469400000	105
SAR_2593s	Uncharacterised	0	tetur07g05090.1	23.4182	23.1227	0	22.6809	23.0043	24.9165	24.6291	25.4458	25.4165	25.2267	24.6157	24.746	24.3361	24.0756	24.4143	17	17	17	31.2	31.2	31.2	136.11	0	323.31	5404500000	211
SAR_2597s	Uncharacterised	0	NA	0	0	0	0	0	23.1494	0	23.2434	23.4194	0	0	0	0	0	0	7	7	7	4.9	4.9	4.9	229.89	0	10.06	453610000	21
SAR_2598s	transmembrane emp24 domain-containing protein bai-like protein [Sarcoptes scabiei]	1e-152	tetur26g02130.1	0	0	0	0	0	0	23.9799	24.2777	0	24.8641	24.6361	24.9247	24.4044	24.6351	24.7956	4	4	4	23.8	23.8	23.8	24.433	0	46.68	2346400000	74
SAR_2601s	UPF0364 protein C6orf211-like protein [Sarcoptes scabiei]	0	tetur02g04550.1	23.7437	24.0184	23.6155	23.9893	23.6981	23.1862	23.4192	23.1324	23.3616	23.7889	23.7621	24.1789	23.9294	24.017	24.0398	10	10	10	25.9	25.9	25.9	54.716	0	50.567	2279400000	108
SAR_2605s	serine/threonine-protein phosphatase 6 regulatory subunit 3-like protein [Sarcoptes scabiei]	0	tetur25g00990.1	0	23.2412	23.2106	22.6207	22.7264	21.6102	22.7246	22.1386	21.6828	21.9281	21.9871	0	21.4252	0	0	5	5	5	9.2	9.2	9.2	118.22	0	35.439	602590000	34
SAR_2608s	Uncharacterised	0	NA	0	0	0	0	0	0	0	0	0	0	0	0	22.4233	22.6667	22.4224	2	2	2	8.6	8.6	8.6	51.598	0	7.357	317040000	13
SAR_2610s	ELAV-like protein 2 [Sarcoptes scabiei]	6e-115	tetur01g06100.1	24.2865	24.7196	24.4473	23.7174	23.845	24.2346	23.9932	24.4705	24.3964	24.7991	26.1058	26.5201	25.4327	26.2681	25.7358	13	13	13	52.6	52.6	52.6	19.549	0	288.34	17088000000	256
SAR_2611s	alpha-aspartyl dipeptidase-like protein [Sarcoptes scabiei]	2e-177	tetur05g04740.1	24.7047	24.8499	24.6979	24.8621	25.0696	24.9482	24.9516	24.858	24.8578	24.947	25.2498	25.3903	24.9946	25.0746	25.1118	8	8	8	30.4	30.4	30.4	29.292	0	83.878	5846600000	171
SAR_2622s	cuticle protein-like protein 5 [Sarcoptes scabiei]	2e-92	tetur19g02890.1	25.7763	26.0281	25.0254	25.5969	25.6733	27.0114	26.9046	27.9373	27.7897	27.1633	27.3239	27.8999	27.4936	27.7599	27.5779	5	5	5	54.5	54.5	54.5	16.836	0	221.37	27207000000	282
SAR_2623s	CCR4-NOT transcription complex subunit 6-like isoform X2 [Dermatophagoides pteronyssinus]	0	tetur04g01710.1	22.3034	22.1679	22.7253	0	0	0	22.1139	0	22.2729	0	22.2274	21.7194	22.6959	21.6617	22.4059	7	7	7	6.9	6.9	6.9	163.37	0	81.56	965620000	49
SAR_2626s	Uncharacterised	7e-127	tetur10g02300.1	29.1407	29.2165	28.1211	28.7078	28.734	30.4614	30.0849	31.0698	30.9864	30.7445	30.6049	31.1054	30.7643	31.3471	30.9477	7	7	7	46.4	46.4	46.4	25.737	0	323.31	319530000000	1079
SAR_2631s	Uncharacterised	0	NA	20.1856	19.8976	20.6279	0	0	24.6005	22.5876	23.0048	23.895	24.6269	0	0	0	0	0	21	21	21	37.2	37.2	37.2	97.278	0	323.31	2376500000	145
SAR_2634s	ATP synthase subunit d, mitochondrial-like protein [Sarcoptes scabiei]	7e-123	tetur14g02740.1	24.9773	0	25.2163	24.4526	24.8095	24.6045	24.7727	25.0701	24.9622	24.9884	25.6505	26.0434	25.6434	25.957	25.7768	7	7	7	19.9	19.9	19.9	36.803	0	92.628	4732600000	118
SAR_2638s	Uncharacterised98_0080540 [Sarcoptes scabiei]	0	tetur27g02320.1	0	0	0	0	0	0	0	0	0	0	22.3865	22.2298	22.4343	22.3665	22.342	4	4	4	5.9	5.9	5.9	93.081	0	45.303	481680000	32
SAR_2645s	ATPase family AAA domain-containing protein 3-B-like protein [Sarcoptes scabiei]	0	tetur36g01220.1	23.5434	23.3456	23.1402	23.7443	23.5582	23.4566	23.7496	23.4588	23.5518	23.6327	23.0448	23.5394	23.2435	23.3974	23.2894	13	13	13	28	28	28	66.855	0	139.61	3201600000	168
SAR_2654s	Uncharacterised	0	NA	0	0	0	0	0	21.7947	0	0	21.9079	22.3659	0	0	0	0	0	4	4	4	5.2	5.2	5.2	134.03	0	5.2385	360410000	27
SAR_2655s	Uncharacterised	0	NA	0	23.0312	23.4028	0	0	24.5151	24.1101	24.1222	24.3839	24.3758	23.8005	0	23.2234	0	23.2656	6	6	6	27.7	27.7	27.7	33.459	0	220.53	2382100000	95
SAR_2659s	60S ribosomal protein L36-like protein [Sarcoptes scabiei]	2e-69	tetur08g06530.1	26.6161	26.2973	26.8948	27.126	27.419	26.7103	26.2348	26.9815	26.2269	26.3869	26.7183	26.0949	26.9869	26.8578	27.1757	13	13	13	41.7	41.7	41.7	12.46	0	204.78	34157000000	372
SAR_265s	deoxyribodipyrimidine photo-lyase-like protein [Sarcoptes scabiei]	0	tetur16g02770.1	22.6339	22.5253	22.3663	22.3469	22.5623	0	0	0	0	0	0	0	0	0	0	3	3	3	10.7	10.7	10.7	54.575	0	9.9002	238330000	31
SAR_2660s	maleylacetoacetate isomerase-like protein [Sarcoptes scabiei]	2e-144	tetur07g02560.1	0	0	0	22.6804	23.1818	22.5025	0	0	22.3808	21.8369	24.4493	24.3047	24.0512	24.3316	24.2836	4	4	4	29.7	29.7	29.7	24.038	0	132.84	2118600000	59
SAR_2664s	peptidyl-prolyl cis-trans isomerase-like protein 3 [Sarcoptes scabiei]	1e-160	tetur38g00420.1	24.7224	24.9846	24.9965	24.6496	24.6017	24.8934	24.8425	24.8034	25.1235	25.1983	24.4325	25.0532	24.4978	24.7131	24.5705	15	15	15	54.9	54.9	54.9	24.771	0	173.93	12336000000	428
SAR_2668s	dihydropyrimidinase-related protein 2-like protein [Sarcoptes scabiei]	0	tetur18g00610.1	25.8674	25.8397	25.8186	25.7344	25.7079	25.6118	25.7812	25.4367	25.7238	25.9204	24.8222	25.2682	24.9965	25.2543	25.1634	26	26	26	32.8	32.8	32.8	113.84	0	323.31	24133000000	627
SAR_2674s	ribonuclease DdI-like protein [Sarcoptes scabiei]	5e-144	tetur04g00680.1	23.935	23.776	23.56	24.0433	23.6633	23.7775	23.7139	23.4957	23.5456	23.7292	23.0209	23.1798	23.1305	23.0955	23.0264	6	6	6	22.2	22.2	22.2	30.473	0	12.49	1677700000	77
SAR_2682s	3-ketoacyl-CoA thiolase, mitochondrial-like protein [Sarcoptes scabiei]	0	tetur01g04530.1	25.2591	25.4398	25.2755	25.4117	25.3582	25.2582	25.4326	25.2105	25.4855	25.3468	25.7593	26.3009	25.8094	26.0949	25.9827	28	28	28	81.8	81.8	81.8	42.512	0	323.31	25374000000	484
SAR_2683s	vinculin-like isoform X1 [Dermatophagoides pteronyssinus]	0	tetur06g06130.1	23.7155	24.2248	23.5035	23.815	23.9309	25.5388	25.0129	25.6475	25.7697	25.5824	24.9661	25.6394	24.993	25.484	25.2711	56	56	56	62	62	62	117.16	0	323.31	25468000000	795
SAR_2685s	grunge-like protein [Sarcoptes scabiei]	0	tetur04g05340.1	22.964	22.718	23.0052	22.9135	22.7773	22.8937	22.566	0	22.5738	22.7668	0	0	0	0	0	9	9	9	9.2	9.2	9.2	150.8	0	40.634	617980000	32
SAR_2691s	stomatin-like protein 2-like protein [Sarcoptes scabiei]	0	tetur06g06260.1	23.3327	23.2093	23.4085	23.0065	22.9761	23.2883	23.0261	23.2348	23.0939	23.011	22.6331	23.7948	23.1369	23.5268	23.0589	12	12	12	43.8	43.8	43.8	41.456	0	149.34	2398200000	145
SAR_2698s	sodium/potassium-transporting ATPase subunit alpha-B-like [Dermatophagoides pteronyssinus]	0	tetur27g01220.1	0	21.249	20.3982	20.0531	0	22.4981	23.3667	23.0697	23.3788	23.809	25.2008	25.2298	25.1041	25.3183	25.0456	34	26	26	37.2	32.2	32.2	116.71	0	323.31	9697600000	330
SAR_269s	muscle-specific protein 20-like protein [Sarcoptes scabiei]	9e-104	tetur02g11670.1	28.4872	28.9834	27.8859	28.6138	28.7054	29.7499	29.0595	29.8908	29.9027	29.5398	31.2241	31.6271	31.0758	31.4701	31.1786	23	23	23	71.1	71.1	71.1	22.738	0	323.31	535550000000	2330
SAR_2701s	ATP synthase subunit alpha, mitochondrial-like protein [Sarcoptes scabiei]	0	tetur01g06130.1	27.918	27.9805	27.9137	28.0762	28.074	28.2087	28.0845	28.3287	28.3225	28.1972	28.5842	29.0064	28.6006	28.8129	28.7447	45	45	45	58.3	58.3	58.3	60.839	0	323.31	300680000000	2491
SAR_2708s	src substrate cortactin-like protein [Dinothrombium tinctorium]	0	tetur08g00700.1	22.847	22.8892	0	23.3863	0	23.2401	23.1716	22.9091	23.3488	23.4538	23.2648	0	22.3459	0	0	6	6	6	22.1	22.1	22.1	67.729	0	18.493	846430000	31
SAR_2711s	Myosin tail domain containing protein [Sarcoptes scabiei]	1e-80	tetur09g02220.1	0	0	0	0	0	22.8141	0	0	0	23.0776	23.9481	24.2443	24.2188	24.0884	24.2753	4	4	4	45.8	45.8	45.8	13.688	0	119.55	1683100000	65
SAR_2714s	AP-2 complex subunit mu-like protein [Sarcoptes scabiei]	0	tetur03g01890.1	22.8881	23.2651	23.0284	23.1364	23.1163	22.8968	22.9378	23.055	23.6623	23.487	23.0215	23.4296	22.9006	23.2693	23.1471	10	10	10	23	23	23	50.108	0	39.133	2299500000	96
SAR_8991s	histone H2B.3-like protein [Sarcoptes scabiei]	2e-83	tetur13g00510.1	33.1039	31.8416	32.5664	33.0364	32.8962	31.467	32.2122	31.4718	32.0216	31.784	27.4388	27.1977	28.1124	27.9331	28.2129	15	15	6	73.8	73.8	30.2	13.993	0	323.31	283190000000	1160
SAR_8993s	Uncharacterised	2e-65	tetur03g01730.1	32.5339	31.2455	32.3042	32.7064	32.765	30.2234	31.0566	30.6404	30.2637	30.0042	26.1294	26.0709	26.8778	26.5863	26.933	21	21	21	61.5	61.5	61.5	11.367	0	323.31	542600000000	2907
SAR_2745s	stomatin-2-like protein [Sarcoptes scabiei]	0	tetur01g13950.1	28.7177	26.9535	28.1495	28.6099	28.6194	0	26.9691	25.2511	0	24.3543	0	23.8536	23.7313	23.6319	0	2	2	1	5.3	5.3	2.8	31.094	0	11.617	6057600000	64
SAR_2747s	Uncharacterised	3e-83	tetur21g01870.1	24.7732	24.866	24.6344	24.5997	24.3005	24.4979	24.6805	24.2715	24.7468	25.0789	23.9078	24.5816	23.7759	24.3114	24.0765	12	12	12	54.7	54.7	54.7	19.895	0	68.431	6482100000	226
SAR_2749s	60S ribosomal protein L7-like protein [Sarcoptes scabiei]	8e-177	tetur09g02880.1	27.1819	27.1492	27.311	27.1583	27.1062	26.8803	26.9836	27.0739	26.7725	26.9238	26.0904	26.0386	25.6726	25.7528	25.7174	29	29	29	78.3	78.3	78.3	28.923	0	323.31	46390000000	717
SAR_275s	serine/threonine-protein kinase OSR1-like protein [Sarcoptes scabiei]	0	tetur03g09550.1	0	0	0	0	0	0	22.1652	0	0	0	22.7345	22.5614	22.5222	22.8758	22.7402	2	2	2	5.4	5.4	5.4	86.529	0	29.526	467590000	20
SAR_2768s	epoxide hydrolase-like protein [Sarcoptes scabiei]	0	tetur11g03700.1	0	20.3566	0	0	0	0	20.4596	22.1761	21.2016	21.5893	24.4497	25.0452	23.9393	24.3646	24.5116	9	9	9	22.9	22.9	22.9	55.075	0	72.126	3709800000	85
SAR_2776s	Uncharacterised	0	tetur17g01610.1	24.2931	24.5304	24.5789	24.3086	24.3262	23.8016	24.4352	23.976	23.5484	23.927	0	0	0	0	0	13	13	13	32.6	32.6	32.6	48.542	0	323.31	2899300000	181
SAR_2786s	Uncharacterised	0	tetur04g00720.1	0	24.9116	0	25.0276	25.0583	0	24.3214	0	23.2174	0	24.5748	24.6951	24.4679	24.4814	24.3352	4	4	4	20.6	20.6	20.6	29.809	0	205.22	3572900000	55
SAR_2788s	signal recognition particle subunit-like protein [Sarcoptes scabiei]	0	tetur17g03110.1	22.7662	0	23.5885	0	0	0	0	22.6839	23.0248	22.8912	22.1775	22.492	0	22.5618	22.3281	4	4	4	11.6	11.6	11.6	55.076	0	7.3336	711430000	35
SAR_2789s	heterogeneous nuclear ribonucleoprotein L-like protein [Sarcoptes scabiei]	0	tetur18g03684.1	24.3838	24.6016	24.2881	24.2505	24.5938	24.5841	24.0662	24.3206	24.4046	24.777	0	22.5271	0	21.5986	21.7388	12	12	12	35.5	35.5	35.5	48.051	0	93.652	2901900000	166
SAR_2791s	nuclear pore complex protein Nup133-like [Dermatophagoides pteronyssinus]	0	tetur13g00580.1	23.7179	23.5042	23.4878	23.5635	23.7706	22.8236	22.468	22.8071	22.6879	22.7916	21.4934	21.8788	22.2495	21.4719	22.0106	9	9	9	11.5	11.5	11.5	131.88	0	65.221	1264500000	96
SAR_2794s	cystatin-C-like protein [Sarcoptes scabiei]	3e-71	NA	0	0	0	0	0	0	22.9441	0	0	0	24.7155	23.5491	24.1024	23.6643	23.5958	3	3	3	15.2	15.2	15.2	28.842	0	34.233	1466800000	45
SAR_2801s	ATP synthase subunit gamma, mitochondrial-like protein [Sarcoptes scabiei]	0	tetur01g14030.1	25.6786	25.8157	25.7032	25.7246	25.8564	25.9719	25.7268	26.0136	26.1462	26.0158	26.4201	26.8439	26.3643	26.7361	26.5211	20	20	20	61	61	61	33.194	0	323.31	27334000000	455
SAR_2823s	SWI/SNF complex subunit SMARCC2-like protein, partial [Sarcoptes scabiei]	0	tetur12g02390.1	24.0384	24.0318	24.1263	24.0599	24.3051	23.6403	23.8872	23.6171	23.4305	23.6016	0	0	0	0	0	15	15	15	22	22	22	132.74	0	74.337	2663700000	145
SAR_2829s	uridine phosphorylase 1-like protein [Sarcoptes scabiei]	0	tetur18g03060.1	0	0	0	0	21.4035	0	0	21.0461	22.0529	0	23.9514	24.1026	23.7574	23.6797	23.5308	8	8	8	42.2	42.2	42.2	35.235	0	14.277	2214500000	57
SAR_2835s	integrin beta-PS-like protein, partial [Sarcoptes scabiei]	0	tetur05g07480.1	23.6785	23.7498	23.2636	22.3343	23.5767	25.0259	24.4009	25.3115	25.6973	25.4797	24.0139	21.3226	24.2556	22.1066	23.3206	19	19	19	27.3	27.3	27.3	100.1	0	275.51	4603400000	163
SAR_2837s	Lipocalin-like protein 2 [Sarcoptes scabiei]	1e-87	tetur06g05820.1	22.9709	23.8079	23.5967	23.7108	23.936	25.2104	24.6977	25.4929	25.4356	25.0936	27.5823	28.1151	27.6318	28.1862	27.8454	18	18	18	87	87	87	14.815	0	323.31	39530000000	432
SAR_283s	activator of 90 kDa heat shock protein ATPase 1-like protein [Sarcoptes scabiei]	0	tetur08g00200.1	24.775	24.799	24.6025	24.4158	24.289	23.8619	24.3913	24.0702	24.3693	24.4852	23.7857	23.8367	23.4016	23.1602	23.3761	7	7	7	25.8	25.8	25.8	41.163	0	95.511	2610300000	109
SAR_2841s	Sar s 13 allergen (lipocalin-like protein) [Sarcoptes scabiei]	5e-86	tetur04g05930.1	26.9229	26.85	26.7546	26.6404	26.5541	27.4075	27.2566	27.4633	27.9023	27.837	26.9969	27.3719	27.1839	27.1685	27.1357	17	17	17	86.3	86.3	86.3	14.876	0	323.31	53004000000	918
SAR_2842s	protein CutA-like protein [Sarcoptes scabiei]	1e-82	NA	0	23.392	23.0643	22.7003	0	22.3217	23.0025	22.7717	23.0728	23.0412	21.727	22.6523	21.9814	22.7337	21.9796	5	5	5	35.9	35.9	35.9	17.703	0	13.277	1107100000	51
SAR_284s	mitogen-activated protein kinase 14-like [Dermatophagoides pteronyssinus]	0	tetur02g00790.1	0	0	0	0	0	21.1977	0	21.2122	0	21.3576	21.9159	22.7234	22.1395	22.219	22.3662	6	6	6	19	19	19	41.857	0	10.115	596190000	36
SAR_2850s	Uncharacterised	2e-73	NA	23.003	23.4539	0	23.0327	22.6426	24.2222	24.0315	24.7534	24.7682	24.3099	25.8811	26.0843	25.7801	26.002	25.951	10	10	10	62.4	62.4	62.4	13.307	0	323.31	10844000000	201
SAR_2852s	UBX domain-containing protein 6-like protein [Sarcoptes scabiei]	0	tetur17g03700.1	22.8204	23.2365	23.0917	23.1172	23.4239	22.9507	23.0456	22.8308	23.2704	23.1539	23.0138	23.7409	23.2163	23.7817	23.66	4	4	4	13.6	13.6	13.6	49.706	0	42.582	1396500000	82
SAR_2859s	ubiquitin-like protein FUBI-like protein [Sarcoptes scabiei]	3e-90	tetur16g00880.1	25.5754	24.732	25.4313	25.3655	25.578	25.4757	25.5259	25.9313	25.2939	25.5759	25.5599	25.508	25.4062	25.3393	25.6211	3	3	3	9	9	9	15.208	0	17.043	7273600000	130
SAR_285s	laminin subunit alpha-like [Dermatophagoides pteronyssinus]	0	tetur27g01500.1	21.0958	22.7078	20.5626	21.8962	22.0381	23.5285	23.0003	23.1416	24.0483	23.6091	23.8873	23.0961	24.0199	22.6272	23.1477	36	36	32	13.1	13.1	11.9	410.15	0	323.31	5846100000	302
SAR_2865s	molybdenum cofactor biosynthesis protein 1-like protein [Sarcoptes scabiei]	0	tetur01g00300.1	27.3008	27.4563	27.3186	27.4303	27.486	27.3199	27.4661	27.3193	27.1474	27.02	27.7294	28.1182	27.642	27.8998	27.7154	8	8	8	5.8	5.8	5.8	84.395	0	323.31	25317000000	249
SAR_286s	methylmalonate-semialdehyde dehydrogenase [acylating], mitochondrial-like protein [Sarcoptes scabiei]	0	tetur02g05550.1	25.4183	25.4325	25.0653	25.5995	25.4359	25.1762	25.194	25.2952	25.352	25.3933	27.1724	27.7608	27.207	27.4665	27.2336	35	35	35	62.3	62.3	62.3	58.107	0	323.31	70094000000	921
SAR_2873s	kynurenine-oxoglutarate transaminase 3-like protein [Sarcoptes scabiei]	0	tetur04g03470.1	0	0	23.2562	0	0	23.7112	23.8384	23.6697	0	23.3292	24.3896	24.44	24.5364	24.2309	24.3438	8	8	8	24.7	24.7	24.7	49.105	0	73.246	2608500000	66
SAR_2874s	Uncharacterised	0	tetur27g00090.1	0	0	0	0	0	24.5257	23.4942	24.649	24.8224	25.2691	0	0	0	0	0	5	5	5	35.9	35.9	35.9	32.43	0	221.28	1129400000	48
SAR_2880s	V-type proton ATPase subunit H-like protein [Sarcoptes scabiei]	0	tetur08g06310.1	0	0	0	0	0	0	0	21.6138	22.1095	21.8702	22.5349	22.9466	21.971	22.3984	22.1009	10	10	10	12.5	12.5	12.5	95.589	0	37.923	815610000	35
SAR_2893s	dehydrogenase/reductase-like protein [Sarcoptes scabiei]	0	tetur02g01290.1	0	22.4435	0	0	0	22.3237	22.4297	0	22.8297	23.1032	0	0	0	0	0	3	3	3	10.7	10.7	10.7	32.836	0.00047529	4.1885	415350000	25
SAR_2897s	Uncharacterised	9e-79	NA	22.5075	22.593	24.1014	24.2402	24.5255	0	0	22.5111	22.6548	23.4743	0	0	0	0	0	1	1	1	14.5	14.5	14.5	13.265	0.0026525	3.0221	503670000	36
SAR_2902s	high mobility group protein-like protein [Sarcoptes scabiei]	0	tetur02g05880.1	22.5172	0	0	0	0	0	0	0	23.0027	23.1006	22.0093	0	20.8554	21.0438	0	4	4	4	11.6	11.6	11.6	36.651	0	4.7083	361900000	18
SAR_2910s	ribokinase-like protein [Sarcoptes scabiei]	0	NA	0	0	0	0	23.058	23.0391	23.2574	23.3277	23.0756	22.6641	23.8143	24.2125	24.0694	24.3321	23.8825	3	3	3	6.8	6.8	6.8	71.995	0	69.137	2084700000	56
SAR_2912s	protein obstructor-E-like [Dermatophagoides pteronyssinus]	2e-165	tetur36g00950.1	0	21.0534	0	0	0	25.0351	24.3168	25.4156	25.7243	25.3527	0	0	0	0	0	7	7	6	29.2	29.2	25.5	29.793	0	233.33	3470500000	121
SAR_2920s	Uncharacterised	9e-93	NA	0	0	0	0	0	22.5585	0	22.1806	22.398	22.2516	0	0	0	0	0	3	3	3	18.9	18.9	18.9	27.048	0.00093677	3.844	173750000	17
SAR_2925s	Uncharacterised	0	tetur04g00720.1	23.6275	24.0315	23.6387	23.5787	23.7674	23.6313	23.6089	23.5286	24.1381	24.701	24.3512	24.7367	24.0523	24.1778	24.3286	12	12	12	46.8	46.8	46.8	28.081	0	323.31	6238100000	229
SAR_292s	Uncharacterised	0	tetur11g01350.1	23.263	22.9075	22.8945	22.0124	22.4958	24.8745	24.1796	24.8436	25.2023	24.8809	24.2573	24.677	24.2072	24.4406	24.6402	12	12	12	23.5	23.5	23.5	72.163	0	49.596	5328700000	191
SAR_2940s	ADP-ribosylation factor 4 [Dermatophagoides pteronyssinus]	8e-124	tetur07g02920.1	0	0	0	0	0	0	0	0	0	0	24.997	24.5739	0	24.9417	24.7393	5	3	3	31.3	20.3	20.3	20.608	0	67.758	1396700000	54
SAR_2941s	stress-activated protein kinase JNK-like isoform X2 [Dermatophagoides pteronyssinus]	0	tetur07g07260.1	24.3276	24.0743	0	0	0	24.4745	24.3219	24.6727	25.0648	24.8161	23.4794	24.0673	23.8095	24.2759	23.8049	6	6	6	13.8	13.8	13.8	50.343	0	46.43	2513200000	58
SAR_2942s	gamma-interferon inducible lysosomal thiol reductase-like protein 2 [Sarcoptes scabiei]	2e-152	tetur09g04800.1	23.692	23.2359	23.2222	22.5746	22.1809	24.1955	23.0822	23.7996	24.2227	24.5757	0	0	0	0	0	6	6	6	35.9	35.9	35.9	23.663	0	42.525	835470000	50
SAR_2945s	synapse-associated protein-like protein [Sarcoptes scabiei]	0	tetur06g02890.1	22.7366	0	23.1286	0	0	22.5586	22.7862	22.4239	22.264	22.6904	0	0	0	0	0	6	6	6	17	17	17	44.359	0	50.134	489130000	25
SAR_2946s	CAD protein-like protein [Sarcoptes scabiei]	0	tetur09g06150.1	0	0	0	26.4167	0	0	0	0	0	0	23.9125	24.9009	0	0	24.8108	5	5	5	3.1	3.1	3.1	249.63	0	6.623	2301100000	15
SAR_294s	Uncharacterised	0	NA	0	0	0	0	0	22.6845	0	23.234	22.4185	23.1292	23.4773	0	0	0	0	8	8	4	21.5	21.5	10.3	107.89	0	142.63	1115400000	50
SAR_2953s	peptidyl-prolyl cis-trans isomerase FKBP2-like protein [Sarcoptes scabiei]	5e-81	tetur04g03250.1	0	0	0	0	0	0	0	22.692	0	22.5151	22.6954	23.1462	22.94	22.933	22.882	3	3	3	20.7	20.7	20.7	13.09	0	5.4543	819690000	36
SAR_2956s	enhancer of sevenless 2B-like protein [Sarcoptes scabiei]	1e-109	tetur08g05040.1	25.0994	25.2863	25.4003	25.116	24.9535	24.4094	24.7249	24.5414	24.3299	24.7857	23.2269	23.8469	23.5629	23.6555	23.6492	11	11	11	71.2	71.2	71.2	17.974	0	93.853	5035000000	200
SAR_2957s	NADH dehydrogenase [ubiquinone] 1 alpha subcomplex subunit 7-like [Dermatophagoides pteronyssinus]	1e-30	NA	0	0	0	0	0	0	0	0	0	0	0	24.338	23.9901	23.1618	0	5	5	5	39.6	39.6	39.6	11.48	0	7.9317	806370000	19
SAR_2959s	O-acetyl-ADP-ribose deacetylase MACROD2-like protein [Sarcoptes scabiei]	1e-159	tetur10g03510.1	24.7938	24.5151	24.287	24.426	24.5069	23.8412	24.2907	24.025	24.2473	24.3305	24.2376	24.6552	24.1936	24.5315	24.5946	11	11	11	61.7	61.7	61.7	28.293	0	91.525	3965400000	159
SAR_2961s	MAK16-like protein [Sarcoptes scabiei]	0	tetur02g08510.1	27.0985	27.4701	27.5444	27.1771	27.3531	26.9464	26.8212	26.8108	26.534	26.6132	26.3981	26.8792	26.5546	26.5106	26.4765	11	11	11	22.1	22.1	22.1	55.425	0	215.53	13207000000	182
SAR_2962s	thioredoxin-dependent peroxide reductase-like protein [Sarcoptes scabiei]	5e-139	tetur02g09470.1	27.4406	27.3445	27.1413	26.9741	26.9035	26.9043	27.0283	26.9286	27.0782	27.1609	27.275	27.7964	27.2566	27.4495	27.3272	13	13	13	60.4	60.4	60.4	25.438	0	267.03	28445000000	353
SAR_2963s	myotubularin-related protein 9-like protein [Sarcoptes scabiei]	1e-101	tetur11g03290.1	24.9901	25.0576	25.0101	24.8754	24.8201	25.3886	25.3587	25.3459	25.5298	25.1653	25.3561	26.3579	25.557	25.8395	25.5317	6	6	6	54.3	54.3	54.3	17.652	0	323.31	9154100000	234
SAR_2982s	60S ribosomal protein L18-like [Dermatophagoides pteronyssinus]	3e-107	tetur31g00160.1	27.6887	27.7239	27.8482	27.7781	28.0053	27.795	27.8828	27.7966	27.6287	27.8637	27.2532	27.6424	27.6274	27.757	27.64	15	15	15	59.8	59.8	59.8	21.437	0	323.31	58879000000	741
SAR_2986s	Carnitine deficiency-associated protein 3-like protein [Sarcoptes scabiei]	2e-81	NA	0	23.2713	0	0	0	0	0	0	0	0	0	22.3678	22.6293	23.5553	0	4	4	4	32.4	32.4	32.4	16.103	0	41.937	612320000	35
SAR_2991s	cytochrome c oxidase subunit 6B2-like protein [Sarcoptes scabiei]	3e-64	tetur13g04090.1	25.6924	25.7605	25.9256	25.8484	25.87	26.1185	25.9636	26.2144	26.3701	26.2322	27.8257	28.0033	27.7368	27.9458	27.791	11	11	11	89.8	89.8	89.8	11.893	0	294.67	36375000000	427
SAR_2992s	ubiquitin carboxyl-terminal hydrolase-like protein 5 [Sarcoptes scabiei]	0	tetur05g03190.1	23.4453	23.6998	23.3418	23.2222	23.5114	23.3066	23.4356	23.4563	23.2663	23.3419	22.9464	22.9652	23.2849	23.3472	23.2857	17	17	17	25.5	25.5	25.5	124.36	0	256.13	2714600000	169
SAR_2996s	small nuclear ribonucleoprotein F-like protein [Sarcoptes scabiei]	2e-48	tetur01g15430.1	25.0671	24.881	25.0929	25.169	0	24.4933	24.7898	0	0	24.6779	0	0	0	0	0	2	2	2	24.2	24.2	24.2	14.253	0	20.608	1372900000	48
SAR_3002s	eukaryotic translation initiation factor 3 subunit J-like protein [Sarcoptes scabiei]	5e-165	tetur03g01310.1	24.2407	24.2223	24.3086	24.1348	24.0969	24.2986	24.3932	24.5111	24.3994	24.5467	24.1254	22.8111	24.3137	23.2838	24.0204	10	10	10	50	50	50	27.251	0	268.4	6944800000	241
SAR_3007s	cytochrome b reductase 1-like protein [Sarcoptes scabiei]	0	tetur01g11030.1	0	0	0	0	0	23.1503	0	23.3376	22.7873	23.0198	0	0	0	0	0	8	8	8	18.2	18.2	18.2	49.278	0	43.217	727080000	37
SAR_300s	pyruvate dehydrogenase E1 component subunit beta, mitochondrial-like protein [Sarcoptes scabiei]	0	tetur01g02450.1	24.1862	24.2288	23.9521	24.1679	23.9907	23.9139	24.0018	24.1801	24.3024	24.1514	24.3767	24.738	24.318	24.5176	24.4185	12	12	12	49.9	49.9	49.9	46.155	0	82.472	5577800000	212
SAR_3010s	sorbitol dehydrogenase-like protein 2 [Sarcoptes scabiei]	0	tetur11g06372.1	27.0539	27.1692	26.9474	27.2108	27.3369	27.0383	26.9032	26.9922	27.0108	27.0023	28.0694	28.7077	28.1387	28.488	28.2333	28	28	28	67.4	67.4	67.4	47.003	0	323.31	102380000000	1135
SAR_3013s	Beta-galactosidase-like protein [Sarcoptes scabiei]	0	tetur06g06090.1	0	0	0	0	0	22.1843	0	22.0063	22.7492	22.504	22.9266	22.1815	22.6921	22.5376	22.6186	9	9	9	10.9	10.9	10.9	98.751	0	13.626	930950000	54
SAR_3017s	transcription initiation factor TFIID subunit 1-like protein 2 [Sarcoptes scabiei]	0	tetur18g01640.1	30.78	30.9959	31.1861	31.0902	31.3526	31.0087	31.1066	31.0773	30.6023	30.5917	30.3337	30.3373	30.6636	30.6897	30.865	19	19	19	4.9	4.9	4.9	318.87	0	323.31	188750000000	824
SAR_301s	phosphate carrier protein, mitochondrial-like protein [Sarcoptes scabiei]	0	tetur208g00020.1	24.3215	24.3389	24.0508	24.3139	24.2541	24.4122	24.1968	24.7534	24.5419	24.6008	24.8117	25.3575	24.9373	25.0632	25.0576	19	19	19	52.6	52.6	52.6	40.341	0	110.65	9329000000	278
SAR_3027s	Uncharacterised	0	tetur33g00820.1	0	23.4697	23.3328	23.2538	0	0	23.2744	23.0229	22.6266	22.5929	0	0	0	0	0	3	3	3	5.8	5.8	5.8	91.956	0	33.707	564230000	49
SAR_3028s	40S ribosomal protein S9-like protein [Sarcoptes scabiei]	2e-133	tetur16g00350.1	26.9053	26.937	27.066	26.9699	27.1784	26.5441	26.5286	26.7656	26.7515	26.6183	24.0921	23.2703	23.7785	23.994	24.079	19	19	19	57.3	57.3	57.3	22.452	0	150.3	27363000000	551
SAR_3035s	Uncharacterised	0	tetur02g12670.1	25.4882	25.0139	25.1397	0	0	25.6034	25.2209	25.5091	25.7206	25.6144	0	0	0	0	0	7	7	7	11.9	11.9	11.9	79.2	0	16.63	2548600000	38
SAR_3038s	Uncharacterised	4e-171	NA	0	22.5439	22.9819	0	22.9409	23.5567	0	22.8723	23.4594	24.3446	0	0	0	0	0	5	5	5	22	22	22	44.947	0	232.73	649810000	27
SAR_3041s	succinate dehydrogenase [ubiquinone] flavoprotein subunit, mitochondrial-like protein, partial [Sarcoptes scabiei]	0	tetur08g03210.1	24.9635	24.9908	25.3086	24.8389	24.7985	25.6159	25.412	25.6364	25.6763	25.3695	26.2241	26.8191	26.2716	26.497	26.3518	27	27	27	48.4	48.4	48.4	73.986	0	323.31	22326000000	517
SAR_3052s	superoxidase dismutase-like protein [Sarcoptes scabiei]	6e-127	tetur26g02320.1	25.6169	25.8285	25.7608	25.5782	25.2875	24.0402	25.1585	24.0307	24.3521	24.5848	23.3768	23.5098	22.7346	23.743	23.6498	4	4	4	24.9	24.9	24.9	25.237	0	136.37	4560200000	190
SAR_3065s	glutaredoxin-2, mitochondrial-like protein [Sarcoptes scabiei]	7e-66	tetur08g07120.1	0	24.2608	24.4055	24.0077	24.3658	24.4831	24.2081	24.4206	24.9432	24.9844	24.4394	24.8221	24.3466	24.4424	24.502	6	6	6	59.4	59.4	59.4	14.807	0	180.28	3206400000	96
SAR_3073s	cysteine rich trypsin inhibitor-like protein 2 [Sarcoptes scabiei]	1e-163	NA	25.9838	25.3915	26.2676	26.4405	26.5076	24.0487	23.7877	22.9315	23.911	22.8991	23.7281	0	23.8366	0	22.7753	15	15	10	58.8	58.8	47.9	45.025	0	258.01	5068000000	182
SAR_3078s	putative Uncharacterisedprotein DDB_G0277255 [Dermatophagoides pteronyssinus]	7e-60	NA	24.8314	24.4296	24.6795	24.6291	24.8447	26.5972	25.6019	25.6638	26.1988	26.7849	0	0	0	0	0	15	15	15	72.4	72.4	72.4	28.571	0	323.31	8130600000	248
SAR_3079s	cuticular protein-like protein 11, partial [Sarcoptes scabiei]	1e-153	tetur01g15250.1	24.2869	23.7937	24.1352	23.6672	23.8998	27.1322	26.157	26.5921	26.5773	27.2289	0	0	19.7499	0	0	13	11	11	40.6	40.6	40.6	25.378	0	323.31	8958800000	244
SAR_3081s	tripeptidyl-peptidase 2-like [Dermatophagoides pteronyssinus]	0	tetur01g09400.1	23.2318	23.1941	23.1692	22.9518	23.4831	23.5457	23.3962	23.2565	23.3468	23.4454	22.974	23.3502	23.1316	23.3934	23.084	18	18	18	20	20	20	146.81	0	121.43	3235600000	170
SAR_3082s	erlin-2-B-like protein [Sarcoptes scabiei]	0	tetur02g13310.1	24.1733	24.1518	24.0026	24.1747	24.0713	24.1241	23.9933	23.7739	23.9502	24.3561	23.9521	24.3362	23.8684	24.1151	24.0339	8	8	8	23.5	23.5	23.5	34.448	0	24.352	2725200000	104
SAR_3089s	Uncharacterised	0	NA	26.7096	26.6338	26.2457	26.2478	26.1447	24.1374	25.6538	24.4848	23.6768	24.3747	0	0	0	0	0	9	9	9	12.9	12.9	12.9	72.671	0	323.31	5596300000	251
SAR_3094s	mitochondrial import inner membrane translocase subunit Tim8 B-like [Dermatophagoides pteronyssinus]	3e-43	tetur15g01580.1	0	0	0	22.0835	0	0	0	0	0	21.9191	23.3162	24.2676	23.7783	23.8907	23.2698	4	4	4	67.8	67.8	67.8	10.184	0	27.038	1213900000	36
SAR_3098s	3-hydroxyanthranilate 3,4-dioxygenase-like protein [Sarcoptes scabiei]	2e-115	tetur20g01970.1	0	19.3143	0	0	0	0	0	0	20.4366	19.8047	25.655	26.0002	25.5029	25.5799	25.271	16	16	16	49.7	49.7	49.7	34.95	0	97.178	8029800000	125
SAR_30s	ADP,ATP carrier protein 1-like protein [Sarcoptes scabiei]	0	tetur06g03290.1	27.7325	27.9039	27.8758	28.0872	28.1517	27.9345	27.7839	28.337	27.9252	27.7593	28.4733	28.8664	28.4576	28.5819	28.565	33	33	33	71	71	71	33.195	0	323.31	132650000000	1478
SAR_3104s	proteasome subunit beta type-4-like protein [Sarcoptes scabiei]	1e-161	tetur02g08550.1	25.4641	25.6103	25.3949	25.3839	25.3655	25.0168	25.3102	25.1832	25.1899	24.9875	24.8567	25.3194	24.984	25.1757	24.9657	9	9	9	55.7	55.7	55.7	27.829	0	323.31	6362200000	162
SAR_3109s	alpha-L-fucosidase-like protein [Sarcoptes scabiei]	0	tetur31g01100.1	21.2646	20.7976	20.2162	20.3043	20.2542	20.5598	0	20.7647	21.3204	21.13	25.6409	25.6623	25.1833	25.5734	25.3448	20	20	20	41.3	41.3	41.3	56.127	0	323.31	8196300000	171
SAR_3119s	synapse-associated protein 1-like protein [Sarcoptes scabiei]	0	tetur31g01360.1	22.2699	21.4435	0	0	0	23.0651	22.5639	22.9769	23.73	22.9984	21.7464	20.4653	0	0	0	6	6	6	25.3	25.3	25.3	41.382	0	144.81	887180000	70
SAR_3120s	UDP-glucose 6-dehydrogenase-like protein [Sarcoptes scabiei]	0	tetur10g04290.1	23.7736	23.9457	23.9675	24.175	24.0212	23.7619	23.8959	23.3961	23.4287	23.2767	22.8017	23.6471	22.5538	23.2425	23.1714	7	7	7	28.9	28.9	28.9	43.063	0	86.219	1912700000	94
SAR_3121s	Uncharacterised	0	tetur10g00050.1	24.2998	24.4151	24.4869	24.3028	24.2594	23.9445	23.9786	23.7566	24.1417	24.3531	22.7464	23.4037	22.8949	23.5254	23.0833	10	10	10	33.7	33.7	33.7	45.764	0	50.474	3479900000	172
SAR_3122s	ras-related protein Rab-11A-like protein [Sarcoptes scabiei]	3e-139	tetur15g01920.1	26.01	25.814	25.9871	26.341	26.284	25.6842	25.6026	25.8514	25.8602	25.5941	25.5836	25.8218	25.5429	25.6468	25.6658	13	13	13	72	72	72	22.505	0	323.31	11324000000	275
SAR_3124s	proteasome subunit beta type-2-like protein [Sarcoptes scabiei]	3e-159	tetur02g11540.1	24.2461	24.2534	24.3529	24.3502	24.3672	24.0717	24.1411	24.1643	23.8525	23.724	24.136	24.4296	23.9895	24.0315	24.3157	9	9	9	34.7	34.7	34.7	24.782	0	15.26	3921200000	163
SAR_3125s	importin-5-like protein [Sarcoptes scabiei]	0	tetur01g09060.1	23.2598	23.9077	23.3673	23.6527	24.0023	23.2859	23.4538	23.1386	22.9265	23.2448	23.4216	23.7044	23.6311	23.3316	23.9197	15	15	15	16.9	16.9	16.9	125.37	0	32.822	3000700000	137
SAR_3129s	cytochrome c oxidase subunit 5B, mitochondrial-like protein [Sarcoptes scabiei]	2e-95	tetur36g00780.1	26.9823	26.9596	26.6484	26.9855	26.9354	27.0926	26.7568	27.1437	27.4458	27.375	28.0169	28.4003	27.9586	28.1307	28.0348	12	12	12	54.4	54.4	54.4	15.4	0	323.31	44549000000	425
SAR_3133s	ribose-5-phosphate isomerase-like protein [Sarcoptes scabiei]	6e-168	tetur08g00320.1	24.0398	23.6758	23.9668	23.8408	24.0741	23.6598	23.9506	23.9283	23.8639	23.6943	24.4125	24.6741	24.6669	24.6559	24.8191	7	7	7	28.1	28.1	28.1	25.768	0	213.39	3287000000	107
SAR_3136s	Uncharacterised	0	tetur01g15690.1	0	0	0	0	0	0	22.7627	23.5197	23.2924	22.9913	22.5366	23.5766	0	0	0	5	5	5	23.5	23.5	23.5	29.979	0	8.0395	656130000	31
SAR_3138s	insulin-like protein growth factor 2 mRNA-binding protein 1-like protein [Sarcoptes scabiei]	0	tetur04g05280.1	0	0	0	0	0	0	0	0	24.152	24.1946	0	22.2872	0	21.9291	22.0193	4	4	4	7.6	7.6	7.6	81.81	0	7.6747	682960000	30
SAR_3143s	adenosine kinase-like protein 2 [Sarcoptes scabiei]	0	tetur32g01790.1	0	0	0	0	22.1645	21.9224	22.2111	0	22.2417	21.8003	0	22.5557	21.9438	22.5454	22.0594	6	6	6	11.1	11.1	11.1	76.372	0	17.647	536410000	50
SAR_3165s	Uncharacterised	3e-42	tetur24g01560.1	0	22.3243	0	0	0	0	22.6907	22.7894	22.9785	23.0831	23.0069	0	22.7055	0	22.2515	6	6	6	21.1	21.1	21.1	30.764	0	23.083	887360000	57
SAR_3174s	Uncharacterised	6e-144	tetur06g01000.1	24.7888	24.8553	25.0498	24.6369	24.8211	24.5608	24.8499	24.2997	24.5026	24.5076	22.1974	0	0	0	0	7	7	7	21	21	21	61.486	0	323.31	2255700000	129
SAR_3176s	hexokinase-2-like protein 2 [Sarcoptes scabiei]	0	tetur21g01970.1	0	0	0	0	0	22.0307	22.0868	23.2954	23.3892	23.2593	23.7882	23.8409	23.4234	23.3141	23.6458	11	11	11	27.6	27.6	27.6	54.335	0	98.12	2560400000	108
SAR_3190s	39S ribosomal protein L12, mitochondrial-like protein, partial [Sarcoptes scabiei]	2e-99	tetur09g05550.1	24.2123	24.2924	24.2964	24.0992	24.1205	24.4854	24.0365	24.4689	24.3043	24.5285	23.5975	24.6139	23.7186	23.8909	23.5701	8	8	8	37.9	37.9	37.9	19.511	0	323.31	2940200000	130
SAR_3193s	trans-2-enoyl-CoA reductase, mitochondrial-like protein [Sarcoptes scabiei]	0	tetur07g05990.1	0	0	0	0	0	22.9578	0	23.1659	0	0	22.8042	23.5801	22.7593	23.0847	23.129	5	5	5	15.2	15.2	15.2	40.734	0	5.5965	784220000	22
SAR_3195s	eukaryotic translation initiation factor 3 subunit G-like protein [Sarcoptes scabiei]	0	tetur05g00810.1	26.0747	25.8725	26.0707	25.6816	25.7228	25.6786	25.9492	25.6843	25.6964	25.9511	24.9957	25.1425	25.1163	25.0683	25.259	8	8	8	29.8	29.8	29.8	30.469	0	157.37	9103700000	233
SAR_3201s	Uncharacterised	0	tetur293g00010.1	0	0	0	0	0	22.2509	0	22.4855	22.7688	22.5638	0	0	0	0	0	2	2	2	5	5	5	84.9	0.00092293	3.6358	446550000	18
SAR_320s	calponin-like protein, partial [Sarcoptes scabiei]	8e-125	tetur02g11670.1	0	0	0	0	0	0	0	0	0	0	23.7636	24.0901	23.7499	24.3397	23.9837	12	12	12	70.2	70.2	70.2	21.504	0	163.58	2386700000	89
SAR_3213s	T-complex protein 1 subunit alpha-like [Dermatophagoides pteronyssinus]	0	tetur18g00250.1	26.7528	26.7764	26.8689	26.8962	26.8124	26.3197	26.648	26.4066	26.382	26.3889	25.6018	25.8896	25.7777	25.6406	25.6608	35	35	35	68.9	68.9	68.9	60.333	0	323.31	30856000000	912
SAR_3214s	26S proteasome non-ATPase regulatory subunit 1-like [Dermatophagoides pteronyssinus]	0	tetur09g05390.1	25.0875	25.1654	25.056	25.225	25.2381	25.0131	25.1276	24.9484	24.9222	25.0757	24.3162	24.6417	24.3206	24.6437	24.2725	20	20	20	22.9	22.9	22.9	112.68	0	313.74	9018800000	308
SAR_3219s	mortality factor 4 like 1-like protein [Sarcoptes scabiei]	0	tetur09g02650.1	0	0	0	0	0	21.6459	21.8386	21.681	0	0	0	0	0	0	0	3	3	3	10	10	10	55.697	0	7.761	140950000	15
SAR_3221s	B-box type zinc finger protein ncl-1-like protein [Sarcoptes scabiei]	0	tetur23g01840.1	23.2664	23.3915	23.4048	23.0347	23.1079	0	22.6773	0	0	0	0	0	0	0	0	5	5	5	9.7	9.7	9.7	55.677	0	8.8872	462750000	29
SAR_3225s	Uncharacterised	0	tetur01g08880.1	22.8603	23.029	23.1884	22.5929	22.892	0	22.6899	22.1143	21.951	22.2712	22.3139	21.7962	22.3981	22.1366	22.3994	11	11	11	25.9	25.9	25.9	65.63	0	75.191	1073700000	73
SAR_3230s	DFP2-like protein 29 [Sarcoptes scabiei]	9e-162	NA	0	0	0	0	0	23.5651	22.8801	23.221	23.3917	23.6639	0	0	0	0	0	3	3	3	16.9	16.9	16.9	28.398	0	7.3123	543850000	25
SAR_3236s	Cadherin-like protein 1 [Sarcoptes scabiei]	0	tetur08g03490.1	0	0	0	0	0	0	0	0	0	0	0	0	23.6958	23.5766	23.7723	2	2	2	2.4	2.4	2.4	145.21	0.0097601	2.225	761590000	8
SAR_3247s	glycogen synthase kinase-3-like [Dermatophagoides pteronyssinus]	0	tetur02g13750.1	0	0	0	0	0	21.9594	21.5038	0	22.1597	21.9228	0	21.4286	0	21.9774	0	2	2	2	4.9	4.9	4.9	63.89	0	15.583	190120000	27
SAR_3249s	low-density liporeceptor-related 2-like protein 2 [Sarcoptes scabiei]	0	tetur26g00610.1	24.8454	25.104	24.2738	24.574	24.4991	25.6293	25.2541	25.8066	26.3997	26.4029	27.2396	24.5037	27.2427	25.4953	26.6167	14	14	14	36.5	36.5	36.5	45.813	0	323.31	18759000000	249
SAR_3260s	heat shock cognate 71 kDa protein-like [Dermatophagoides pteronyssinus]	0	tetur11g01700.1	25.6037	25.5707	25.4463	25.4109	25.3882	25.7944	25.5928	25.8316	26.1253	26.0408	26.4732	26.905	26.537	26.8879	26.6171	52	42	38	70.4	61.4	59.5	68.49	0	323.31	56353000000	1050
SAR_3266s	acylpyruvase FAHD1, mitochondrial-like [Dermatophagoides pteronyssinus]	7e-120	tetur01g12550.1	0	0	0	0	0	0	0	0	0	22.8366	0	23.4692	22.9113	22.8337	22.4466	5	5	5	22	22	22	23.606	0	9.1326	807670000	32
SAR_3277s	sphingomyelin phosphodiesterase-like protein 1 [Sarcoptes scabiei]	0	tetur09g05880.1	21.7182	22.9835	23.1494	23.4395	23.7704	22.09	22.9563	22.6829	23.1336	22.3698	25.6566	24.9688	25.5564	25.4235	25.4675	15	15	15	31.1	31.1	31.1	71.229	0	109.85	9856900000	203
SAR_3278s	ribonucleoside-diphosphate reductase subunit M2-like protein [Sarcoptes scabiei]	0	tetur27g02500.1	23.2601	23.3471	23.3897	23.2451	23.2215	0	0	0	0	0	0	0	0	0	0	4	4	4	13.7	13.7	13.7	42.982	0	32.525	308670000	28
SAR_3283s	Uncharacterised	5e-153	NA	21.6881	24.5503	22.577	23.7861	23.9997	21.0634	0	0	0	0	25.5778	26.3119	24.8977	25.7676	25.4199	9	9	9	55.1	55.1	55.1	23.237	0	323.31	7218300000	122
SAR_3285s	protein henna-like [Dermatophagoides pteronyssinus]	0	tetur04g04410.1	0	0	19.7169	20.191	0	22.8163	20.8516	22.7629	22.6155	22.1738	24.9242	25.716	25.1543	25.2401	25.3355	19	19	19	59.8	59.8	59.8	52.234	0	323.31	6742000000	195
SAR_3291s	Sar s 3 allergen (serine protease-like protein 2) [Sarcoptes scabiei]	1e-174	tetur05g04020.1	0	0	0	0	0	0	0	0	0	0	25.4152	25.0606	24.5808	25.0912	24.9985	7	7	7	37.2	37.2	37.2	28.468	0	166.02	3852600000	77
SAR_3295s	Replication factor A protein 3-like protein [Sarcoptes scabiei]	6e-122	NA	23.4913	23.1447	23.3915	23.4646	23.5714	23.02	24.022	23.0518	22.5727	22.8212	21.9656	22.3437	22.0988	0	0	6	6	6	39.8	39.8	39.8	19.532	0	11.073	880990000	51
SAR_32s	4-hydroxybutyrate coenzyme A transferase-like protein, partial [Euroglyphus maynei]	0	tetur03g08550.1	25.8075	25.8065	25.7298	25.7272	25.847	26.1124	26.0744	26.3778	26.2211	26.1664	26.7787	27.2818	27.0601	27.2138	27.1711	19	19	19	45	45	45	57.144	0	323.31	54743000000	872
SAR_3304s	multifunctional protein ADE2-like protein [Sarcoptes scabiei]	0	tetur01g13710.1	25.0672	24.8779	24.3955	25.1202	25.2803	25.2637	25.2998	25.6413	25.5167	25.258	28.1467	28.6037	28.4034	28.5436	28.4677	48	48	48	68.3	68.3	68.3	49.892	0	323.31	103410000000	1188
SAR_3316s	40S ribosomal protein S5-like protein [Sarcoptes scabiei]	4e-148	tetur31g01800.1	27.0067	27.3573	27.1621	27.1734	27.2385	26.7206	26.9644	26.9139	26.9864	26.7689	26.8254	26.9442	26.6734	26.7332	26.8783	16	16	16	54.6	54.6	54.6	23.24	0	323.31	43041000000	504
SAR_3318s	death-associated protein 1-like protein [Sarcoptes scabiei]	5e-79	tetur07g03200.1	20.9804	21.6088	22.0532	19.7195	20.9605	23.1005	21.9792	23.2448	23.4298	23.5678	24.6022	25.3733	24.4082	24.8984	24.5008	8	8	8	58.8	58.8	58.8	13.004	0	120.69	5062400000	148
SAR_3320s	DEAD/DEAH box helicase and Papain domain containing protein [Sarcoptes scabiei]	0	tetur23g01290.1	22.7487	24.4921	0	23.5483	23.7157	23.1714	23.2289	23.8281	23.632	23.2101	28.7977	28.6716	28.4178	28.8139	28.4664	14	14	14	50.3	50.3	50.3	39.828	0	323.31	65975000000	504
SAR_3322s	cuticle protein 92A-like protein [Sarcoptes scabiei]	5e-56	tetur19g02870.1	25.3032	25.7795	0	25.8169	25.6384	27.2805	26.7546	27.8674	27.3416	27.3043	27.4954	27.2885	27.3064	27.3657	27.2597	4	4	4	31.5	31.5	31.5	11.961	0	153.16	20483000000	179
SAR_3326s	DFP2-like protein 30 [Sarcoptes scabiei]	0	NA	0	0	23.1309	22.9915	23.1953	24.9849	23.3811	23.878	24.2726	24.996	0	0	0	0	0	9	7	7	30.6	28.8	28.8	49.066	0	145.8	1431300000	54
SAR_3328s	singed-like protein [Sarcoptes scabiei]	0	tetur37g00220.1	24.0311	23.9032	24.2409	23.9579	24.1194	24.278	24.2592	23.9224	23.8769	24.1733	0	0	0	0	0	14	14	14	27.4	27.4	27.4	68.223	0	104.54	2623100000	137
SAR_332s	Uncharacterised	2e-162	tetur16g01760.1	0	23.0268	22.9448	22.4651	0	23.086	23.2139	23.5781	23.5934	23.1933	23.6182	24.122	23.9072	23.8131	23.8804	10	10	10	54.3	54.3	54.3	26.794	0	21.37	3184700000	107
SAR_3335s	grpE protein-like protein, mitochondrial-like protein [Sarcoptes scabiei]	1e-154	tetur01g02140.1	23.6438	23.7989	23.4328	23.6977	23.7581	23.2443	23.2313	23.3206	23.6404	23.7463	23.3411	23.7162	23.5881	23.5433	23.6714	7	7	7	34.4	34.4	34.4	25.504	0	69.537	2753000000	99
SAR_3337s	AP-2 complex subunit beta-like protein [Sarcoptes scabiei]	0	tetur43g00240.1	23.2873	23.7194	23.4174	0	23.9653	23.7248	23.7875	23.6758	23.9281	23.9429	23.6357	23.9348	23.487	23.9469	23.6052	15	15	15	21.1	21.1	21.1	103.24	0	106.53	3778600000	145
SAR_333s	Sar s 14 allergen (apolipophorin-like protein) [Sarcoptes scabiei]	0	tetur20g01230.1	30.4835	30.7039	30.7646	30.7338	30.7625	29.9523	30.3758	29.9204	29.9114	29.9927	31.037	28.5482	30.7998	29.15	30.2212	247	247	247	84.8	84.8	84.8	191.36	0	323.31	2090700000000	17420
SAR_3344s	insulin-degrading enzyme-like protein [Sarcoptes scabiei]	0	tetur14g00840.1	24.334	24.4044	24.2426	24.2696	24.4803	23.8378	24.0911	23.8998	23.8552	23.9506	23.2117	23.7233	23.3332	23.3807	23.4713	23	23	23	23.2	23.2	23.2	118.53	0	60.845	5325100000	246
SAR_3348s	V-type proton ATPase subunit D-like protein [Sarcoptes scabiei]	3e-166	tetur20g03050.1	0	22.0142	22.772	0	0	0	0	22.0393	22.1738	22.1896	0	0	0	0	0	3	3	3	17.7	17.7	17.7	28.311	0.00092721	3.6874	245930000	14
SAR_3349s	neuroglian-like protein [Sarcoptes scabiei]	0	tetur19g00920.1	22.1171	22.6143	0	0	0	22.6088	22.0659	22.4514	22.9324	22.8989	0	0	0	21.6826	0	9	9	9	7.6	7.6	7.6	141.72	0	13.184	546890000	36
SAR_335s	60S ribosomal protein L22-like protein [Sarcoptes scabiei]	2e-89	tetur09g05430.1	27.0495	27.1599	27.3324	27.1495	27.3053	27.0811	26.9123	27.0918	26.5843	26.9449	26.942	26.7184	27.1257	27.1408	27.1963	8	8	8	53	53	53	15.399	0	120.36	25781000000	290
SAR_3366s	L-xylulose reductase-like protein [Sarcoptes scabiei]	2e-179	tetur30g02280.1	0	0	0	0	0	22.8696	22.5709	22.5513	22.854	22.8744	23.6118	23.8638	23.4316	23.7005	23.6582	7	7	7	38.9	38.9	38.9	27.142	0	54.348	1874300000	69
SAR_3373s	cytochrome C oxidase subunit VIc-like protein [Sarcoptes scabiei]	4e-48	NA	0	24.8112	25.1964	25.0887	25.1303	25.2738	25.1525	25.5975	25.9916	25.33	27.5908	27.7948	27.5159	27.759	27.802	5	5	5	74.7	74.7	74.7	9.0484	0	61.693	13805000000	132
SAR_3390s	endoplasmic reticulum chaperone BiP-like [Dermatophagoides pteronyssinus]	0	tetur08g01320.1	28.931	28.9235	28.9942	29.0559	29.0216	28.8993	28.7663	28.8805	28.9767	29.0884	29.5926	29.9766	29.6728	29.7502	29.6719	76	76	7	67.3	67.3	8.4	72.592	0	323.31	350140000000	3937
SAR_3395s	N-acetyltransferase 9-like protein [Sarcoptes scabiei]	8e-154	tetur14g01450.1	24.4239	24.0983	25.1117	24.8718	24.9673	24.2617	24.263	24.6417	23.5017	23.8049	25.0409	25.4923	24.9256	25.3935	25.4377	6	6	6	9	9	9	32.891	0	14.087	4956400000	112
SAR_3396s	chitin deacetylase-like protein 3 [Sarcoptes scabiei]	0	tetur11g04260.1	23.8611	24.0356	24.5821	24.8822	24.0245	26.9537	25.7908	26.7494	27.0782	27.2983	0	0	0	0	0	16	16	16	28.2	28.2	28.2	60.41	0	137.89	7182000000	162
SAR_3399s	Uncharacterised	0	tetur11g03400.1	23.0917	22.7378	22.3166	0	0	22.2977	22.2464	22.1155	22.1264	22.4375	0	0	0	0	0	10	10	10	16.3	16.3	16.3	99.457	0	21.294	643530000	48
SAR_33s	Uncharacterised	2e-178	NA	0	0	0	0	0	23.9077	23.4558	24.2272	24.5059	24.2112	0	0	0	0	0	14	14	14	28.9	28.9	28.9	89.289	0	178.15	1503600000	102
SAR_3402s	endoplasmic reticulum chaperone BiP-like [Dermatophagoides pteronyssinus]	0	tetur08g01320.1	25.5052	25.4391	25.4001	25.4866	25.3757	25.6307	25.3413	25.528	26.1435	26.0451	27.0301	27.4447	27.0862	27.2511	27.1576	74	5	5	65.6	6.4	6.4	72.08	0	323.31	18898000000	241
SAR_3403s	mitochondrial import inner membrane translocase subunit TIM50-C-like protein [Sarcoptes scabiei]	0	tetur05g09030.1	0	0	22.0134	0	22.0253	0	0	21.9852	21.8913	0	0	0	21.3992	21.5013	21.4961	3	3	3	8.6	8.6	8.6	47.448	0.0039147	2.8235	287340000	19
SAR_3408s	NMDA receptor-regulated protein-like protein [Sarcoptes scabiei]	0	tetur28g00090.1	22.8595	23.0736	23.1856	22.9787	23.3633	22.2714	22.7468	22.5136	22.3576	22.3686	22.3037	22.5866	0	22.635	0	11	11	11	14.3	14.3	14.3	113.85	0	45.331	1054500000	72
SAR_3410s	Uncharacterised98_0058690 [Sarcoptes scabiei]	0	tetur03g09350.1	21.4813	21.6503	21.5128	21.4344	21.7931	0	0	0	0	0	0	0	0	0	0	3	3	3	7.8	7.8	7.8	53.908	0	6.2841	110780000	10
SAR_3411s	nuclear pore complex protein Nup93-like protein [Sarcoptes scabiei]	0	tetur12g02200.1	23.4408	23.7063	23.248	23.2103	23.4252	22.7828	23.1539	22.9348	22.8867	23.466	0	21.8979	21.7218	21.4742	21.5664	11	11	11	11.8	11.8	11.8	99.369	0	13.696	1267400000	61
SAR_3415s	Uncharacterised	0	tetur06g03670.1	0	0	0	0	0	0	0	0	0	0	24.0741	24.4095	24.0248	24.0044	24.2201	19	19	19	22.6	22.6	22.6	115.79	0	108.78	3715800000	115
SAR_3420s	Membrane bound O-acyl transferase-like protein [Sarcoptes scabiei]	0	tetur11g00440.1	25.083	24.682	25.2439	25.2457	25.6092	27.2835	26.4581	27.2836	27.0117	27.2619	25.163	25.1895	27.0429	25.1588	25.4212	10	10	10	18.4	18.4	18.4	66.181	0	71.683	10709000000	108
SAR_342s	lethal(2)essential for life-like protein [Sarcoptes scabiei]	0	tetur02g02330.1	0	22.9875	0	0	0	23.1862	22.9164	23.1227	23.3612	23.2446	23.1547	23.5992	23.1075	23.2496	23.2403	6	6	6	28.2	28.2	28.2	35.632	0	14.894	1056300000	58
SAR_3430s	nuclear pore complex protein Nup50-like protein [Sarcoptes scabiei]	0	NA	0	24.0766	23.8335	0	0	0	23.853	0	24.0115	23.8912	0	0	0	0	0	7	7	7	34	34	34	49.731	0	34.54	1050400000	45
SAR_3435s	Uncharacterised	0	NA	25.5794	25.5739	25.1556	25.7262	25.5633	24.8237	25.242	24.193	24.6178	22.6481	0	0	0	0	0	4	4	4	14.4	14.4	14.4	44.054	0	159.98	2519500000	102
SAR_3441s	atlastin-2-like protein [Sarcoptes scabiei]	0	tetur10g04380.1	22.9156	23.2077	23.6701	23.2021	22.1173	23.0364	23.0011	23.532	23.7009	23.6975	24.0263	24.2738	24.1592	24.0035	24.1761	18	18	18	28.7	28.7	28.7	69.18	0	172.45	4643200000	154
SAR_3442s	histone-binding protein Caf1-like protein, partial [Sarcoptes scabiei]	0	tetur29g01040.1	26.6822	26.6656	26.6676	26.5562	26.3374	25.9102	26.5371	26.0354	26.1307	26.0824	23.0972	23.8646	23.5302	23.8906	23.5032	11	11	11	39.2	39.2	39.2	47.623	0	323.31	10880000000	229
SAR_3449s	OCIA domain-containing protein 1-like [Dermatophagoides pteronyssinus]	2e-43	tetur01g12250.1	22.9295	23.0395	22.5984	22.9683	0	22.9502	22.8328	22.7172	22.9213	23.0383	23.2286	22.7294	23.0657	0	23.0021	6	6	6	25.2	25.2	25.2	34.511	0	127.81	1630800000	70
SAR_3453s	tumor suppressor candidate 3-like protein [Sarcoptes scabiei]	0	tetur32g01670.1	23.5337	23.6248	23.6437	23.6467	23.8078	23.6881	23.5683	23.9586	23.4491	23.6601	24.1988	24.5878	24.2651	24.537	24.363	8	8	8	17.3	17.3	17.3	43.464	0	138.33	3940800000	112
SAR_3456s	troponin I protein-like protein 2 [Sarcoptes scabiei]	3e-136	tetur08g07230.1	0	0	0	0	0	0	0	0	0	0	22.1265	22.4496	22.5317	22.1647	0	9	4	4	31.6	22.6	22.6	25.266	0	5.0933	350440000	13
SAR_3457s	Uncharacterised	0	tetur07g05090.1	21.3365	18.9168	21.617	0	20.1395	24.7674	23.4324	24.4787	25.0352	25.9577	0	0	0	0	0	23	23	23	25.9	25.9	25.9	143.19	0	323.31	3978300000	173
SAR_3459s	60S ribosomal protein L12-like protein [Sarcoptes scabiei]	3e-111	tetur07g02780.1	27.5923	27.7445	27.7138	27.5379	27.7277	27.2172	27.4944	27.2061	27.3251	27.216	27.3901	27.5368	27.4462	27.5601	27.5123	14	14	14	72.9	72.9	72.9	17.988	0	323.31	43637000000	624
SAR_3460s	Uncharacterised	1e-58	tetur20g00340.1	0	0	0	0	0	24.2405	22.8902	23.4353	24.0743	24.4504	0	0	0	0	0	4	4	4	15.3	15.3	15.3	49.204	0	45.428	1164600000	56
SAR_3461s	cathepsin L-like protein 3 [Sarcoptes scabiei]	0	tetur23g01290.1	26.359	26.7007	26.5766	26.6469	26.6274	26.1501	26.3692	26.1482	26.3192	26.5287	25.1108	25.7188	25.3873	25.5545	25.1972	15	15	15	37.2	37.2	37.2	38.379	0	323.31	21582000000	520
SAR_346s	Uncharacterised	0	tetur26g02430.1	0	0	0	0	0	0	0	21.476	22.3506	21.7278	0	0	0	21.8064	21.5564	3	3	3	13.6	13.6	13.6	29.956	0.0018307	3.4839	325890000	21
SAR_3474s	proteasome subunit beta type-6-like protein [Sarcoptes scabiei]	2e-170	tetur05g01040.1	25.5989	25.5923	25.5803	25.4636	25.5071	25.1115	25.548	25.3004	25.4373	25.5032	24.6891	25.0967	24.7128	24.9497	24.7677	11	11	11	50.6	50.6	50.6	25.761	0	49.849	11947000000	239
SAR_3478s	proteasome subunit beta type-7-like protein, partial [Sarcoptes scabiei]	2e-156	tetur02g05750.1	25.8584	25.7759	25.4938	25.5828	25.4962	25.3657	25.7031	25.1299	25.4761	25.6129	24.9602	25.1963	24.6836	25.0816	25.0344	12	12	12	44.5	44.5	44.5	30.745	0	52.201	7355900000	275
SAR_3480s	Zona pellucida-like domain containing protein 3 [Sarcoptes scabiei]	0	tetur06g00480.1	23.2477	22.932	23.585	22.1469	22.6479	24.8029	23.6312	23.845	24.3964	25.0474	0	0	0	0	0	20	20	20	35.3	35.3	35.3	97.849	0	154.73	3192100000	177
SAR_3483s	short chain dehydrogenase/reductase family oxidoreductase-like protein [Sarcoptes scabiei]	1e-138	tetur16g01800.1	0	0	0	0	0	22.6476	23.0253	22.7923	22.4235	21.9127	24.1092	24.1496	23.8633	24.5572	24.2717	8	8	8	46.9	46.9	46.9	21.254	0	154.73	2665600000	85
SAR_3486s	cystathionine beta-synthase-like protein [Sarcoptes scabiei]	0	tetur06g06721.1	24.0576	24.1951	24.0031	23.4467	23.8287	23.9484	23.7416	23.781	24.0937	24.3585	23.434	23.4225	23.3433	23.6194	23.5065	10	10	10	23.2	23.2	23.2	57.986	0	121.91	3453000000	176
SAR_348s	Uncharacterised	0	tetur02g12130.1	24.0993	23.8373	23.5064	24.0536	24.196	0	23.4951	23.3461	23.2828	23.059	0	0	0	0	22.6491	4	4	4	6.7	6.7	6.7	84.471	0.00047281	4.0309	596000000	11
SAR_3497s	methyltransferase-like protein 27 [Dermatophagoides pteronyssinus]	1e-85	tetur09g00090.1	0	0	0	0	0	0	22.0198	0	22.7801	22.019	24.5304	25.1092	24.8332	24.5661	24.5264	7	7	7	53.6	53.6	53.6	18.89	0	168.19	3524000000	86
SAR_3506s	Thioredoxin domain-containing protein [Sarcoptes scabiei]	0	tetur16g00160.1	24.3497	24.3655	24.5992	24.2665	24.4812	24.5573	24.3293	24.3487	24.5301	24.3194	24.8966	25.2909	24.7135	25.0985	24.9323	22	22	22	53.1	53.1	53.1	50.89	0	219.47	8133400000	285
SAR_3508s	T-complex protein 1 subunit-like protein [Sarcoptes scabiei]	0	tetur05g09090.1	27.0737	27.0688	27.0658	26.9642	26.9268	26.4833	26.8158	26.4091	26.6381	26.6835	25.2281	25.9983	25.5047	25.649	25.5147	29	29	29	59.9	59.9	59.9	59.611	0	323.31	34655000000	677
SAR_3540s	AF462190_1 glutathione S-transferase [Sarcoptes scabiei] >gi	2e-158	tetur03g09230.1	24.5416	25.3696	25.1552	25.6238	25.7828	25.5037	25.1895	25.6044	25.5591	25.3535	27.9113	27.9957	27.5915	27.5894	27.6227	23	23	23	72.7	72.7	72.7	25.613	0	323.31	27879000000	417
SAR_3541s	glutathione transferase mu class Yv5004H11 [Sarcoptes scabiei] >gi	3e-159	tetur03g09230.1	25.9913	26.4529	25.8335	26.4484	26.5918	26.2102	26.0636	26.2012	25.943	25.9129	27.2027	27.8469	27.2899	27.4967	27.4131	21	21	21	77.7	77.7	77.7	25.84	0	323.31	53280000000	602
SAR_3542s	programmed cell death protein 6-like protein [Sarcoptes scabiei]	1e-91	tetur28g01520.1	23.7152	23.7917	23.3773	23.7541	23.715	23.9746	23.7273	24.3237	23.9457	24.1024	24.4077	24.5278	24.3752	24.5423	24.6146	11	11	11	70.8	70.8	70.8	18.908	0	73.769	6004200000	149
SAR_354s	alpha-protein kinase 1-like [Dermatophagoides pteronyssinus]	6e-47	NA	29.3829	28.8224	29.0743	29.0116	28.9824	29.1943	28.7778	28.9552	28.1607	28.8708	0	0	0	0	0	19	19	19	71.6	71.6	71.6	33.378	0	323.31	64239000000	842
SAR_3550s	nuclear receptor-binding protein-like protein [Sarcoptes scabiei]	0	tetur20g01450.1	0	0	22.7867	22.7988	0	0	0	22.6448	0	22.5934	22.6419	22.6709	22.5574	22.9119	22.5872	3	3	3	7.2	7.2	7.2	81.068	0	11.48	652770000	14
SAR_3552s	probable protein phosphatase 2C 21 [Dermatophagoides pteronyssinus] >gi	3e-142	tetur26g01560.1	24.3475	24.7538	24.0024	23.8941	24.0493	24.5326	24.7871	24.1131	24.5873	24.8173	0	0	24.3548	0	0	16	16	16	37.1	37.1	37.1	57.412	0	48.155	4486900000	152
SAR_3554s	pyruvate carboxylase, mitochondrial-like [Dermatophagoides pteronyssinus]	0	tetur05g04260.1	22.7838	23.4706	0	23.0477	23.239	22.9779	23.2902	22.1137	23.1377	23.2549	24.4247	25.1563	24.7711	25.1813	24.9967	29	29	29	30.2	30.2	30.2	131.58	0	242.42	7520500000	195
SAR_3557s	NADH:ubiquinone oxidoreductase-like protein 2 [Sarcoptes scabiei]	6e-80	tetur31g00340.1	21.2911	21.0383	21.0495	20.7417	0	0	0	0	20.6109	20.1648	23.0073	23.1385	22.97	23.2753	22.9921	5	5	5	35	35	35	13.744	0	50.307	1123200000	61
SAR_356s	Sar s 25 allergen (triosephosphate isomerase-like protein) [Sarcoptes scabiei]	4e-176	tetur04g06650.1	26.1006	26.1617	25.8088	25.9721	26.1191	26.3638	26.1698	26.4278	26.6206	26.4652	27.202	27.4356	27.059	27.1663	27.0777	23	23	23	63	63	63	47.898	0	323.31	61032000000	917
SAR_3576s	myosin heavy chain, muscle-like isoform X12 [Dermatophagoides pteronyssinus]	0	tetur06g05150.1	28.2925	28.6424	27.4377	28.3977	28.4639	29.9944	29.4201	30.3475	30.2701	29.9927	30.4809	26.061	30.4712	28.2224	29.8469	265	265	265	76.2	76.2	76.2	235.43	0	323.31	1238500000000	11179
SAR_3585s	SPFH domain containing protein 2 [Sarcoptes scabiei]	0	tetur19g00750.1	24.8451	25.0996	24.6181	24.8687	24.9792	25.0495	24.9435	24.8937	25.0403	24.969	25.3549	25.6073	25.5364	25.5781	25.4359	24	24	24	73.7	73.7	73.7	29.931	0	323.31	22921000000	591
SAR_3594s	sepiapterin reductase-like protein [Sarcoptes scabiei]	2e-83	tetur10g04420.1	0	0	0	0	0	0	0	0	0	0	21.7031	21.948	0	22.4891	0	4	4	4	17.1	17.1	17.1	28.632	0	6.073	323530000	19
SAR_3596s	Haloacid dehalogenase-like hydrolase domain-containing protein [Sarcoptes scabiei]	0	tetur09g01460.1	20.5133	20.9903	0	19.7781	20.9373	21.9459	21.2833	22.689	23.0139	22.7648	25.5167	26.1748	25.3238	25.708	25.4867	11	11	11	24.2	24.2	24.2	31.836	0	323.31	7232500000	133
SAR_3602s	eukaryotic translation initiation factor 3 subunit K-like protein [Sarcoptes scabiei]	1e-162	tetur04g00240.1	24.7507	24.8532	24.4954	24.3489	24.7651	24.3857	24.553	24.2999	24.4469	24.2536	23.4749	23.8814	23.4152	23.8657	23.7463	10	10	10	57.6	57.6	57.6	26.855	0	68.169	3907300000	141
SAR_3612s	26S protease regulatory subunit 7-like protein [Sarcoptes scabiei]	0	tetur03g08530.1	25.092	25.1058	24.9501	25.065	24.9917	24.8331	25.0271	24.6639	24.7158	24.9839	24.0872	24.3171	24.0547	24.267	24.1713	21	21	21	60.5	60.5	60.5	41.936	0	323.31	10408000000	423
SAR_3618s	DFP2-like protein 8 [Sarcoptes scabiei]	3e-163	NA	26.3289	25.7393	26.982	25.8641	25.9386	28.6851	27.3305	27.7392	28.2557	28.6336	0	0	19.902	0	0	9	8	8	31.7	31.7	31.7	27.475	0	155.29	32985000000	439
SAR_3621s	ABC transporter sub-family F-like protein 1 [Sarcoptes scabiei]	0	tetur29g00620.1	24.3083	24.2762	24.3074	24.8514	24.4672	24.5972	24.3029	23.9463	23.7418	23.8171	24.0984	0	23.8065	23.6663	23.6642	9	9	9	17.8	17.8	17.8	78.312	0	41.296	1954600000	82
SAR_3627s	dolichyl-diphosphooligosaccharide-protein glycosyltransferase subunit STT3B-like protein [Sarcoptes scabiei]	0	tetur08g05120.1	23.4028	0	0	23.2985	0	23.3856	22.8662	23.5028	22.6982	23.1054	24.0855	23.3669	24.1948	24.0182	24.131	9	9	9	15.1	15.1	15.1	89.528	0	232.69	2792200000	90
SAR_3628s	Uncharacterised	0	NA	0	0	0	0	0	0	0	0	22.3032	22.843	22.7512	22.477	22.3913	22.9362	22.6389	8	8	8	20.7	20.7	20.7	68.473	0	31.78	875990000	52
SAR_362s	MOB1-like protein [Sarcoptes scabiei]	1e-125	tetur11g00070.1	23.604	23.6317	24.5142	23.6126	24.042	23.4317	23.9825	23.1932	0	22.6632	0	0	0	0	0	3	3	3	18.8	18.8	18.8	20.075	0	224.87	834180000	46
SAR_3636s	lon protease-like, mitochondrial protein [Sarcoptes scabiei]	0	tetur24g01180.1	22.618	22.689	22.5018	22.7286	22.7675	22.3208	22.7655	22.351	22.6152	22.83	22.2862	22.8517	22.4028	22.7695	22.4816	10	10	10	13.5	13.5	13.5	111.62	0	46.728	1715800000	107
SAR_3638s	eukaryotic translation initiation factor 4E-like protein [Sarcoptes scabiei]	1e-147	tetur09g02700.1	25.2047	24.7822	24.9455	0	24.6819	25.0022	24.7848	24.6583	25.1327	25.138	24.5869	24.658	24.3324	24.6521	24.4273	7	7	7	45.6	45.6	45.6	24.058	0	323.31	3394000000	124
SAR_3641s	S-methyl-5'-thioadenosine phosphorylase-like protein [Sarcoptes scabiei]	0	tetur29g00770.1	23.9631	24.2205	22.784	24.1574	23.9902	23.6637	23.1577	23.4538	23.3784	23.7981	25.2219	25.1811	24.8027	25.2699	25.0408	10	10	10	55.1	55.1	55.1	29.786	0	260.93	6138600000	148
SAR_3642s	coatomer subunit gamma-like protein [Sarcoptes scabiei]	0	tetur28g00890.1	24.7863	24.6491	24.6273	24.7068	24.9076	24.6376	24.6492	24.7242	24.6969	24.7086	24.8846	25.168	24.7223	25.0692	24.932	32	32	32	26.4	26.4	26.4	163.3	0	323.31	14197000000	477
SAR_3649s	ubiquitin-conjugating enzyme E2 R2-like protein [Sarcoptes scabiei]	1e-146	tetur04g05650.1	0	0	0	0	23.4452	22.673	22.8891	22.7823	22.8301	22.7482	0	0	0	0	22.5392	2	2	2	12.8	12.8	12.8	27.512	0	6.8859	655940000	37
SAR_364s	endopeptidase [Sarcoptes scabiei]	0	NA	22.829	23.0123	22.8838	22.7788	22.798	23.0999	23.0474	22.75	23.0694	23.3835	22.4293	0	22.2892	0	21.6744	9	9	9	13.2	13.2	13.2	130.83	0	35.202	1142200000	87
SAR_3654s	heterogeneous nuclear ribonucleoprotein K-like protein [Sarcoptes scabiei]	0	tetur05g02540.1	25.2541	25.8352	24.8824	25.4705	25.0146	24.9684	25.2141	25.1304	25.6946	26.1863	0	0	0	0	0	10	10	10	22.9	22.9	22.9	69.184	0	21.791	2009500000	37
SAR_365s	troponin I-like protein [Sarcoptes scabiei]	6e-145	tetur08g07230.1	24.6684	25.6496	23.5367	24.323	24.3794	26.6246	26.2515	26.7155	27.1111	26.9442	26.9946	26.8159	26.8449	26.6579	26.8827	19	19	16	53.8	53.8	49.5	24.876	0	323.31	25737000000	346
SAR_3672s	methylmalonyl-CoA epimerase, mitochondrial-like protein [Sarcoptes scabiei]	3e-71	NA	0	0	0	0	0	0	0	0	0	0	21.9093	22.5016	22.0131	22.369	22.0648	4	4	4	21.5	21.5	21.5	18.156	0	5.0994	610610000	20
SAR_3677s	polyadenylate-binding protein 2-like protein [Sarcoptes scabiei]	6e-159	tetur28g02200.1	23.6572	24.4521	23.9718	23.8265	24.7362	0	24.107	24.1872	0	0	0	0	0	22.8222	0	2	2	2	17.8	17.8	17.8	25.43	0	40.698	1110000000	41
SAR_367s	ankyrin repeat domain containing protein 32 [Sarcoptes scabiei]	0	tetur08g01580.1	0	25.0156	0	0	0	0	25.4363	26.1215	0	26.6807	25.4476	0	25.6259	0	25.0415	3	3	3	2.2	2.2	2.2	214.51	0	7.8058	3522300000	45
SAR_3680s	lipoamide acyltransferase component of branched-chain alpha-keto acid dehydrogenase complex, mitochondrial-like [Dermatophagoides pteronyssinus]	2e-132	tetur16g01060.1	23.3429	0	0	0	0	23.5792	24.0918	23.3745	24.0537	23.9968	25.3406	26.2681	25.7142	25.3811	25.8493	10	10	10	21.2	21.2	21.2	70.735	0	47.046	3457100000	101
SAR_3690s	spermine synthase-like protein [Sarcoptes scabiei]	0	tetur03g03280.1	23.7933	24.2691	24.4425	24.2082	24.2899	23.4326	23.3163	23.3477	22.8458	23.3109	21.7394	22.5742	22.0194	0	0	9	9	9	26.9	26.9	26.9	43.54	0	28.669	1807600000	119
SAR_3691s	DNA replication licensing factor mcm4-A-like protein [Sarcoptes scabiei]	0	tetur14g03720.1	24.1707	24.1936	24.3401	24.0434	24.2889	21.3061	23.5424	22.1639	21.8829	21.8514	0	0	0	0	0	22	22	22	30.4	30.4	30.4	100.82	0	56.918	2148000000	116
SAR_3696s	ATP-dependent RNA helicase DDX5-like protein [Sarcoptes scabiei]	0	tetur01g08700.1	23.3668	23.6584	23.7661	23.9973	24.0477	22.3773	23.5484	22.7801	22.7331	22.0588	0	0	0	0	0	9	9	3	20.9	20.9	7.5	68.49	0	61.861	1087700000	87
SAR_3697s	PREDICTED: ADP-ribosylation factor 1-like [Rhagoletis zephyria] >gi	1e-128	tetur03g05780.1	23.7463	24.0236	24.1881	0	24.1694	24.0732	23.8069	24.3826	24.3281	24.1688	24.8893	24.6565	24.5909	24.8343	24.7099	6	6	4	53.3	53.3	42.3	20.655	0	26.379	2909700000	67
SAR_3704s	60S ribosomal protein L9-like protein [Sarcoptes scabiei]	3e-133	tetur08g05630.1	26.9874	27.2309	27.1245	26.9451	27.1219	26.6991	26.833	27.2142	27.0202	26.8831	27.1032	26.9436	26.8802	26.9993	26.9606	15	15	15	70.2	70.2	70.2	21.253	0	323.31	27553000000	495
SAR_3707s	calcium-transporting ATPase sarcoplasmic/endoplasmic reticulum type-like protein [Sarcoptes scabiei]	0	tetur18g02100.1	24.1401	24.3792	23.2641	24.2487	24.3566	25.4095	25.2309	25.3588	25.5282	25.526	26.1452	26.4263	26.1473	26.3911	26.2587	45	45	45	37	37	37	111.25	0	323.31	41508000000	930
SAR_3708s	Uncharacterised	0	NA	20.6897	21.4153	0	0	21.7012	24.1729	23.5222	24.2064	24.371	24.4308	24.4677	20.8975	24.492	22.6293	23.6933	34	31	27	42.5	37.7	30.7	127.43	0	323.31	8303900000	301
SAR_3710s	neuroblast differentiation-associated protein AHNAK [Larimichthys crocea]	8e-133	NA	23.4042	23.83	0	24.3535	22.6801	24.6493	23.699	24.6268	24.3987	24.2513	25.5775	0	25.5839	0	0	13	6	1	44.5	16.8	0.5	144.71	0	138.63	3925100000	64
SAR_3712s	3-oxoacyl-acyl-carrier-protein synthase, mitochondrial-like protein [Sarcoptes scabiei]	0	tetur18g01700.1	0	0	0	0	0	21.9977	0	21.6423	22.0645	0	23.0534	23.5002	22.7629	23.2426	23.2925	5	5	5	17.3	17.3	17.3	48.867	0	49.861	714680000	20
SAR_3713s	glyoxalase domain-containing protein 4-like protein [Sarcoptes scabiei]	0	tetur16g02150.1	0	23.7887	23.7383	23.7814	23.9178	24.2031	23.8746	23.9593	24.2115	24.1042	24.6589	25.1231	24.6003	24.757	24.6752	12	12	12	54.8	54.8	54.8	34.135	0	323.31	6452200000	177
SAR_3714s	lambda-crystallin-like protein [Sarcoptes scabiei]	0	tetur10g02470.1	0	0	22.3829	0	0	23.5956	23.3171	23.5031	23.7338	24.0451	23.6287	23.9692	23.7019	23.8137	23.8197	8	8	8	30.4	30.4	30.4	36.374	0	50.902	2264100000	121
SAR_3716s	Heat Shock Protein 20-like protein 4 [Sarcoptes scabiei]	4e-139	tetur11g02770.1	26.8984	26.6591	26.3374	26.3885	26.4025	28.1105	27.4208	28.0067	28.3818	28.4753	27.447	27.8443	27.5172	27.8184	27.7507	22	22	22	85.6	85.6	85.6	22.412	0	323.31	70752000000	1010
SAR_3720s	cuticle protein-like protein 4 [Sarcoptes scabiei]	0	tetur32g02090.1	0	0	0	0	0	24.3947	23.6601	24.0809	24.2531	23.9596	0	0	0	0	0	13	13	13	50.5	50.5	50.5	46.48	0	67.856	1864900000	83
SAR_3722s	40S ribosomal protein S21-like [Dermatophagoides pteronyssinus]	5e-49	tetur37g00800.1	26.0155	26.2635	26.117	25.9391	26.0701	25.8228	25.6401	25.7045	26.1574	26.3208	26.5431	26.6604	26.1667	26.4723	25.9181	9	9	9	37.3	37.3	37.3	21.026	0	323.31	9090500000	206
SAR_3723s	vacuolar protein sorting-associated protein 28-like protein [Euroglyphus maynei]	2e-82	tetur26g01900.1	23.1954	23.1817	23.4352	23.5101	23.1873	23.1293	0	22.8721	0	22.9159	22.6972	23.165	22.7535	22.8461	22.7102	4	4	4	30.5	30.5	30.5	14.866	0	16.734	825600000	44
SAR_372s	glycogen starch synthase-like protein [Sarcoptes scabiei]	0	tetur03g02990.1	0	23.9333	23.4903	23.6436	23.8848	23.3815	23.6396	23.5676	23.0464	0	23.5347	23.572	23.4713	23.3083	23.6682	14	14	14	26.1	26.1	26.1	83.799	0	174.84	2568000000	95
SAR_373s	aldo-keto reductase-like protein 1 [Sarcoptes scabiei]	0	tetur02g11340.1	27.4362	27.3308	27.2063	27.0975	27.0754	27.0452	27.0335	26.9824	27.292	27.3845	27.3352	27.5919	27.2858	27.5416	27.4257	15	15	15	67.8	67.8	67.8	36.503	0	323.31	48433000000	644
SAR_3740s	SNW domain-containing protein 1-like protein [Sarcoptes scabiei]	1e-137	tetur01g15210.1	23.9186	24.0799	23.942	24.4022	24.1329	23.9008	23.85	23.4913	23.0471	23.0782	23.0464	23.3243	22.6387	23.0141	23.1417	5	5	5	25.2	25.2	25.2	31.36	0	48.757	1700200000	84
SAR_3742s	isocitrate dehydrogenase [NAD] subunit beta, mitochondrial-like protein [Sarcoptes scabiei]	0	tetur13g01460.1	22.7729	22.6711	23.2172	23.1333	23.2321	23.7082	23.3019	23.8566	24.1205	23.7395	23.6183	24.2005	23.5836	23.9112	23.7315	9	9	9	33.2	33.2	33.2	32.07	0	167.12	3623000000	120
SAR_3747s	Muscular protein 20-like protein [Sarcoptes scabiei]	8e-100	tetur02g11670.1	28.5708	28.681	27.9795	28.3169	28.3623	30.0571	29.5232	30.1472	30.4662	30.1299	30.6587	30.8636	30.5064	30.895	30.734	12	12	12	86.2	86.2	86.2	15.847	0	323.31	338140000000	1264
SAR_3750s	Uncharacterised	0	tetur43g00440.1	22.8192	22.8082	0	0	23.1125	22.3802	22.276	0	22.5803	22.6003	0	0	0	0	0	4	4	4	11.9	11.9	11.9	48.175	0	7.9964	319420000	16
SAR_3768s	glutamate synthase 1-like protein [Sarcoptes scabiei]	0	tetur11g00430.1	20.3238	22.0083	22.7103	20.57	22.2169	21.5326	20.9799	21.7766	22.0993	22.7995	24.7132	24.7881	24.8986	24.1708	25.0044	36	36	36	25	25	25	236.6	0	121.61	6136800000	223
SAR_3769s	BTB/POZ domain-containing protein KCTD8-like [Dermatophagoides pteronyssinus]	4e-143	tetur06g06230.1	0	0	0	0	0	0	0	0	0	0	23.5988	23.3926	23.2447	23.7221	23.3949	8	8	8	47.3	47.3	47.3	29.551	0	30.816	1462300000	38
SAR_376s	leupaxin-like isoform X2 [Dermatophagoides pteronyssinus]	0	tetur03g01330.1	23.5773	23.5	0	22.8594	22.609	25.1196	24.6947	25.3792	25.6403	25.5519	24.669	24.926	24.8753	24.8947	24.9058	13	13	13	43.4	43.4	43.4	45.95	0	323.31	11568000000	297
SAR_3774s	T-complex protein 1 subunit epsilon-like protein [Sarcoptes scabiei]	0	tetur20g01920.1	27.4549	27.4353	27.4176	27.194	27.2663	26.9705	27.2433	27.0572	27.2498	27.2814	26.1565	26.5878	26.3461	26.2963	26.2442	41	41	41	80.2	80.2	80.2	59.269	0	323.31	53334000000	950
SAR_3775s	T-complex protein 1 subunit epsilon-like protein [Sarcoptes scabiei]	0	tetur30g00180.1	26.3698	25.8675	26.6976	26.1654	26.0542	26.2095	26.5516	26.1436	26.1961	26.3322	24.4172	0	23.8692	22.5311	24.1236	9	9	9	21.3	21.3	21.3	40.919	0	54.277	7110800000	180
SAR_3777s	XP-G DNA excision repair-like protein [Sarcoptes scabiei]	0	tetur06g06100.1	0	0	0	0	0	0	0	0	0	0	0	22.1619	21.9015	22.1441	22.1021	4	4	4	4.8	4.8	4.8	156.12	0	4.6534	329430000	14
SAR_3784s	aminomethyltransferase, mitochondrial-like protein [Sarcoptes scabiei]	0	tetur08g07490.1	21.2203	20.6592	0	18.5257	20.4817	22.4447	21.0849	23.0508	22.867	22.6484	25.6339	26.6089	26.0564	26.0678	26.017	35	35	35	67.2	67.2	67.2	46.911	0	323.31	20088000000	455
SAR_3814s	ras-related protein Rab-8A,-like protein [Sarcoptes scabiei]	7e-150	tetur07g03710.1	23.5824	23.3934	23.3735	23.3176	23.1315	23.2883	23.3453	23.4324	23.3426	23.3619	23.3117	23.6873	23.4746	23.435	23.6145	8	5	5	33.2	23.6	23.6	23.942	0	51.547	1872500000	94
SAR_3824s	aspartate aminotransferase, mitochondrial-like protein [Sarcoptes scabiei]	0	tetur02g02120.1	24.1243	24.7308	24.1467	24.5093	24.6338	24.9975	24.664	25.1554	25.1079	24.9754	25.9463	26.5279	26.0794	26.3529	26.1388	23	23	23	66	66	66	47.398	0	323.31	19766000000	485
SAR_4850s	DFP2-like protein 7 [Sarcoptes scabiei]	1e-121	NA	23.8959	23.4078	24.2147	23.4783	23.5602	25.3286	24.1463	24.0887	24.7726	25.6611	0	0	0	0	0	9	8	8	55.4	55.4	55.4	18.667	0	323.31	3326800000	128
SAR_382s	Endomembrane protein 70-like protein [Sarcoptes scabiei]	0	tetur36g01330.1	0	0	0	0	0	0	0	0	0	0	22.3774	22.5488	22.6118	22.6828	22.3194	3	3	3	7.2	7.2	7.2	68.919	0	12.456	556770000	20
SAR_3831s	Uncharacterised	0	NA	0	0	0	0	0	23.63	22.7055	23.5482	24.2022	24.2797	0	0	0	0	0	9	9	9	22.6	22.6	22.6	67.555	0	58.488	1031600000	59
SAR_383s	Uncharacterised	0	NA	22.5294	22.167	0	23.3598	23.3188	25.0549	25.0376	24.8211	24.0777	24.8101	23.8374	23.7093	23.9143	23.5259	23.8381	7	7	7	11.9	11.9	11.9	133.15	0	102.73	3116800000	146
SAR_3854s	U5 small nuclear ribonucleoprotein 200 kDa helicase-like protein [Sarcoptes scabiei]	0	tetur09g05980.1	26.4538	26.4003	26.1109	25.7079	26.5649	25.857	26.2474	24.3693	25.2528	25.0818	24.5438	0	24.0644	0	23.4769	11	11	11	6.6	6.6	6.6	245.76	0	18.68	3644400000	68
SAR_3865s	26S proteasome non-ATPase regulatory subunit 2-like protein [Sarcoptes scabiei]	0	tetur03g06200.1	24.9487	24.8962	24.8031	24.9349	25.0396	24.9323	24.998	24.615	24.8196	25.0965	24.3318	24.5827	24.447	24.5025	24.2042	23	23	23	41.2	41.2	41.2	99.491	0	323.31	8960700000	310
SAR_3879s	endophilin-B1-like protein, partial [Sarcoptes scabiei]	0	tetur05g07440.1	0	0	0	0	0	0	0	22.9535	22.9692	22.9288	0	0	0	0	0	2	2	2	5.6	5.6	5.6	43.134	0.00046948	3.8849	258710000	16
SAR_3880s	V-type proton ATPase subunit E-like [Dermatophagoides pteronyssinus]	1e-123	tetur41g00530.1	24.1755	24.0574	23.9595	23.9146	24.1537	24.1256	24.0507	24.1731	24.4753	24.3556	25.2544	25.4893	24.9836	25.3825	25.2926	24	24	24	82.8	82.8	82.8	26.4	0	323.31	13922000000	387
SAR_3883s	pyruvate dehydrogenase E1 component subunit alpha, mitochondrial-like protein [Sarcoptes scabiei]	0	tetur04g09090.1	23.7622	23.7931	23.7507	23.8534	23.8334	24.0018	24.0275	24.3101	24.4593	24.2443	24.2351	24.7391	24.5385	24.8592	24.5698	18	18	18	43.6	43.6	43.6	45.693	0	242.86	8060300000	323
SAR_388s	lipase-like protein 1, partial [Sarcoptes scabiei]	9e-173	tetur35g01060.1	0	0	0	0	0	0	0	0	0	22.5743	23.0526	23.1849	22.9094	22.815	22.8137	7	7	7	10.2	10.2	10.2	91.142	0	11.012	1040400000	50
SAR_3895s	60S ribosomal protein L23a 1-like protein [Sarcoptes scabiei]	1e-142	tetur31g00650.1	26.8761	26.899	27.0549	27.0633	27.1486	26.4802	26.2303	26.7019	26.5246	26.8417	26.2021	26.2613	26.4081	26.698	26.7627	19	19	19	57	57	57	26.858	0	323.31	41535000000	700
SAR_3897s	Uncharacterised	5e-99	tetur02g02450.1	22.9064	22.9251	22.589	22.633	22.6234	21.9968	22.0257	0	22.0926	0	0	0	0	0	0	3	3	3	24.2	24.2	24.2	21.145	0	8.5171	310370000	32
SAR_3898s	Transforming acidic coiled-coil-containing protein 3 (ERIC-1)-like protein [Sarcoptes scabiei]	0	NA	23.5658	23.9462	23.7155	23.4983	23.3713	22.1775	0	22.3391	22.7033	22.5201	21.0827	21.569	0	21.7834	0	7	7	7	27.7	27.7	27.7	38.551	0	315.31	1168200000	120
SAR_3902s	peroxidase-like [Dermatophagoides pteronyssinus]	0	tetur13g03760.1	0	0	0	0	0	0	0	0	0	0	24.0766	24.209	23.8912	24.4916	24.0026	18	18	18	35.5	35.5	35.5	85.833	0	77.247	3975700000	132
SAR_3903s	chorion peroxidase-like, partial [Dermatophagoides pteronyssinus]	0	tetur03g07740.1	0	0	0	0	0	22.4288	0	22.6715	0	22.8807	0	0	0	0	0	5	5	5	9.5	9.5	9.5	82.165	0	8.7676	211770000	15
SAR_3906s	spectrin beta chain-like protein 1 [Sarcoptes scabiei]	0	tetur01g14080.1	0	0	0	0	0	0	21.8421	0	0	0	22.3746	0	22.5517	0	21.7405	8	8	8	5.1	5.1	5.1	243.95	0	40.406	433640000	31
SAR_3919s	ubiquitin carboxyl-terminal hydrolase 7-like protein [Sarcoptes scabiei]	0	tetur08g07270.1	24.2208	23.9922	24.063	24.0459	23.9328	23.6582	23.7827	23.725	23.8287	24.0758	22.6095	23.3797	23.0895	23.3213	23.4175	22	22	22	25.3	25.3	25.3	120.06	0	156.61	3750300000	212
SAR_3929s	serine/threonine-protein phosphatase 2A catalytic subunit alpha isoform-like protein [Sarcoptes scabiei]	0	tetur07g06340.1	24.5473	25.0077	24.9021	25.0403	25.0333	24.6917	24.8809	24.8829	24.5721	24.2617	24.2254	24.5108	24.1902	24.209	24.4915	10	10	8	44.1	44.1	40.1	41.252	0	47.386	3774600000	126
SAR_3932s	Sar s 28 (heat shock protein 70-like protein 7) [Sarcoptes scabiei]	0	tetur02g00550.1	22.4352	22.1257	0	0	0	22.2402	0	22.0064	22.0687	0	24.1907	0	24.0239	21.7765	23.236	11	11	11	18.1	18.1	18.1	107.45	0	134.45	1958700000	66
SAR_3935s	Uncharacterised	2e-163	tetur08g03680.1	0	22.9886	0	0	0	0	22.3769	22.4685	22.3611	22.2915	22.7198	23.9638	22.5617	22.5848	22.6497	3	3	3	18.1	18.1	18.1	27.887	0.00048356	4.4613	804990000	19
SAR_3936s	protein NipSnap-like [Dermatophagoides pteronyssinus]	2e-155	NA	24.0137	24.4456	0	0	23.9141	24.5454	24.12	24.7956	24.47	24.5246	25.7938	26.2968	25.77	26.0464	25.9933	12	12	12	56.1	56.1	56.1	32.913	0	323.31	8174500000	198
SAR_3938s	phosphatidylinositol transfer protein beta isoform-like [Dermatophagoides pteronyssinus]	3e-168	tetur16g02560.1	22.9079	23.5644	23.9908	24.156	23.8174	23.2863	23.9005	23.6791	23.4613	23.4414	23.9849	24.4477	23.9691	24.2708	24.2604	7	7	7	31.7	31.7	31.7	31.214	0	32.049	4500700000	141
SAR_3939s	Uncharacterised98_0080950 [Sarcoptes scabiei]	1e-71	NA	25.9614	25.3205	25.6141	25.3357	25.8166	25.0191	25.1597	24.9348	24.9789	25.2144	0	0	0	0	0	8	8	8	65.7	65.7	65.7	15.792	0	175.57	3879000000	136
SAR_3944s	asparagine-tRNA ligase, cytoplasmic-like protein [Sarcoptes scabiei]	0	tetur27g02190.1	24.5315	24.8023	24.8695	24.9134	24.9357	24.2325	24.2345	24.818	24.2586	24.2036	23.5042	24.1297	23.8819	24.002	24.2219	14	14	14	29.5	29.5	29.5	64.339	0	75.656	3827500000	155
SAR_3946s	60S ribosomal protein L18a-like protein [Sarcoptes scabiei]	1e-105	tetur20g01710.1	26.8336	26.7362	26.8258	26.5655	26.7305	26.5307	26.6133	26.4586	26.5594	26.4986	26.533	26.5438	26.385	26.4521	26.4639	23	23	23	79.3	79.3	79.3	17.668	0	323.31	35210000000	640
SAR_3947s	Uninflatable-like protein [Sarcoptes scabiei]	0	tetur21g01660.1	23.3407	22.79	23.3798	22.7746	22.8641	24.1653	23.3615	23.6671	23.822	24.198	0	0	0	0	0	26	26	26	9.6	9.6	9.6	422.97	0	132.77	2540400000	198
SAR_3952s	Reeler domain containing protein 2 [Sarcoptes scabiei]	1e-89	tetur25g00280.1	23.2451	22.5492	22.5263	21.5429	21.7498	26.2871	24.9459	26.2555	26.7612	26.7584	0	0	0	0	0	8	8	8	46.5	46.5	46.5	16.582	0	323.31	4454500000	123
SAR_3961s	vesicle-fusing ATPase 1-like protein [Sarcoptes scabiei]	0	tetur02g05960.1	23.3295	23.2516	22.9738	22.9573	22.6765	23.6988	23.3868	23.9892	24.1095	24.0322	23.3088	23.8627	23.3504	23.8396	23.5733	20	20	19	33.6	33.6	32	84.112	0	159.05	4431600000	256
SAR_3963s	SWI/SNF-like protein [Euroglyphus maynei]	0	tetur03g08660.1	27.463	27.3319	27.7215	27.1727	27.371	26.7852	27.3305	26.3299	26.5871	26.8266	0	0	0	0	0	12	12	12	12.6	12.6	12.6	112.63	0	50.778	6318800000	79
SAR_3966s	Clathrin heavy chain 1-like protein [Dinothrombium tinctorium]	0	tetur01g04320.1	24.96	24.9147	24.5475	24.9383	24.9963	24.5983	24.815	24.577	24.8338	25.1226	25.4166	25.568	25.3024	25.4943	25.4606	79	79	79	44.6	44.6	44.6	193.05	0	323.31	39087000000	1214
SAR_3978s	Mitochondrial ribosomal protein L51-like protein [Sarcoptes scabiei]	7e-61	NA	22.9339	22.9781	22.4566	22.9646	23.2021	23.1389	22.2412	23.6855	23.4166	22.8766	25.0304	25.1809	24.8127	24.9631	24.8539	4	4	4	60.6	60.6	60.6	10.85	0	43.443	3576300000	86
SAR_3979s	Dienelactone hydrolase-like protein [Sarcoptes scabiei]	0	tetur01g12970.1	0	22.359	0	0	0	22.6149	22.1378	22.567	22.5849	22.5577	0	22.5439	0	0	0	5	5	5	25	25	25	30.764	0	10.065	456520000	30
SAR_3988s	casein kinase II subunit alpha-like protein [Sarcoptes scabiei]	0	tetur09g03850.1	24.774	24.8327	25.1397	24.8939	25.3121	24.462	24.7487	24.831	24.4311	24.7325	24.4523	24.2708	24.5507	24.2266	24.4275	13	13	13	42.4	42.4	42.4	43.691	0	65.042	3804700000	123
SAR_3990s	alanine aminotransferase 2-like protein [Sarcoptes scabiei]	0	tetur26g01660.1	0	0	0	0	0	0	0	0	0	0	22.0767	22.6812	22.3169	0	22.3366	4	4	4	7.8	7.8	7.8	113.07	0	21.368	481410000	34
SAR_3991s	NADH dehydrogenase [ubiquinone] 1 alpha subcomplex subunit 6-like protein [Sarcoptes scabiei]	8e-84	tetur15g02720.1	0	0	0	0	22.7328	0	0	0	0	0	23.498	0	23.2408	23.2122	23.2421	2	2	2	16	16	16	14.725	0	4.6718	572340000	17
SAR_3996s	coronin-like protein 3 [Sarcoptes scabiei]	0	tetur05g03760.1	24.7119	24.699	24.0927	24.3408	24.264	24.5491	24.6302	24.899	25.1029	24.94	25.2978	25.7844	25.4137	25.7847	25.5743	27	27	27	54.1	54.1	54.1	56.065	0	323.31	12712000000	482
SAR_3998s	calreticulin-like protein [Sarcoptes scabiei]	0	tetur01g04800.1	27.3428	27.7336	27.7437	27.7765	27.8072	28.1989	27.8051	28.18	28.3133	28.1802	28.0934	25.8729	28.1188	26.4994	27.5512	36	36	36	63.3	63.3	63.3	47.926	0	323.31	140950000000	1670
SAR_3999s	protein-S-isoprenylcysteine O-methyltransferase-like protein [Sarcoptes scabiei]	2e-78	tetur07g04770.1	28.1658	28.1228	28.2961	28.1293	28.2849	27.9058	27.7523	28.0628	27.5808	27.7886	27.2157	27.1612	27.3578	27.2016	27.3477	19	19	19	71.2	71.2	71.2	16.823	0	323.31	56705000000	622
SAR_4000s	gastric triacylglycerol lipase-like protein 2 [Sarcoptes scabiei]	0	tetur03g04340.1	0	25.7755	24.8541	26.3672	26.6033	25.2022	25.0912	24.6079	0	24.5108	23.8878	0	24.0131	23.8966	0	7	7	7	22	22	22	48.824	0	78.75	2730700000	68
SAR_4002s	vesicle-associated membrane protein/synaptobrevin-binding protein-like protein [Sarcoptes scabiei]	0	tetur08g00990.1	24.967	24.9027	24.7816	24.9789	24.9611	24.5222	24.8507	24.6912	24.8553	24.9026	24.9248	25.203	24.8622	25.1182	24.9621	12	12	12	48.6	48.6	48.6	36.839	0	323.31	8264800000	221
SAR_4003s	acyl CoA dehydrogenase 6-like protein [Sarcoptes scabiei]	0	tetur27g01860.1	24.3256	23.6695	24.0871	0	23.9454	23.9767	24.0916	23.9996	24.3319	24.066	23.4158	23.9747	23.7825	23.7748	23.7307	11	11	11	32	32	32	46.259	0	95.841	3400800000	138
SAR_4007s	DFP2-like protein 15 [Sarcoptes scabiei]	6e-155	NA	24.2602	23.7943	24.9747	24.1283	24.3723	26.4346	25.3245	25.4348	25.7917	25.9029	0	0	0	0	0	10	10	10	39.1	39.1	39.1	44.774	0	323.31	3659200000	111
SAR_4008s	DFP2-like protein 4 [Sarcoptes scabiei]	8e-177	NA	25.5899	24.8698	25.7139	25.037	24.9874	27.7412	26.7199	26.8609	27.5225	28.0107	0	0	0	0	0	10	8	8	45.4	42.8	42.8	26.74	0	323.31	8988400000	177
SAR_4010s	dihydrolipoyl dehydrogenase, mitochondrial-like protein [Sarcoptes scabiei]	0	tetur10g03230.1	24.1675	24.2205	23.884	24.0388	24.0883	24.3281	24.2807	24.4026	24.7403	24.6306	25.0188	25.4466	24.8464	25.1013	24.9176	24	24	24	46.8	46.8	46.8	55.93	0	323.31	14758000000	374
SAR_4012s	ferrochelatase, mitochondrial-like protein [Sarcoptes scabiei]	0	tetur04g02210.1	0	0	0	0	0	0	0	24.4703	23.8282	23.8433	23.8851	23.8341	23.7625	24.2016	23.8926	4	4	4	15.9	15.9	15.9	51.27	0	40.505	1299000000	41
SAR_401s	lipase precursor-like protein 2 [Sarcoptes scabiei]	1e-151	tetur35g01060.1	0	0	0	0	0	0	0	0	0	0	22.9531	22.5919	22.6304	22.6517	22.5842	3	3	3	8.9	8.9	8.9	47.573	0.0018124	3.3359	767360000	13
SAR_4020s	Uncharacterised	0	NA	0	0	0	0	0	0	0	0	0	0	23.9233	24.6684	24.2296	23.9623	24.0392	3	3	3	23.4	23.4	23.4	20.664	0	104.98	1452100000	40
SAR_4023s	Uncharacterised	0	NA	25.442	26.6693	26.0455	26.0164	26.0283	26.4443	25.2363	25.9595	24.8374	26.2397	24.3341	21.648	24.4504	22.741	23.8737	13	13	7	44.8	44.8	24.6	53.693	0	323.31	12204000000	423
SAR_4025s	Galectin-like protein 2 [Sarcoptes scabiei]	0	NA	0	0	0	0	0	20.7626	0	19.2187	19.1501	20.3718	24.4821	24.4323	23.8753	24.4873	24.415	18	18	18	44.9	44.9	44.9	50.969	0	89.42	5190300000	154
SAR_4027s	Costars domain containing protein [Sarcoptes scabiei]	1e-123	tetur33g00650.1	22.1191	22.7222	21.4533	22.4457	22.6258	24.2181	23.5737	23.9165	24.4285	24.1555	24.2711	25.1941	24.4065	24.5431	24.3433	11	11	11	40.7	40.7	40.7	19.973	0	67.694	4038200000	139
SAR_4028s	Uncharacterised	2e-52	NA	0	24.2525	24.1995	0	25.0139	25.8776	25.7417	26.4574	26.416	25.9111	0	0	0	0	0	3	3	3	9	9	9	27.038	0	103.15	3310700000	55
SAR_4041s	Sar s 1 allergen SMIPP-C Yv4028C12 [Sarcoptes scabiei]	0	tetur12g01820.1	24.758	22.5067	24.3175	24.8199	25.0232	22.5368	23.0327	22.7483	22.6373	21.2477	24.1023	24.6868	24.2604	24.0376	24.0328	16	13	13	47.2	41.6	41.6	39.438	0	106.94	4625800000	162
SAR_4043s	Uncharacterised	0	tetur10g03840.1	25.1312	25.0615	25.1847	25.2581	25.12	25.0513	24.9746	25.1207	25.3825	25.1998	25.6994	25.777	25.4034	25.6576	25.5238	17	17	17	54.1	54.1	54.1	50.331	0	164.76	13945000000	306
SAR_4048s	reptin-like protein [Sarcoptes scabiei]	0	tetur07g06310.1	25.1831	25.4748	25.5956	25.4969	25.007	24.5918	25.0354	24.6342	24.8257	24.7691	20.9068	22.7185	22.305	22.2005	22.7494	20	20	20	31.7	31.7	31.7	81.278	0	97.72	5843400000	204
SAR_4050s	ABC transporter sub-family E-like protein [Sarcoptes scabiei]	0	tetur30g01400.1	24.1658	24.1802	24.1682	23.9395	24.269	24.0461	24.1275	24.0166	23.9663	24.2657	23.6663	23.9605	23.7224	24.0566	23.723	17	17	17	34.6	34.6	34.6	68.95	0	117.57	5711500000	234
SAR_4051s	membrane metallo-endopeptidase-like protein 1-like protein [Sarcoptes scabiei]	0	tetur02g00530.1	23.4435	23.4248	0	23.017	0	23.3148	23.2547	23.0531	23.4228	23.5595	22.788	0	21.8517	0	23.148	5	5	5	7.3	7.3	7.3	76.502	0	13.52	890210000	36
SAR_4053s	Uncharacterised	0	tetur09g05730.1	24.4701	24.4611	24.6655	24.332	24.5109	23.6108	24.393	23.7089	24.0586	23.771	24.5124	23.5713	24.5478	24.0877	24.2901	20	20	20	36.2	36.2	36.2	84.64	0	323.31	6923300000	277
SAR_4062s	Uncharacterised	3e-118	tetur06g01680.1	0	0	0	0	0	23.3235	22.3817	0	23.0685	23.1535	0	0	0	0	0	2	2	2	10.3	10.3	10.3	26.951	0.0067797	2.5764	467740000	14
SAR_4066s	Uncharacterised	0	tetur07g07520.1	25.901	26.1611	26.0242	26.1376	26.2222	26.6819	26.4297	26.7186	26.8287	26.7023	27.5882	27.9187	27.5289	27.7114	27.6107	29	29	29	81.7	81.7	81.7	45.574	0	323.31	70860000000	940
SAR_4069s	ABC transporter-like protein 16 [Sarcoptes scabiei]	0	tetur06g03510.1	0	0	0	0	0	0	0	0	0	0	23.512	23.4308	23.5772	23.611	23.3193	16	16	15	13.3	13.3	12.7	153.4	0	86.483	2297100000	88
SAR_4070s	collagen alpha chain, type IV-like protein [Sarcoptes scabiei]	0	tetur38g00240.1	0	0	0	0	0	22.2267	0	21.8812	22.1509	22.0738	22.6909	0	22.6811	0	22.3982	4	4	4	2.1	2.1	2.1	174.6	0	5.0377	432410000	23
SAR_4072s	boule-like protein [Sarcoptes scabiei]	2e-119	tetur02g12860.1	24.147	24.1689	24.0979	24.0802	23.7743	0	0	22.7517	23.5949	23.3264	0	0	0	0	0	3	3	3	5	5	5	91.338	0	46.583	652500000	40
SAR_4079s	alpha-aminoadipic semialdehyde synthase, mitochondrial-like protein [Sarcoptes scabiei]	0	tetur24g01920.1	20.0446	21.4161	19.2451	20.5047	20.1765	22.6722	22.2796	22.9405	22.5963	22.567	24.6517	24.4196	24.7556	24.9634	24.8054	31	31	31	31.8	31.8	31.8	105.11	0	152.26	10497000000	313
SAR_4085s	BRO1 domain-containing protein BROX-like [Dermatophagoides pteronyssinus]	0	tetur10g00470.1	0	21.2236	21.372	21.3176	0	21.6407	0	22.3711	22.5955	22.2003	22.3992	22.7645	22.3333	22.7326	22.4709	4	4	4	10	10	10	47.87	0.0004787	4.3174	696890000	32
SAR_4094s	beta-1,4-N-acetylgalactosaminyltransferase bre-4-like protein 2 [Sarcoptes scabiei]	4e-176	tetur07g01640.1	25.1325	24.9666	24.8938	24.7829	24.8045	24.7694	24.7951	24.51	25.0857	25.187	24.0918	24.6377	24.2236	24.151	24.2008	9	9	9	14.6	14.6	14.6	74.685	0	86.631	5740100000	171
SAR_4101s	Insulinase-like protein [Sarcoptes scabiei]	0	tetur08g00310.1	26.4657	26.4054	26.1423	26.5691	26.256	26.683	26.478	26.8038	26.7562	26.9973	27.117	27.5243	27.2088	27.4363	27.2572	34	34	34	72.8	72.8	72.8	53.78	0	323.31	43020000000	658
SAR_4102s	DEAD box ATP-dependent RNA helicase-like protein 1 [Sarcoptes scabiei]	0	tetur06g05990.1	25.4428	25.8684	25.7083	25.6914	25.9041	25.1439	25.3124	25.2149	25.218	25.1943	25.9114	26.62	26.1126	26.3146	26.2196	37	37	37	74.5	74.5	74.5	48.297	0	323.31	26991000000	653
SAR_4111s	acetolactate synthase-like protein, partial [Sarcoptes scabiei]	0	tetur30g00490.1	0	0	0	0	0	0	0	0	0	0	22.7539	23.1131	22.5376	22.7708	22.8339	9	9	9	27.6	27.6	27.6	55.272	0	20.899	946880000	31
SAR_4112s	Translocon-associated protein, delta subunit-like protein [Sarcoptes scabiei]	8e-106	tetur07g03780.1	0	24.3523	24.3723	24.9545	24.9292	25.0144	24.2554	25.2093	24.8733	25.0603	25.63	25.6995	25.4001	25.6999	25.5982	4	4	4	21.1	21.1	21.1	18.77	0	33.691	4394300000	96
SAR_4114s	histidine ammonia-lyase-like protein [Sarcoptes scabiei]	0	tetur28g02540.1	0	0	0	0	0	0	0	21.884	22.148	20.856	24.3826	24.0034	23.8893	24.3709	24.2483	17	17	17	43.8	43.8	43.8	55.17	0	129.93	3751800000	126
SAR_4116s	medium-chain specific acyl-CoA dehydrogenase, mitochondrial-like protein [Sarcoptes scabiei]	0	tetur19g00190.1	25.2731	25.3202	25.1553	25.2145	25.2449	25.4387	25.4124	25.6277	25.7416	25.7563	24.9348	25.4937	25.2418	25.2025	25.1709	24	24	24	64.9	64.9	64.9	46.851	0	323.31	22658000000	646
SAR_4118s	glutathione synthetase-like protein [Sarcoptes scabiei]	0	tetur34g00580.1	0	0	0	0	0	0	0	0	0	0	22.2394	22.6725	21.9913	22.5306	22.1964	5	5	5	17.9	17.9	17.9	57.748	0	14.48	542250000	30
SAR_4123s	pseudouridine synthase-like protein, partial [Sarcoptes scabiei]	0	tetur06g05890.1	23.0037	23.0275	23.3754	23.5582	23.6006	23.3022	23.3049	23.6237	23.2572	22.9479	22.913	23.1368	22.5957	22.9595	22.8979	11	11	11	31.7	31.7	31.7	46.154	0	19.092	2053300000	89
SAR_4125s	mannose-1-phosphate guanyltransferase beta-like protein [Sarcoptes scabiei]	0	tetur02g12110.1	0	0	0	0	0	0	0	0	0	0	22.8233	23.6147	23.3878	23.1012	23.0378	7	7	7	28.3	28.3	28.3	40.141	0	12.31	827950000	19
SAR_4138s	Uncharacterised	0	tetur07g03270.1	24.123	23.9717	24.1236	24.1606	23.7033	23.8649	23.605	24.0448	24.1002	24.0313	24.0174	24.5673	24.0244	24.4445	24.2867	8	8	8	43.3	43.3	43.3	36.671	0	246.47	4012700000	173
SAR_4139s	IST1-like protein [Sarcoptes scabiei]	0	tetur07g07180.1	22.955	23.3982	23.3905	23.7701	23.5419	23.6614	23.5043	23.597	23.6211	23.6508	23.7954	24.5342	24.0363	24.2604	24.2119	11	11	11	35.6	35.6	35.6	43.624	0	323.31	4413000000	142
SAR_4143s	aldehyde reductase-like protein 1 [Sarcoptes scabiei]	0	tetur02g11340.1	0	21.8829	0	0	0	23.1635	0	22.812	22.9981	23.245	25.2301	25.8053	24.8788	25.6262	25.0867	14	14	14	51.1	51.1	51.1	39.985	0	210.78	7107700000	151
SAR_4146s	cytochrome c1, heme protein, mitochondrial-like protein [Sarcoptes scabiei]	0	tetur04g06990.1	24.6702	24.8982	24.3363	25.0732	24.742	25.1592	25.0007	25.523	25.422	24.957	25.9409	26.1853	25.8265	26.201	25.9137	9	9	9	26.6	26.6	26.6	34.494	0	323.31	11241000000	214
SAR_4148s	Peptidase family M41-like protein [Sarcoptes scabiei]	0	tetur06g04690.1	23.4347	23.251	23.2535	23.4092	23.3956	23.0612	23.7598	23.3665	23.7682	23.6671	23.2189	23.7835	23.5384	23.8592	23.7458	12	12	11	16.5	16.5	15.2	87.362	0	55.907	3609200000	128
SAR_4151s	ras-related protein Rab-2A-like protein [Sarcoptes scabiei]	2e-155	tetur14g01950.1	23.619	23.686	23.7458	23.6823	24.3092	23.9383	23.3005	23.8592	24.0736	23.8433	23.574	24.1547	23.7411	23.9689	23.7245	15	15	15	64.3	64.3	64.3	23.765	0	107.32	5107400000	234
SAR_4159s	Uncharacterised	8e-179	NA	25.4396	24.6457	26.5375	24.6276	25.6722	26.611	25.5717	25.1769	25.9274	26.6502	0	0	0	0	0	8	8	8	15.3	15.3	15.3	30.08	0	29.261	3652200000	93
SAR_4170s	lamin Dm0-like protein [Sarcoptes scabiei]	0	tetur06g02740.1	25.6142	25.5904	25.6282	25.4383	25.5136	26.1247	25.8651	26.2174	26.1625	26.3287	23.7493	23.6721	24.0313	23.7164	24.1101	47	47	47	58.7	58.7	58.7	70.252	0	323.31	32700000000	924
SAR_4185s	PREDICTED: procollagen-lysine,2-oxoglutarate 5-dioxygenase 3-like [Rhagoletis zephyria]	0	tetur09g02660.1	28.5863	27.548	27.7003	28.4953	28.5263	28.2183	28.4037	27.8456	28.4335	27.887	0	26.4127	0	25.8918	0	3	3	3	7.2	7.2	7.2	51.359	0.0097839	2.2381	17908000000	86
SAR_4186s	cytoplasmic dynein 1 intermediate chain-like protein [Sarcoptes scabiei]	0	tetur02g12820.1	0	22.3199	22.3852	22.5538	0	22.7228	22.485	22.2731	22.1142	0	0	0	22.4095	22.5904	22.269	6	6	6	11.8	11.8	11.8	80.578	0	18.474	754950000	39
SAR_4190s	NADH dehydrogenase [ubiquinone] 1 beta subcomplex subunit 5, mitochondrial-like protein [Sarcoptes scabiei]	2e-131	tetur35g01400.1	0	23.0013	0	0	0	22.8357	0	22.5036	23.0652	0	23.1067	23.5277	23.1312	23.6035	23.2479	5	5	5	34.4	34.4	34.4	22.211	0	45.543	1472100000	60
SAR_4193s	serine/threonine-protein phosphatase 2A 56 kDa regulatory subunit epsilon isoform-like [Dermatophagoides pteronyssinus]	0	tetur35g01200.1	22.6	22.5738	22.5321	22.5701	22.3902	22.6518	22.6646	22.582	22.3635	22.8463	22.604	22.7266	22.9287	22.7316	22.8049	8	8	8	19.4	19.4	19.4	65.429	0	12.963	1002500000	73
SAR_4195s	UPF0160 protein MYG1, mitochondrial-like protein [Sarcoptes scabiei]	0	tetur08g05650.1	0	21.8943	21.9973	21.8786	0	0	21.9928	21.4514	22.0039	22.2167	0	0	0	0	0	6	6	6	24.5	24.5	24.5	35.921	0	10.237	378470000	29
SAR_4196s	Sar s 31 allergen (cofilin-like protein) [Sarcoptes scabiei]	1e-102	tetur35g01350.1	28.3618	28.3771	28.1956	28.1644	28.2238	28.7704	28.4484	28.7492	28.8642	28.7324	28.8321	29.2211	28.7822	29.0741	28.9298	27	27	27	66	66	66	21.924	0	323.31	202350000000	1660
SAR_4197s	mitochondrial import receptor subunit TOM40-like protein [Sarcoptes scabiei]	0	tetur35g00170.1	23.2687	23.1595	22.9615	22.7059	22.6151	23.0397	23.1862	23.1182	22.9544	22.903	22.7268	23.3856	22.6792	22.6774	22.9434	8	8	8	21.9	21.9	21.9	36.389	0	12.422	1288800000	77
SAR_4198s	dnaJ-like protein subfamily A member 1-like protein [Sarcoptes scabiei]	0	tetur01g13410.1	25.8967	25.9501	26.0333	25.7781	25.9246	25.1365	25.6118	25.3464	25.1721	25.3733	24.7351	25.2719	24.9649	25.043	24.7438	17	17	17	46.9	46.9	46.9	45.912	0	323.31	12468000000	372
SAR_4202s	COP9 signalosome complex subunit 6-like protein [Sarcoptes scabiei]	0	tetur05g01560.1	0	0	22.6577	0	22.8745	0	22.3134	22.0913	21.9722	0	0	0	0	0	0	3	3	3	11.6	11.6	11.6	41.338	0.00047733	4.2338	534530000	14
SAR_4204s	cuticular protein-like protein 9 [Sarcoptes scabiei]	5e-113	tetur12g02060.1	28.2098	27.958	27.8888	27.7171	27.5576	30.1471	29.1769	30.331	30.0984	30.0938	26.4324	26.5567	27.0079	26.3663	26.6745	9	9	9	59.6	59.6	59.6	17.587	0	323.31	75208000000	869
SAR_4205s	dnaJ-like protein 4 [Sarcoptes scabiei]	0	tetur07g05380.1	22.6811	23.0739	22.9904	22.9122	23.169	22.8306	23.0197	22.7321	23.0388	23.0787	23.089	22.1043	23.0898	22.4768	22.8915	5	5	5	14.8	14.8	14.8	44.283	0	10.327	1667100000	96
SAR_4207s	mitochondrial import receptor subunit TOM22-like protein [Sarcoptes scabiei]	9e-143	tetur16g02220.1	0	22.9333	0	0	0	22.7669	22.7078	23.479	0	0	0	0	0	22.1563	22.2423	5	5	5	20.3	20.3	20.3	25.662	0	53.403	645860000	40
SAR_4209s	phosphoribosylformylglycinamidine synthase-like protein [Sarcoptes scabiei]	0	tetur08g02830.1	0	19.2296	0	0	17.8968	21.8166	20.4737	21.9781	22.2759	22.1395	24.7814	25.2348	25.2437	25.3811	24.982	33	33	33	33.4	33.4	33.4	143.58	0	323.31	13770000000	314
SAR_4211s	V-type proton ATPase subunit B-like protein [Sarcoptes scabiei]	0	tetur03g05970.1	25.3642	25.2823	25.2419	25.1859	25.1073	25.4369	25.3995	25.5873	25.791	25.6616	26.1111	26.2434	25.9647	26.239	26.0694	24	24	24	59.8	59.8	59.8	55.594	0	323.31	30642000000	735
SAR_4212s	dihydrolipoyllysine-residue succinyltransferase, mitochondrial-like protein, partial [Sarcoptes scabiei]	0	tetur05g02860.1	23.4107	23.238	22.9691	23.0043	22.9992	22.5041	22.7292	22.5678	22.7102	23.0771	21.332	22.053	21.9785	21.9387	21.5612	12	12	12	13	13	13	117	0	87.378	1312000000	80
SAR_4214s	guanine nucleotide-binding protein G(I)/G(S)/G(T) subunit beta-1 [Parasteatoda tepidariorum]	0	tetur26g02340.1	25.9531	25.6726	25.8868	25.8889	25.9914	26.7028	26.1354	26.8065	26.8277	26.7554	25.2726	25.843	25.2526	25.3953	25.5022	21	21	21	75.4	75.4	75.4	37.281	0	323.31	12799000000	373
SAR_4224s	40S ribosomal protein S16-like protein [Sarcoptes scabiei]	3e-100	tetur01g03320.1	27.1857	27.3696	27.8691	27.3764	27.6503	26.399	27.0721	26.6396	26.7439	26.6167	27.0137	27.0734	26.9159	26.9185	26.9282	19	19	19	62.8	62.8	62.8	16.625	0	180.69	33568000000	559
SAR_4226s	phosphomannomutase 2-like protein [Sarcoptes scabiei]	0	tetur18g02660.1	0	0	0	0	0	22.5233	22.4417	22.6374	0	0	22.8763	23.4064	22.7729	23.7265	23.2436	7	7	7	24.4	24.4	24.4	30.76	0	46.774	1430800000	49
SAR_4228s	histone H1-like protein 3, partial [Sarcoptes scabiei]	5e-136	tetur26g01570.1	26.016	25.6016	25.9088	25.6354	25.9045	26.9602	26.4308	27.1052	27.0093	27.153	24.7444	24.8123	25.0922	24.9908	25.1737	9	9	9	32.7	32.7	32.7	23.343	0	303.16	18008000000	286
SAR_422s	ras-related protein Rab-1A-like protein [Sarcoptes scabiei]	6e-133	tetur19g02010.1	26.3006	26.4191	26.3623	26.4819	26.3274	25.9969	26.2404	26.1604	26.1201	26.2635	25.7668	26.0519	25.7431	26.1115	25.7728	23	23	20	93.7	93.7	92.7	22.735	0	323.31	20514000000	531
SAR_4235s	Histone H2B-like protein 1 [Sarcoptes scabiei]	2e-75	tetur13g00550.1	30.4511	26.5054	27.4869	27.261	0	0	0	0	0	26.4809	0	0	0	0	0	11	2	2	23.9	4	4	36.771	0.00092937	3.6987	12408000000	83
SAR_4244s	50S ribosomal protein L1, chloroplastic-like [Dermatophagoides pteronyssinus]	1e-146	tetur20g00660.1	0	0	0	0	0	22.8572	23.161	0	22.7279	22.6896	0	0	0	0	0	7	7	7	27.2	27.2	27.2	42.69	0	15.428	1021400000	28
SAR_4246s	Sar s 33 allergen (alpha tubulin-like protein) [Sarcoptes scabiei]	0	tetur03g00230.1	29.9716	30.1526	30.1481	30.0477	30.1001	29.727	29.842	29.7377	29.6439	29.6664	28.4369	28.6889	28.4325	28.579	28.4544	37	37	25	66.7	66.7	49.2	50.082	0	323.31	289130000000	2776
SAR_4253s	NAD(P) transhydrogenase-like protein, partial [Sarcoptes scabiei]	0	NA	24.0053	24.0515	23.7597	23.5312	23.7612	23.2748	23.6603	22.8536	23.1858	23.5042	22.8593	23.1503	23.3277	23.0638	23.0414	11	11	11	14.6	14.6	14.6	113.41	0	32.962	2456600000	149
SAR_4259s	nodal modulator-like protein [Sarcoptes scabiei]	0	tetur08g00340.1	23.1111	23.5608	23.3169	23.5926	23.1565	23.3573	23.0261	23.4034	23.5388	23.6796	24.0145	24.3714	23.719	23.8432	23.7191	27	27	27	16.9	16.9	16.9	187.82	0	79.344	5374100000	188
SAR_4260s	Uncharacterised	7e-143	tetur20g03150.1	25.5581	25.6365	25.4916	25.584	25.4229	24.8034	25.4076	24.8335	25.1279	25.0071	24.2439	24.5469	24.3687	24.5014	24.587	11	11	11	42.3	42.3	42.3	35.719	0	219.15	7007300000	202
SAR_4269s	T-complex protein 1 subunit delta-like protein [Sarcoptes scabiei]	0	tetur23g00720.1	29.0137	29.1696	29.2311	29.0769	29.1137	28.7217	29.0669	28.7612	28.7781	28.776	28.0771	28.4441	28.1915	28.1095	28.2549	31	31	31	66	66	66	58.128	0	323.31	82064000000	1064
SAR_427s	Uncharacterised	0	tetur04g07570.1	25.3514	25.266	25.3433	25.1833	25.3678	25.1984	25.3166	25.2138	25.3194	25.2148	24.4806	24.5626	24.5339	24.3408	24.4702	29	29	29	55.7	55.7	55.7	62.578	0	323.31	17615000000	529
SAR_4283s	phosphatidylinositol-binding clathrin assembly protein LAP-like protein [Sarcoptes scabiei]	0	tetur12g03960.1	0	0	23.3092	22.3422	0	23.4008	23.6233	23.5261	23.7514	23.9076	23.5394	23.5815	23.4112	23.4334	23.3651	8	8	8	12.1	12.1	12.1	88.426	0	30.679	1536000000	66
SAR_4284s	cytoskeleton-associated protein 5-like protein [Sarcoptes scabiei]	0	tetur10g00230.1	22.5598	22.7433	23.0271	23.2669	0	22.0529	0	0	0	0	0	0	0	0	0	6	6	6	4.9	4.9	4.9	175.88	0	11.989	403440000	35
SAR_4291s	60S ribosomal protein L35a-like protein [Sarcoptes scabiei]	9e-96	tetur03g08620.1	26.4145	26.3635	26.7352	26.6948	26.6335	26.5564	26.6874	26.6857	26.6179	26.62	24.3526	24.2801	24.8835	24.9458	24.9433	10	10	10	38.5	38.5	38.5	16.229	0	47.465	14570000000	210
SAR_4292s	Alpha amylase-like protein [Sarcoptes scabiei]	0	tetur07g01910.1	22.9106	0	22.3568	22.7228	22.3956	25.3152	24.0135	24.8458	25.1485	25.5157	25.6112	25.9012	25.3962	25.86	25.6422	16	16	16	40.6	40.6	40.6	63.582	0	323.31	9412200000	259
SAR_429s	Uncharacterised	0	tetur08g02340.1	23.1001	23.4736	23.0394	22.7012	23.0692	23.5833	23.4194	23.6782	24.4387	24.3748	20.919	0	22.0533	19.7537	21.2181	19	19	19	15.7	15.7	15.7	182.19	0	52.105	3324900000	138
SAR_4311s	replication factor C subunit 5-like protein [Sarcoptes scabiei]	0	tetur04g08760.1	0	0	0	0	0	0	0	0	0	0	22.6067	22.0736	22.2869	0	22.2565	4	4	4	8.2	8.2	8.2	61.273	0	15.863	419050000	27
SAR_4312s	Uncharacterised	0	tetur25g01290.1	22.788	22.7616	23.5136	21.7578	23.2531	24.0929	23.2726	23.7617	23.8476	24.6492	0	0	0	0	0	8	8	8	16.6	16.6	16.6	75.35	0	323.31	1597400000	100
SAR_4324s	mitochondrial 2-oxodicarboxylate carrier-like protein [Sarcoptes scabiei]	0	tetur08g07540.1	0	0	0	22.0268	22.2003	21.3563	0	21.1482	0	21.7806	23.6479	23.7941	23.612	24.0638	23.5225	8	8	8	22.3	22.3	22.3	35.677	0	80.525	1911000000	88
SAR_432s	F-actin-capping protein subunit alpha-like protein [Sarcoptes scabiei]	7e-169	tetur04g04780.1	23.5705	23.4382	23.7239	23.8026	23.6165	23.7944	23.8789	23.8811	23.9734	23.2711	23.9131	24.0449	24.1482	24.5746	24.3707	7	7	7	38.8	38.8	38.8	27.561	0	180.34	2096400000	94
SAR_4338s	large proline-rich protein BAG6-like [Dermatophagoides pteronyssinus]	1e-135	tetur10g01370.1	24.1192	24.3385	24.2053	23.7323	23.8544	23.7312	23.9768	23.9742	23.8936	23.9181	22.6334	22.7416	22.8395	22.9781	22.6939	10	10	10	21.6	21.6	21.6	84.309	0	182.98	2826500000	128
SAR_4342s	Uncharacterised	0	tetur13g04060.1	26.0779	26.2046	26.764	26.1015	26.1492	27.4868	26.4184	26.8089	26.8064	27.4641	0	0	19.4331	0	19.08	56	56	56	59.8	59.8	59.8	111.48	0	323.31	33747000000	1020
SAR_4348s	26S protease regulatory subunit 10B-like protein [Sarcoptes scabiei]	0	tetur11g04560.1	25.5771	25.6579	25.4772	25.2145	25.5338	25.2305	25.4909	25.1971	25.2544	25.5824	24.7903	24.9152	24.6261	24.7257	24.6865	23	23	23	62	62	62	44.398	0	136.18	12027000000	343
SAR_4363s	tyrosine aminotransferase-like protein 1 [Sarcoptes scabiei]	0	tetur10g04110.1	24.7847	24.6418	24.4996	24.6712	24.5778	24.3536	24.7948	24.6422	24.6863	24.6227	25.6554	26.1103	25.1676	25.9539	25.5806	25	25	25	63.7	63.7	63.7	53.584	0	275.87	9954100000	217
SAR_4364s	60 kDa heat shock protein, mitochondrial-like protein [Sarcoptes scabiei]	0	tetur02g03850.1	28.8726	28.8534	28.851	28.8084	28.7716	28.6513	28.675	28.7833	28.9685	28.946	28.1412	28.762	28.3865	28.4644	28.3817	61	61	61	75.2	75.2	75.2	62.543	0	323.31	211160000000	2822
SAR_4369s	motile sperm domain containing 2-like protein 2 [Sarcoptes scabiei]	0	tetur03g08760.1	0	23.5744	23.2956	23.0434	23.4896	0	22.7216	0	0	0	22.4268	22.55	0	22.2491	0	5	5	5	19.4	19.4	19.4	33.14	0	7.6554	754620000	32
SAR_436s	Multiprotein Bridging Factor 1-like protein [Sarcoptes scabiei]	8e-99	tetur26g00990.1	23.7784	0	0	23.641	23.8845	22.7771	23.4939	23.2322	23.473	23.0635	23.5525	23.8594	23.3002	23.7649	23.6146	7	7	7	56.2	56.2	56.2	15.86	0	47.215	1914400000	75
SAR_4370s	NADH dehydrogenase [ubiquinone] 1 beta subcomplex subunit 7-like protein [Sarcoptes scabiei]	6e-92	tetur02g08520.1	0	0	0	0	0	0	0	21.9791	0	0	23.4501	24.092	23.5453	23.6696	23.2214	6	6	6	38.6	38.6	38.6	15.962	0	13.464	1197900000	36
SAR_4375s	GYF domain-containing protein [Sarcoptes scabiei]	0	tetur11g03200.1	22.9583	23.2967	23.6259	23.5177	0	23.0438	23.0773	22.913	23.0292	22.9305	0	0	0	0	0	15	15	15	12.7	12.7	12.7	219.87	0	49.88	718720000	59
SAR_4383s	DNA-directed RNA polymerase II subunit RPB3-like protein [Sarcoptes scabiei]	0	tetur01g01740.1	24.2417	23.9999	23.7471	23.8582	23.8925	23.6439	23.7118	23.2819	23.4478	23.5405	22.4424	0	0	0	0	7	7	7	39.4	39.4	39.4	31.877	0	121.33	1167500000	73
SAR_4384s	DFP2-like protein 1 [Sarcoptes scabiei]	1e-164	NA	26.1536	25.4469	26.4334	26.2032	26.0038	28.4015	27.3681	27.7886	28.0264	28.4517	0	0	0	0	0	7	7	7	39.4	39.4	39.4	28.17	0	323.31	37783000000	676
SAR_4385s	DFP2-like protein 35 [Sarcoptes scabiei]	2e-90	NA	28.1187	27.4048	28.1065	28.0552	28.109	30.6553	29.507	29.8482	30.4061	30.5857	23.3616	24.112	24.1932	24.1209	24.1481	15	15	13	69.8	69.8	69.8	24.632	0	323.31	215770000000	1163
SAR_438s	cleavage and polyadenylation specificity factor subunit 5-like protein [Sarcoptes scabiei]	3e-152	tetur08g06180.1	23.8993	24.1859	23.9982	0	24.1004	23.5967	24.0062	23.5612	23.3606	23.2126	0	0	0	0	0	6	6	6	46.5	46.5	46.5	26.32	0	90.575	1354600000	81
SAR_4391s	DFP2-like protein 1 [Sarcoptes scabiei]	1e-151	NA	26.6637	25.9615	26.4726	26.6033	26.7236	29.1833	27.8822	28.5402	28.9043	29.104	22.2205	23.4409	22.9461	23.0247	23.2647	12	10	9	71.1	71.1	71.1	23.706	0	323.31	69350000000	712
SAR_4397s	alpha-N-acetylgalactosaminidase-like [Dermatophagoides pteronyssinus]	3e-167	tetur02g04310.1	0	0	0	0	0	0	0	22.785	23.0219	22.4096	24.0095	24.201	23.8959	24.1465	23.9562	8	8	8	27.7	27.7	27.7	49.68	0	123.49	1995900000	72
SAR_4399s	microtubule-associated protein RP/EB family member 3-like protein [Sarcoptes scabiei]	0	tetur04g00190.1	25.0056	24.7581	25.187	25.082	24.854	24.9215	24.8758	24.8269	25.097	25.0375	22.7706	23.262	22.9703	23.1516	22.5376	13	13	13	30.1	30.1	30.1	31.939	0	33.903	5026600000	234
SAR_4400s	alpha-N-acetylgalactosaminidase-like isoform X1 [Dermatophagoides pteronyssinus] >gi	2e-156	tetur02g04310.1	22.599	22.5987	0	0	22.3849	23.6649	22.7742	23.3653	23.5684	23.4762	24.0991	24.0975	24.0097	23.5867	24.0312	8	8	8	25.9	25.9	25.9	51.043	0	323.31	1911800000	74
SAR_4404s	adenylosuccinate lyase-like protein [Sarcoptes scabiei]	0	tetur02g08320.1	22.9076	23.6173	23.4727	23.9865	24.0054	23.2147	23.6805	23.6873	23.8338	23.8638	26.3131	26.7398	26.4632	26.5004	26.7068	25	25	25	45.8	45.8	45.8	55.406	0	323.31	22600000000	399
SAR_4407s	ataxin-2-like protein [Sarcoptes scabiei]	0	tetur18g02380.1	30.5602	30.3132	30.2673	30.4229	30.2283	30.3238	30.3693	29.7433	30.4414	30.3732	30.5942	0	28.8652	0	0	14	14	14	17	17	17	127.57	0	284.6	86596000000	109
SAR_4412s	Alanine-glyoxylate aminotransferase 2, mitochondrial-like protein, partial [Sarcoptes scabiei]	0	tetur18g02610.1	22.2352	22.9484	22.0735	20.976	21.7903	22.1865	22.5152	22.1983	22.5284	22.3623	24.8684	24.5028	24.2765	24.459	25.0713	15	15	15	35.3	35.3	35.3	56.55	0	48.213	4414400000	120
SAR_4418s	nuclear pore membrane glycoprotein 210-like protein [Sarcoptes scabiei]	0	tetur24g02330.1	24.0651	24.0399	23.7955	23.8286	23.8125	23.4415	23.8628	23.6948	24.0004	23.983	24.1963	22.6112	23.1914	23.6306	23.9034	26	26	26	13.7	13.7	13.7	268.88	0	112.31	4697100000	192
SAR_4423s	40S ribosomal protein S14-like protein [Sarcoptes scabiei]	1e-104	tetur07g04190.1	27.7429	27.7715	27.6455	27.5462	27.7681	27.7624	27.8454	27.8313	27.8307	27.9098	27.2109	27.1686	27.1718	27.4115	27.3845	11	11	11	46.4	46.4	46.4	16.157	0	127.96	55923000000	576
SAR_4431s	apolipoprotein D-like isoform X2 [Dermatophagoides pteronyssinus]	1e-126	tetur37g00940.1	26.3643	26.1535	26.614	26.2088	25.9774	27.6843	26.7353	27.052	27.5499	27.9373	0	0	0	0	0	13	13	13	43	43	43	26.098	0	240.52	14077000000	256
SAR_4445s	fatty acid synthase-like protein 3 [Sarcoptes scabiei]	0	tetur06g02230.1	26.1369	26.1305	26.2992	26.3461	26.4345	27.3229	26.8085	26.8415	27.0871	27.8201	25.7129	26.5013	26.4937	26.6729	26.5748	171	171	171	61.8	61.8	61.8	304.77	0	323.31	168550000000	3925
SAR_4459s	vacuolar protein sorting-associated protein 4B-like protein [Sarcoptes scabiei]	0	tetur03g06050.1	23.8208	24.017	24.5191	24.1708	23.9988	24.3568	24.3659	24.431	24.1898	24.2621	24.3088	24.8797	24.4583	24.6103	24.446	17	16	16	51.6	48.9	48.9	49.795	0	323.31	7897000000	277
SAR_4462s	U1 small nuclear ribonucleoprotein 70 kDa-like protein [Sarcoptes scabiei]	7e-95	tetur07g04530.1	26.9727	26.8774	27.1506	26.9267	27.1652	26.9568	27.0757	27.148	26.7576	26.9198	26.4113	25.9225	26.5302	26.4292	26.8838	11	11	11	47	47	47	16.765	0	323.31	32766000000	382
SAR_4478s	peptidyl-prolyl cis-trans isomerase FKBP14-like protein [Sarcoptes scabiei]	4e-151	tetur04g03250.1	0	23.3705	23.7615	23.7481	0	23.8775	0	23.7896	23.673	24.2443	24.3335	25.0844	24.396	24.4435	24.4837	7	7	7	24.2	24.2	24.2	23.809	0	48.061	3516300000	119
SAR_4481s	dnaJ and DUF4339 domain containing protein [Sarcoptes scabiei]	0	tetur21g01750.1	0	0	0	0	0	28.0084	27.1893	28.0071	0	26.9963	0	0	0	0	0	2	2	2	1.1	1.1	1.1	260.41	0.00093371	3.7648	3731600000	32
SAR_4487s	very long-chain specific acyl-CoA dehydrogenase, mitochondrial-like protein [Sarcoptes scabiei]	0	tetur07g06040.1	23.1256	23.3554	23.2096	23.6313	23.6584	23.9265	23.7261	24.266	24.1433	24.2119	23.0322	23.6038	23.1762	23.3995	23.4512	13	13	13	22	22	22	64.961	0	141.35	4288400000	235
SAR_4497s	structural constituent of cuticle-like protein [Sarcoptes scabiei]	4e-113	tetur18g02430.1	23.9283	23.5074	23.9327	23.3332	23.4048	26.9577	25.6457	26.2025	26.5962	26.9704	19.8866	0	20.0156	0	19.6788	9	9	9	54.1	54.1	54.1	27.83	0	323.31	10008000000	234
SAR_4503s	probable cytosolic oligopeptidase A [Dermatophagoides pteronyssinus]	0	tetur01g11940.1	0	0	0	0	22.4927	22.6023	0	22.6502	22.93	22.642	0	0	0	22.375	0	5	5	5	8.1	8.1	8.1	92.892	0	7.728	551900000	32
SAR_4504s	neutral alpha-glucosidase AB-like [Dermatophagoides pteronyssinus]	0	tetur06g03980.1	24.9777	25.0952	25.0974	24.9479	25.1244	24.7202	24.899	24.7133	24.1868	24.3806	25.4295	25.6156	25.3197	25.2664	25.3218	31	31	31	32.3	32.3	32.3	107.13	0	171.76	15065000000	384
SAR_4516s	methionine aminopeptidase 2-like protein [Sarcoptes scabiei]	0	tetur15g00600.1	23.3926	23.4706	22.9467	23.2221	23.088	22.8338	23.32	22.9128	22.982	23.1306	23.1675	23.1928	23.0333	23.206	23.1879	10	10	10	30.1	30.1	30.1	53.894	0	94.849	2531100000	113
SAR_4517s	TraB domain-containing protein [Sarcoptes scabiei]	4e-156	tetur07g05210.1	0	0	22.5654	22.5546	0	22.6153	22.752	22.6585	22.7364	22.4763	0	22.6243	0	22.5837	0	3	3	3	8.2	8.2	8.2	48.796	0	323.31	475590000	29
SAR_4519s	Chitin binding Peritrophin-A domain containing protein 10, partial [Sarcoptes scabiei]	0	tetur03g06230.1	22.6617	22.4788	21.6128	0	20.9644	25.5972	24.1585	25.2646	25.732	25.4525	0	0	0	0	0	11	11	11	19.9	19.9	19.9	68.601	0	74.333	3332200000	115
SAR_451s	DDRGK domain-containing protein 1-like protein [Sarcoptes scabiei]	0	tetur08g01330.1	0	0	0	0	0	22.7846	0	0	23.3291	23.1592	0	0	23.1282	0	22.8847	3	3	3	9.2	9.2	9.2	34.953	0	7.7492	606310000	32
SAR_4523s	Presequence protease, mitochondrial-like protein [Sarcoptes scabiei]	0	tetur18g01400.1	0	21.9654	0	0	0	0	0	22.4619	22.6723	22.8601	22.8821	22.9707	22.6878	22.8278	22.5592	11	11	11	17.1	17.1	17.1	118.21	0	20.405	1459000000	65
SAR_4526s	glutamate dehydrogenase, mitochondrial-like protein [Sarcoptes scabiei]	0	tetur02g04250.1	20.4517	20.8348	21.1124	19.3568	19.282	23.7117	22.8811	23.8725	23.7923	23.4153	25.6894	26.1131	25.6609	26.1341	25.9326	36	36	36	49.7	49.7	49.7	63.863	0	323.31	22786000000	460
SAR_4534s	Uncharacterised	1e-120	tetur05g04900.1	30.0633	28.5747	29.2514	29.7207	28.1858	25.6265	27.1443	25.611	27.0331	26.9198	0	0	0	0	0	1	1	1	3.1	3.1	3.1	33.259	0.0082816	2.3604	12279000000	52
SAR_4536s	Uncharacterised	0	tetur10g00800.1	24.4065	24.6441	24.6664	24.4544	24.7527	23.5284	24.3148	23.3226	23.7835	23.8041	23.3802	23.746	23.6632	23.6757	23.7343	21	21	21	36.8	36.8	36.8	64.421	0	323.31	7149300000	343
SAR_4538s	LIM domain protein 2 [Sarcoptes scabiei]	1e-153	tetur24g01330.1	0	22.878	0	0	0	0	0	23.46	23.7803	23.7186	23.6563	23.9585	23.093	24.0273	23.9546	6	6	6	32.5	32.5	32.5	23.415	0	12.033	1401900000	63
SAR_4539s	Uncharacterised98_0066270 [Sarcoptes scabiei]	1e-47	NA	26.5452	26.5639	26.1877	27.0165	27.1998	29.2464	28.9394	29.2813	29.0183	28.2415	25.1592	26.1398	25.8333	25.7647	25.801	3	3	3	35	35	35	16.593	0	323.31	33094000000	281
SAR_4544s	ubiquitin-like protein modifier-activating enzyme 1-like protein [Sarcoptes scabiei]	0	tetur12g01800.1	26.6192	26.526	26.3357	26.5191	26.5843	26.1308	26.5336	26.2338	26.2472	26.3046	25.9601	26.2425	25.8744	26.2152	26.1727	34	34	34	44.1	44.1	44.1	129.09	0	323.31	27479000000	873
SAR_4555s	lethal(2) giant larvae-like protein [Sarcoptes scabiei]	0	tetur18g00160.1	0	22.3053	22.2568	0	0	22.4291	0	22.4465	22.288	22.8151	21.8699	21.7846	21.8824	22.1722	21.8284	6	6	6	11.4	11.4	11.4	107.47	0	19.268	686710000	24
SAR_4559s	acyl-protein thioesterase 1-like protein [Sarcoptes scabiei]	5e-116	tetur05g08480.1	23.9151	23.8808	23.7593	0	23.6475	23.9554	23.8172	23.8265	24.1547	24.0208	0	23.6727	23.1817	23.6022	23.4618	3	3	3	13	13	13	23.225	0	6.5827	1796400000	61
SAR_4568s	bifunctional glutamate/proline-tRNA ligase-like protein [Sarcoptes scabiei]	0	tetur02g13440.1	29.1144	29.1879	29.1866	29.1057	29.2211	29.2566	29.1505	29.1603	29.1704	29.3657	28.9899	29.2451	29.1025	29.1603	29.0999	49	49	49	41.8	41.8	41.8	155.33	0	323.31	51641000000	658
SAR_4572s	histone H2A.V [Dermatophagoides pteronyssinus]	6e-85	tetur11g02430.1	27.2539	26.4671	27.3266	27.4154	27.827	25.8015	26.1185	26.3602	26.1617	25.9844	0	23.8236	23.7151	23.1982	23.5523	8	6	6	55	48.1	48.1	13.691	0	240.28	6120600000	152
SAR_4581s	cathepsin B-like protein 1 [Sarcoptes scabiei]	0	tetur08g05020.1	23.1556	22.8295	23.092	23.4694	23.5906	0	0	22.8865	0	0	24.513	23.9354	24.3042	24.2349	24.2019	4	4	4	18.8	18.8	18.8	40.246	0	175.9	1902200000	48
SAR_4586s	ubiquitin thioesterase OTUB1-like protein [Sarcoptes scabiei]	0	tetur25g00840.1	24.4503	24.7293	24.5037	24.7991	24.7823	24.0475	24.2248	24.0973	24.2408	24.326	23.2644	23.8916	23.23	23.6047	23.5348	14	14	14	32.3	32.3	32.3	31.472	0	323.31	5812000000	253
SAR_4590s	oxidoreductase GLYR1-like protein [Sarcoptes scabiei]	0	tetur09g01670.1	25.1274	25.2169	25.3306	25.0375	25.2575	25.3607	25.2039	25.416	25.4131	25.4296	22.0873	23.328	22.53	23.0693	23.0481	25	25	25	48.2	48.2	48.2	55.247	0	213.89	12068000000	357
SAR_4591s	calpain-A-like [Dermatophagoides pteronyssinus]	0	tetur11g04940.1	0	22.1213	22.7038	0	22.1647	22.4957	22.6345	23.7876	23.6234	23.8149	25.0477	25.2363	24.6152	25.3145	24.8522	21	21	21	28.5	28.5	28.5	111.85	0	213.88	6428100000	130
SAR_4596s	Uncharacterised	0	tetur36g00800.1	22.5977	22.5247	22.506	0	22.3178	22.0739	21.9468	22.3556	22.1671	22.0022	0	21.7449	0	21.2556	0	7	7	7	23.9	23.9	23.9	34.704	0	31.372	543830000	36
SAR_459s	U6 snRNA-associated Sm-like protein LSm1-like protein [Sarcoptes scabiei]	2e-78	tetur02g11630.1	24.1484	23.9718	23.9531	23.2717	23.2094	23.3633	0	22.8576	23.2822	23.544	0	0	0	0	0	3	3	3	34.6	34.6	34.6	15.386	0	6.552	725660000	34
SAR_4613s	methionine aminopeptidase-like protein, partial [Sarcoptes scabiei]	0	tetur05g02350.1	26.1575	26.6581	26.5502	26.3794	26.4215	25.7989	26.2311	25.8087	26.0371	26.0719	25.662	25.9807	25.6912	25.6935	25.6095	26	26	26	56.3	56.3	56.3	44.68	0	323.31	24197000000	518
SAR_4617s	phospholipid hydroperoxide glutathione peroxidase, mitochondrial-like protein [Sarcoptes scabiei]	1e-103	tetur28g00520.1	0	0	0	0	0	0	20.7065	21.288	20.968	0	25.3073	25.5139	25.0073	25.5245	24.6297	12	12	12	56.3	56.3	56.3	25.525	0	217.73	5477600000	103
SAR_4624s	farnesyltransferase/geranylgeranyltransferase type-1 subunit alpha-like protein [Sarcoptes scabiei]	0	tetur02g13630.1	25.6183	25.6692	25.8862	25.6898	25.8945	25.0331	25.4255	25.0602	25.0581	25.0023	24.2952	24.1801	24.4612	24.4143	24.4521	15	15	15	52.3	52.3	52.3	47.055	0	323.31	8208600000	296
SAR_4626s	eukaryotic translation initiation factor 5-like protein [Sarcoptes scabiei]	0	tetur01g12280.1	23.6639	23.7295	23.6466	23.7045	23.6766	23.6768	23.6157	23.3336	23.5453	23.8718	23.1455	22.5726	23.1068	22.7326	23.2021	8	8	8	24.3	24.3	24.3	44.357	0	76.432	2272400000	125
SAR_4627s	kinesin light chain-like protein [Sarcoptes scabiei]	0	tetur03g05400.1	0	22.5889	0	0	0	22.7163	22.4014	22.0237	22.9717	22.8977	0	22.2448	0	21.9354	0	5	5	5	13	13	13	66.866	0	36.548	582550000	56
SAR_4629s	ABC transporter sub-family G-like protein 10 [Sarcoptes scabiei]	0	tetur09g02000.1	0	0	0	0	0	0	0	0	0	0	23.5158	23.0487	23.1096	23.1869	23.0488	8	8	8	12.5	12.5	12.5	71.46	0	73.278	848850000	35
SAR_4639s	rRNA 2'-O-methyltransferase fibrillarin-like [Dermatophagoides pteronyssinus]	7e-159	tetur20g01500.1	25.5269	25.4376	25.4901	25.3964	25.5624	25.1565	25.2588	25.2641	25.5277	25.2406	24.7535	25.0082	24.7031	24.8357	24.7383	19	19	19	40.8	40.8	40.8	35.069	0	183.29	10728000000	372
SAR_4646s	Uncharacterised	0	tetur27g01400.1	23.3202	23.2714	23.2985	23.05	23.0445	23.1006	23.3723	22.6267	23.1723	23.2199	0	0	0	0	0	18	18	18	12.9	12.9	12.9	233.62	0	147.92	1751800000	142
SAR_4648s	U2 small nuclear ribonucleoprotein A'-like [Dermatophagoides pteronyssinus]	6e-115	tetur19g00330.1	24.3637	24.431	24.358	24.4675	24.8017	24.3105	24.2008	24.0835	24.1029	24.0329	23.5526	22.6772	22.8414	0	23.0469	9	9	9	35.8	35.8	35.8	28.172	0	14.803	2108900000	72
SAR_4662s	glutathione transferase mu class Yv5001D03 [Sarcoptes scabiei] >gi	0	tetur03g09230.1	0	20.0482	0	19.4724	22.016	21.1686	21.3031	23.0092	23.0078	22.8887	25.4696	25.5679	24.9913	25.3602	25.0791	16	16	16	57.8	57.8	57.8	31.241	0	236.45	7947000000	209
SAR_4669s	adenylyl cyclase-associated protein 1-like protein, partial [Sarcoptes scabiei]	0	tetur14g00690.1	22.6566	22.9122	0	22.4614	22.113	24.6073	24.1594	24.882	24.8433	24.6693	25.6157	26.2935	25.8554	26.3255	25.802	14	14	14	44.2	44.2	44.2	46.458	0	323.31	11043000000	224
SAR_466s	Sar s 24 allergen (cytochrome b-c1 complex subunit 7-like protein) [Sarcoptes scabiei]	5e-80	tetur07g05320.1	24.8187	24.6323	24.423	24.7295	24.4459	24.65	24.5123	24.7218	25.0724	24.8201	25.7231	26.201	25.7669	25.817	25.9738	11	11	11	78.2	78.2	78.2	14.525	0	58.398	14668000000	286
SAR_4675s	RNA-binding protein 39-like protein [Sarcoptes scabiei]	0	tetur13g02210.1	0	0	0	0	0	0	21.6564	21.4529	21.6432	21.699	0	0	0	0	0	3	3	3	10.5	10.5	10.5	56.361	0.0026478	3.0145	150190000	8
SAR_4679s	NADH dehydrogenase [ubiquinone] 1 beta subcomplex subunit 9-like protein [Sarcoptes scabiei]	2e-104	tetur13g02780.1	23.6524	23.6381	23.8882	24.2689	23.8892	23.1648	23.2542	23.9514	24.1694	23.543	24.9014	25.1815	24.9142	25.2794	25.151	11	11	11	65.1	65.1	65.1	18.685	0	81.038	5533700000	141
SAR_4683s	nuclear migration protein nudC-like protein [Sarcoptes scabiei]	0	tetur39g00250.1	25.4012	25.6125	25.4806	25.3093	25.178	24.5602	25.1446	24.6085	24.8523	24.9523	23.8928	24.2787	24.0879	24.3604	24.0344	12	12	12	17.9	17.9	17.9	38.492	0	46.115	6108400000	211
SAR_4684s	Uncharacterised	0	tetur07g00380.1	22.6994	22.679	23.7075	0	22.0316	24.2933	23.413	23.8509	24.1391	24.2481	0	0	0	0	0	7	7	7	20	20	20	61.3	0	141.4	1375100000	76
SAR_4687s	long chain fatty acid CoA ligase-like protein 5 [Sarcoptes scabiei]	0	tetur34g00700.1	0	0	0	22.8735	22.8466	0	0	0	22.152	22.1371	0	0	21.9653	22.1453	21.9974	3	3	3	6.8	6.8	6.8	83.502	0	5.928	454900000	31
SAR_4690s	Zona pellucida-like and PAN domain containing protein [Sarcoptes scabiei]	0	tetur07g00380.1	21.0128	21.0043	20.6994	0	0	23.3244	20.6654	22.513	23.2081	23.7	0	0	0	0	0	10	10	10	20.7	20.7	20.7	82.926	0	320.89	1280000000	85
SAR_4693s	inositol monophosphatase 1-like protein, partial [Sarcoptes scabiei]	0	tetur32g00400.1	24.196	24.0872	23.6373	23.9196	23.5834	24.6447	24.4013	24.6322	24.9373	24.9824	25.3818	25.9823	25.4994	25.7573	25.5734	12	12	12	43.6	43.6	43.6	30.892	0	323.31	10641000000	252
SAR_4705s	Cuticle protein-like protein 6 [Sarcoptes scabiei]	1e-166	tetur19g00760.1	0	0	0	0	0	27.3598	26.1504	26.8498	27.4402	27.5146	0	0	0	0	0	4	4	4	20.8	20.8	20.8	31.711	0	233.07	5904100000	66
SAR_4708s	Uncharacterised	0	NA	0	0	22.8714	0	22.8651	22.9378	0	0	22.3018	23.8895	0	0	0	0	0	8	8	8	14	14	14	138.66	0	45.949	491980000	23
SAR_4710s	malate dehydrogenase, cytoplasmic-like protein [Sarcoptes scabiei]	0	tetur12g04290.1	26.7558	26.6808	26.4144	26.5035	26.4817	26.2896	26.4119	26.3908	26.5733	26.3543	26.8704	27.3327	26.8288	27.0981	27.0361	24	24	24	57.5	57.5	57.5	35.295	0	323.31	55363000000	883
SAR_4715s	sarcoplasmic calcium-binding proteins I, III, and IV-like [Dermatophagoides pteronyssinus]	6e-127	NA	0	0	0	0	0	23.8006	23.2178	23.6438	24.1462	24.1668	24.2638	24.745	24.3425	24.4155	24.4489	4	4	4	21.8	21.8	21.8	25.411	0	11.484	1662200000	69
SAR_4718s	phosphatidylinositide phosphatase SAC1-like protein [Sarcoptes scabiei]	0	tetur08g04400.1	0	0	0	0	0	21.1427	0	0	0	0	0	21.651	21.3619	22.0345	21.5538	3	3	3	4.4	4.4	4.4	133.8	0.00047939	4.3352	245390000	11
SAR_4727s	inosine-5'-monophosphate dehydrogenase 2-like protein [Sarcoptes scabiei]	0	tetur18g02770.1	25.241	25.0996	24.7576	24.9152	25.1506	25.5832	25.3567	25.8468	25.9116	25.7304	27.2497	27.1813	27.0183	27.1023	27.0199	28	28	28	45.8	45.8	45.8	57.035	0	323.31	46407000000	719
SAR_472s	Uncharacterised	1e-180	NA	0	0	0	0	0	22.7191	0	0	22.2745	22.5416	0	0	0	0	0	3	3	3	8.6	8.6	8.6	41.665	0	21.062	274100000	12
SAR_4730s	acid methyltransferase-like protein [Sarcoptes scabiei]	3e-172	tetur13g03250.1	0	0	0	0	0	20.3784	0	20.7371	21.202	0	24.7376	25.2926	24.2775	24.6835	24.9903	18	18	18	74.1	74.1	74.1	32.575	0	314.47	5820700000	142
SAR_4731s	RNA binding protein-like protein 3 [Sarcoptes scabiei]	0	tetur01g12770.1	25.2246	25.1475	24.9794	25.0557	25.1611	25.4238	25.3168	25.2641	25.34	25.3677	0	22.8446	22.7661	23.0309	22.3745	13	13	13	19.7	19.7	19.7	49.817	0	104.41	4555500000	167
SAR_4732s	pyridoxine-5'-phosphate oxidase-like protein [Sarcoptes scabiei]	2e-161	tetur02g10900.1	23.469	23.7415	23.3644	23.3608	23.1749	23.9465	23.6709	23.8672	24.4011	24.3691	24.4192	24.6051	24.2922	24.4786	24.3006	10	10	10	44.6	44.6	44.6	29.439	0	121.42	4084500000	143
SAR_4736s	Sar s 27 allergen (serpin-like protein 8) [Sarcoptes scabiei]	0	tetur08g04290.1	23.901	24.337	24.089	24.4646	24.4404	22.9791	23.4871	22.6693	23.0605	23.1345	23.7757	25.1303	24.0792	24.9963	24.3125	17	17	17	43.2	43.2	43.2	50.406	0	323.31	5930600000	194
SAR_4737s	ubiquitin thioesterase OTU1-like protein [Sarcoptes scabiei]	0	tetur02g09820.1	22.7954	22.8213	22.1278	22.3571	22.0044	0	22.8569	22.1734	0	23.0297	0	0	0	0	0	5	5	5	15.3	15.3	15.3	35.919	0	7.3517	516950000	28
SAR_4739s	Uncharacterised	0	tetur26g02180.1	25.1919	25.1892	23.9094	25.0394	22.8258	26.4688	26.0187	27.1006	27.2752	26.7828	26.3756	26.5336	26.6335	26.4884	26.4892	18	18	18	61.5	61.5	61.5	41.855	0	323.31	20890000000	335
SAR_4740s	MAM and LDL-receptor class A domain-containing protein [Sarcoptes scabiei]	0	tetur09g01910.1	0	0	0	0	0	0	0	0	0	0	24.6334	19.6075	24.7042	22.5487	24.3114	25	25	25	14.6	14.6	14.6	317.38	0	281.69	3848000000	125
SAR_4743s	serpin SMSB3a variant [Sarcoptes scabiei]	0	tetur20g01980.1	27.2866	27.0893	27.3306	27.1396	27.1687	26.0544	26.7464	25.9285	25.9867	26.2649	25.7822	26.4588	25.8469	26.3232	26.1373	28	28	28	59.7	59.7	59.7	46.994	0	323.31	28552000000	707
SAR_4744s	nuclear pore complex protein Nup107-like protein [Sarcoptes scabiei]	0	tetur16g02930.1	23.739	23.2135	22.702	23.1013	23.2572	0	22.822	22.7919	22.8007	22.8704	0	22.491	0	0	0	11	11	11	13.3	13.3	13.3	122.3	0	13.933	853160000	37
SAR_4747s	WD repeat and FYVE domain-containing protein 2-like protein [Sarcoptes scabiei]	0	tetur09g05120.1	0	0	22.5586	0	22.2433	21.8773	22.2833	0	22.0958	22.4315	22.7978	22.8725	22.5859	23.1029	22.6962	5	5	5	20.9	20.9	20.9	46.745	0	31.551	895460000	40
SAR_4750s	Uncharacterised	0	tetur15g00380.1	0	0	0	0	0	22.7441	22.2948	0	0	22.4573	23.6267	23.8886	23.748	23.8388	23.7175	7	7	7	11.8	11.8	11.8	86.695	0	11.77	1518900000	35
SAR_4751s	Uncharacterised	1e-104	NA	0	0	0	0	0	0	0	24.2243	0	24.1074	23.2326	23.6792	23.7038	23.7572	23.5253	2	2	2	6.6	6.6	6.6	29.651	0.001801	3.2595	1001800000	33
SAR_4752s	Uncharacterised	0	tetur15g00380.1	22.4898	22.9167	21.1917	21.8733	23.0008	24.3014	23.8597	24.499	24.6645	24.368	25.3915	25.4931	25.3073	25.5527	25.4982	31	31	31	43.1	43.1	43.1	93.508	0	320.05	15731000000	421
SAR_4754s	Uncharacterised	0	tetur12g01960.1	25.1898	25.1865	25.2961	25.2721	25.2329	25.1045	25.2209	25.1171	24.8442	24.8358	24.5889	24.9061	24.6849	24.7906	24.8753	25	25	25	42.4	42.4	42.4	65.849	0	251.65	15641000000	515
SAR_4758s	DEAD/DEAH box helicase-like protein [Sarcoptes scabiei]	0	tetur21g02590.1	27.738	27.6633	27.8347	27.6761	27.8364	27.4241	27.595	27.5167	27.5244	27.4631	26.9134	27.3488	26.9768	27.3004	27.0919	30	30	29	70.5	70.5	70.5	44.694	0	323.31	79439000000	1377
SAR_4766s	delta-1-pyrroline-5-carboxylate dehydrogenase, mitochondrial-like protein [Sarcoptes scabiei]	0	tetur07g06210.1	21.2958	22.2661	21.9281	21.3545	22.5597	23.4611	22.4959	23.3257	23.6091	23.5738	24.9914	25.6761	25.1696	25.5008	25.3952	28	28	28	53.6	53.6	53.6	67.056	0	323.31	14299000000	352
SAR_4767s	ADP-ribosylation factor-like protein 1-like protein [Sarcoptes scabiei]	8e-115	tetur06g00750.1	0	0	0	0	0	0	0	0	0	0	22.8333	22.9755	0	22.9868	0	2	2	2	22.4	22.4	22.4	18.509	0	8.8628	411330000	19
SAR_4768s	CD81 antigen-like protein [Sarcoptes scabiei]	0	tetur13g04390.1	22.1829	22.757	0	0	22.6124	24.0956	23.6366	23.9536	0	24.3366	21.9118	21.9305	22.1939	22.5659	22.5349	3	3	3	7.6	7.6	7.6	31.248	0	4.6178	1030400000	34
SAR_477s	UDP-N-acetylhexosamine pyrophosphorylase-like protein [Sarcoptes scabiei]	0	tetur23g01110.1	0	21.8578	0	0	0	23.5329	23.0116	23.633	23.9111	24.3072	23.2644	23.503	23.1848	23.5411	23.4854	12	12	12	31	31	31	56.767	0	68.38	2446700000	121
SAR_4780s	ras-related protein Rab-5C-like protein [Sarcoptes scabiei]	8e-156	tetur07g01240.1	24.8417	24.8522	24.7194	24.7792	24.9666	24.7588	24.7453	24.8705	25.0247	24.9745	24.6566	24.8248	24.5684	24.8946	24.8171	9	9	9	63.4	63.4	63.4	23.368	0	323.31	7231500000	270
SAR_4783s	Uncharacterised	0	NA	23.6336	24.2713	22.6482	23.5778	23.5644	25.6951	25.02	25.9928	26.1161	25.8677	26.7507	26.6065	26.3257	26.2295	26.2871	67	67	67	74.6	74.6	74.6	92.908	0	323.31	67147000000	1423
SAR_4787s	eukaryotic translation initiation factor 6-like protein [Sarcoptes scabiei]	2e-179	tetur01g07230.1	24.9145	25.1173	25.2072	24.7711	24.8689	24.0044	24.3226	23.8762	23.9867	24.0974	23.7699	23.7719	23.6435	24.019	23.5283	6	6	6	42.9	42.9	42.9	27.155	0	240.52	3452800000	128
SAR_4794s	guanine nucleotide-binding protein G(k) subunit alpha-like [Dermatophagoides pteronyssinus]	5e-25	NA	24.8458	24.0655	24.6464	0	0	26.4738	24.9012	26.1095	27.0764	27.1892	0	0	0	0	0	10	10	10	63.8	63.8	63.8	16.665	0	290.75	5564600000	156
SAR_4795s	mesh-like CUB and sushi domain-containing protein [Sarcoptes scabiei]	0	tetur08g07660.1	0	0	0	0	0	22.2044	0	23.0926	23.4709	23.045	23.6914	23.5648	23.5799	23.6204	23.554	21	21	21	22.8	22.8	22.8	134.68	0	164.15	3096000000	120
SAR_4817s	phosphoribosylpyrophosphate synthetase-associated protein-like protein [Sarcoptes scabiei]	0	tetur11g04230.1	0	0	0	0	0	0	0	21.2248	0	0	23.9445	24.8537	24.4201	24.949	24.2759	10	10	10	32	32	32	40.79	0	91.855	3352200000	89
SAR_4821s	3-hydroxyacyl-CoA dehydrogenase-like protein 3, partial [Sarcoptes scabiei]	0	tetur04g06130.1	25.5808	25.7288	25.8832	25.7006	25.8198	25.583	25.9315	25.9653	25.6464	25.6112	26.08	26.472	26.1249	26.2708	26.2073	40	40	40	62.7	62.7	62.7	72.74	0	323.31	36675000000	940
SAR_4822s	COX4 neighbor protein-like protein [Sarcoptes scabiei]	9e-121	tetur16g00230.1	23.1948	23.7124	23.159	0	23.2637	0	22.9981	22.9665	0	22.7531	0	0	0	23.2413	0	2	2	2	18.6	18.6	18.6	25.556	0	70.164	626640000	39
SAR_4833s	developmentally-regulated GTP-binding protein 2-like [Dermatophagoides pteronyssinus]	0	tetur16g00980.1	24.1005	24.1914	24.1348	24.1876	24.1578	24.1356	23.9415	23.9526	24.2936	24.1231	24.0742	24.3259	24.1821	24.2738	24.5647	6	6	6	15.1	15.1	15.1	41.394	0	6.7516	1862200000	49
SAR_4834s	DFP2-like protein 5 [Sarcoptes scabiei]	1e-113	NA	0	0	22.4524	21.5572	0	23.6346	20.6551	21.8825	22.4788	23.4179	0	0	0	0	0	9	8	8	48.2	48.2	48.2	18.013	0	18.363	808660000	52
SAR_4843s	Aldo-keto reductase-like protein 2, partial [Sarcoptes scabiei]	0	tetur09g03860.1	26.3274	26.4683	26.5529	26.4058	26.4517	25.2426	25.9729	25.3033	25.3469	25.4235	24.7058	25.2443	24.794	25.0331	24.9428	18	18	18	24.6	24.6	24.6	87.808	0	231.25	20188000000	583
SAR_4854s	ran-binding protein 9-like protein [Sarcoptes scabiei]	0	tetur13g03850.1	23.9979	23.7811	24.2444	0	24.2116	24.0342	23.8636	23.4968	24.2076	24.2067	0	0	22.4028	0	0	6	6	6	17.8	17.8	17.8	48.347	0	17.439	2061800000	58
SAR_4855s	39S ribosomal protein L47, mitochondrial-like protein [Sarcoptes scabiei]	0	tetur03g06510.1	22.4866	0	0	0	22.4124	22.5527	0	0	0	22.5923	0	22.6235	0	22.6923	22.8904	5	5	5	21.6	21.6	21.6	35.663	0	8.7293	518450000	21
SAR_4857s	epidermal growth factor receptor substrate 15-like 1 isoform X2 [Dermatophagoides pteronyssinus] >gi	0	tetur11g02500.1	22.6093	22.6728	22.7051	22.2019	22.3723	22.7699	22.5717	22.9642	23.1885	23.2113	22.1989	22.796	0	0	21.8979	6	6	6	9.3	9.3	9.3	80.962	0	8.6962	1068500000	81
SAR_4859s	NAD-dependent protein deacylase sirtuin-5, mitochondrial-like protein [Sarcoptes scabiei]	0	tetur08g06840.1	24.3244	24.3901	24.4664	24.1891	24.3949	25.5502	25.0066	25.4456	25.596	25.6807	24.2981	24.9293	24.6109	24.9437	24.7817	18	18	18	74.1	74.1	74.1	30.959	0	323.31	15883000000	421
SAR_4865s	Uncharacterised	1e-123	NA	30.0799	30.734	28.0042	30.505	30.5041	30.0675	30.1422	30.3299	30.0565	29.3843	33.6088	33.8608	33.4731	34.0929	33.8064	11	11	11	26.4	26.4	26.4	39.981	0	323.31	1535100000000	4603
SAR_4881s	calcineurin-like protein phosphoesterase domain-containing protein 1-like protein [Sarcoptes scabiei]	0	tetur02g04100.1	22.1204	21.8858	22.7998	0	22.7692	23.0406	22.6448	23.2077	23.288	22.802	23.8409	23.9347	23.5026	23.567	23.4411	10	10	10	44.1	44.1	44.1	37.336	0	77.002	2312800000	102
SAR_4892s	DNA-directed RNA polymerase II subunit RPB2-like protein [Sarcoptes scabiei]	0	tetur07g06630.1	23.5571	23.0603	22.9233	22.9394	23.3717	22.5606	23.0897	22.8345	22.703	23.0503	0	20.7544	0	0	0	12	12	12	14.3	14.3	14.3	133.9	0	21.859	1394300000	114
SAR_4893s	40S ribosomal protein S13-like protein [Sarcoptes scabiei]	5e-69	tetur31g00360.1	27.0569	26.8375	27.305	27.1257	27.1653	26.5037	26.2416	26.5705	25.345	26.0664	25.4401	25.2781	25.2459	25.1867	25.4799	9	9	9	48.1	48.1	48.1	12.498	0	55.485	18966000000	271
SAR_4902s	phosphoserine aminotransferase-like protein [Sarcoptes scabiei]	0	tetur01g00170.1	23.0352	22.8043	0	22.2884	22.5248	21.8932	22.267	22.0196	21.6208	21.9826	24.7691	23.3604	24.2822	23.6109	24.2061	14	14	14	33.3	33.3	33.3	45.579	0	105.44	3283500000	112
SAR_4906s	Uncharacterised	0	tetur35g01460.1	0	20.3386	21.1327	20.3431	21.0336	24.7946	22.9332	23.784	24.7889	25.3109	0	0	0	0	0	21	21	21	12.4	12.4	12.4	233.95	0	323.31	2284900000	106
SAR_490s	Uncharacterised	0	tetur27g01500.1	22.6682	23.0104	22.8903	22.6737	23.2105	23.8537	22.8092	23.385	23.6468	24.052	23.0381	21.1145	22.7972	21.7225	22.0667	17	17	17	23.3	23.3	23.3	88.752	0	35.859	2381100000	85
SAR_4919s	tumor susceptibility gene 101-like protein [Sarcoptes scabiei]	0	tetur21g02840.1	0	0	0	0	0	22.1411	0	0	22.3171	22.4679	22.1262	22.4594	22.4141	22.4822	0	5	5	5	14	14	14	46.409	0	7.8377	569160000	32
SAR_491s	unnamed protein product [Litomosoides sigmodontis]	4e-56	tetur11g01520.1	26.9752	27.7317	26.5162	27.4496	27.2794	28.8346	28.5046	29.2122	29.2618	28.7868	30.6522	30.4802	30.2256	30.5414	30.3962	13	5	5	83.3	37.1	37.1	20.071	0	323.31	97262000000	390
SAR_4920s	hsp90 co-chaperone Cdc37-like protein 1 [Sarcoptes scabiei]	0	tetur05g06680.1	23.1124	23.1921	23.5791	23.1013	23.1805	22.7648	23.2432	22.8792	23.202	23.203	22.4414	22.609	22.2657	22.4614	22.3201	8	8	8	23.9	23.9	23.9	51	0	116.21	1301800000	76
SAR_4933s	CAAX prenyl protease 1 homolog [Dermatophagoides pteronyssinus]	0	tetur32g00570.1	0	22.7093	0	0	0	22.7825	23.2842	22.9138	22.8479	0	22.1618	22.7909	0	22.8187	22.4158	4	4	4	11.1	11.1	11.1	53.463	0	8.9449	653740000	31
SAR_493s	Uncharacterised	0	tetur03g01330.1	20.7664	22.1018	0	20.0855	19.0185	24.6822	23.9118	25.3069	25.2388	24.775	25.0327	25.1186	24.9265	25.1918	25.0155	42	42	42	39.9	39.9	39.9	134.29	0	323.31	22523000000	657
SAR_4944s	calcium-binding mitochondrial carrier protein Aralar1-like protein [Sarcoptes scabiei]	0	tetur27g02020.1	21.3908	21.9764	21.654	21.3091	22.2227	22.9124	22.5051	23.1188	22.8578	22.6047	24.9298	24.8524	24.4384	24.6742	24.696	34	34	34	19.6	19.6	19.6	237.98	0	153.58	9712700000	284
SAR_4947s	ketosamine-3-kinase-like protein [Sarcoptes scabiei]	0	NA	23.6079	23.025	23.2086	23.2918	23.3773	0	22.7255	22.5211	22.6018	0	0	22.5165	0	22.2992	0	4	4	4	14.2	14.2	14.2	40.297	0	6.51	645300000	34
SAR_4951s	40S ribosomal protein S15a-like protein [Sarcoptes scabiei]	1e-87	tetur03g06460.1	25.3015	25.5454	25.7642	25.3888	25.9496	24.7009	25.0472	24.7388	24.7566	24.804	26.1301	25.9564	25.8451	25.6257	25.7915	15	15	15	73.3	73.3	73.3	14.755	0	203.65	13910000000	309
SAR_4952s	60S ribosomal protein L44-like protein [Sarcoptes scabiei]	2e-66	tetur05g05320.1	25.5961	25.5379	25.7891	26.187	26.3503	25.8874	24.9019	26.0545	24.096	25.0476	26.0464	26.0738	26.3995	26.4876	26.3375	7	7	7	34.9	34.9	34.9	12.389	0	183.21	11483000000	176
SAR_4954s	GILT-like protein 2 [Sarcoptes scabiei]	1e-148	tetur09g04800.1	0	0	0	0	0	0	0	0	0	0	23.1816	22.3342	22.0601	22.3887	22.1199	4	4	4	18.7	18.7	18.7	23.599	0	129.5	495010000	22
SAR_4956s	EF-hand domain containing protein 3 [Sarcoptes scabiei]	8e-116	tetur05g06250.1	27.8346	27.6842	27.3187	27.664	27.609	29.3209	28.6935	29.4463	29.6111	29.343	29.3486	29.5837	29.1285	29.3305	29.3244	14	14	14	62.4	62.4	62.4	18.909	0	323.31	93543000000	859
SAR_4971s	sorting nexin-like protein 3 [Sarcoptes scabiei]	9e-114	tetur30g00130.1	23.4373	23.1632	23.5182	21.664	22.7691	22.4119	22.8693	23.1695	23.1664	23.5885	24.4799	24.5879	23.5182	24.101	24.2389	12	12	12	56.2	56.2	56.2	20.79	0	206.68	3461000000	121
SAR_4980s	phytanoyl-CoA dioxygenase domain-containing protein 1-like protein [Sarcoptes scabiei]	9e-104	tetur17g02910.1	0	0	0	0	0	0	0	0	0	0	23.6491	23.9257	23.4876	23.642	23.548	8	8	8	39.3	39.3	39.3	36.172	0	26.026	1213100000	36
SAR_5003s	succinyl-CoA:3-ketoacid-coenzyme A transferase 1, mitochondrial-like protein [Sarcoptes scabiei]	0	NA	22.0989	22.6956	22.1102	23.0709	23.2124	23.2368	23.4509	23.359	23.0241	22.5252	25.4153	25.9067	25.3442	25.6459	25.5524	20	20	20	44.9	44.9	44.9	58.752	0	185.55	12421000000	230
SAR_5007s	Vigilin-like protein [Sarcoptes scabiei]	0	tetur12g00850.1	26.4487	26.4234	26.5687	26.3543	26.3671	27.087	26.6782	26.9816	27.1891	27.2635	27.7697	28.0082	27.716	27.8217	27.7858	86	86	86	58.4	58.4	58.4	151.45	0	323.31	62919000000	1276
SAR_500s	muscle LIM protein Mlp84B-like protein [Sarcoptes scabiei]	6e-61	tetur19g03060.1	26.8236	27.6081	0	22.4035	26.2599	28.7896	28.0234	29.1981	29.3971	28.6511	31.0396	31.365	30.8988	30.9642	30.859	16	16	8	67.6	67.6	37	24.253	0	323.31	155090000000	600
SAR_5029s	peroxinectin-like protein 6 [Sarcoptes scabiei]	0	tetur19g00570.1	0	0	0	0	0	0	0	0	0	21.6869	22.4037	22.4107	21.9881	22.3381	22.0713	9	9	9	15.8	15.8	15.8	108.36	0	120.18	732660000	23
SAR_5030s	Homoserine dehydrogenase-like protein [Sarcoptes scabiei]	3e-126	NA	0	0	0	0	0	0	0	21.0926	0	0	23.989	24.6333	24.0354	24.3725	24.0904	10	10	10	52.8	52.8	52.8	28.286	0	323.31	2463300000	54
SAR_5034s	cytosolic non-specific dipeptidase-like protein [Sarcoptes scabiei]	0	tetur06g01370.1	24.0089	24.0441	23.5606	23.8014	23.7629	23.8202	23.7879	24.1569	24.2001	24.2958	25.2132	25.5267	25.1695	25.3852	25.1679	17	17	17	48.3	48.3	48.3	54.035	0	323.31	12968000000	346
SAR_5041s	alan shepard-like protein [Sarcoptes scabiei]	0	tetur04g07340.1	25.381	25.0307	24.9855	24.8374	24.9632	24.2673	24.549	24.0008	24.3469	24.5661	0	0	23.6331	0	0	5	5	5	14	14	14	57.21	0	111.4	1718500000	64
SAR_5047s	argonaute 2-like protein [Sarcoptes scabiei]	0	tetur20g02910.1	24.1453	23.9381	24.1435	23.8495	24.2623	23.6975	24.1158	24.057	23.8764	24.0842	22.6871	23.0168	22.6665	22.8577	22.9583	15	15	15	24.2	24.2	24.2	106.96	0	250.35	3827900000	186
SAR_5052s	40S ribosomal protein S3a-like protein [Sarcoptes scabiei]	0	tetur01g14600.1	28.1349	28.2234	28.3874	28.046	28.1862	28.1023	28.2164	28.1175	28.1028	28.0412	27.774	27.8146	27.8136	27.7066	27.7743	32	32	32	66.8	66.8	66.8	30.023	0	323.31	61574000000	976
SAR_5058s	ruvB-like protein helicase 1-like protein [Sarcoptes scabiei]	0	tetur01g12020.1	24.5216	24.9587	24.5522	24.1377	24.4606	23.5419	24.506	23.8499	23.9373	23.7567	20.7514	22.1381	0	21.7557	21.2141	14	14	14	37.5	37.5	37.5	55.368	0	108.81	3215300000	145
SAR_5062s	coatomer subunit delta-like protein [Sarcoptes scabiei]	0	tetur03g03220.1	23.5805	23.253	23.3521	23.397	23.6857	23.6136	23.5956	23.3357	23.6264	23.7464	23.8649	24.3729	23.7018	23.9944	23.957	11	11	11	32.9	32.9	32.9	57.282	0	323.31	4971200000	168
SAR_5064s	DUF2042 domain containing protein [Sarcoptes scabiei]	0	tetur17g01410.1	0	0	0	0	0	21.739	0	22.1913	0	21.5386	22.933	23.061	22.6413	22.8959	22.6196	9	9	9	16.1	16.1	16.1	89.505	0	16.735	1139600000	56
SAR_5079s	MA3 domain containing protein [Sarcoptes scabiei]	0	tetur10g04840.1	26.0547	26.3853	26.4023	26.1784	26.4099	26.0583	26.1637	25.8825	26.3223	26.3894	25.6842	26.2903	25.7215	25.9817	25.636	14	14	14	40.6	40.6	40.6	50.394	0	285.79	12515000000	290
SAR_5080s	elongation factor Tu, mitochondrial-like protein 2 [Sarcoptes scabiei]	0	tetur04g08110.1	25.3805	25.2276	25.1892	24.9964	25.036	25.2171	25.0607	25.2809	25.4744	25.5907	24.5016	25.3595	24.8681	24.9873	24.8543	20	20	20	46.9	46.9	46.9	53.635	0	323.31	17280000000	506
SAR_5086s	dynein heavy chain, cytoplasmic-like protein [Sarcoptes scabiei]	0	tetur08g07130.1	26.9704	27.2644	27.4058	27.2859	28.1014	28.0421	0	28.1639	27.8874	0	27.6513	26.8554	27.6346	27.5134	27.4391	6	6	6	1.8	1.8	1.8	538.93	0	6.5123	14432000000	39
SAR_5090s	26S protease regulatory subunit 6B-like protein [Sarcoptes scabiei]	0	tetur32g01800.1	25.3059	25.5816	25.8078	25.5705	25.6489	25.3891	25.5927	25.4966	25.3328	25.3825	24.338	24.8846	24.5001	24.6865	24.5619	23	23	23	54	54	54	47.465	0	280.28	14181000000	526
SAR_5098s	aminopeptidase-like protein 2 [Sarcoptes scabiei]	1e-171	tetur19g00390.1	23.2787	23.1471	22.6985	22.732	22.5008	22.5664	23.1184	22.4858	22.8424	22.7621	23.2075	23.1234	22.7452	23.2193	23.0025	11	11	11	11.6	11.6	11.6	147.81	0	65.35	1849000000	127
SAR_5105s	arginine N-methyltransferase 5-like protein [Sarcoptes scabiei]	0	tetur21g02490.1	24.6846	24.8958	24.1416	24.4752	24.0872	25.4365	25.0713	25.6223	25.5402	25.4179	28.3456	27.9711	27.8908	27.8541	27.8844	30	30	30	69.8	69.8	69.8	35.309	0	323.31	57978000000	587
SAR_5107s	cuticle protein-like protein 1 [Sarcoptes scabiei]	3e-68	tetur12g02060.1	29.5426	30.0464	29.0018	29.0627	29.0796	31.2803	30.6268	32.0385	31.5265	31.5037	31.0192	31.3257	30.8063	31.4092	31.2586	5	5	5	37.1	37.1	37.1	11.391	0	323.31	363360000000	931
SAR_5108s	cuticle protein 57A-like protein 1 [Sarcoptes scabiei]	4e-71	tetur19g02890.1	26.7886	27.1002	26.9214	26.803	26.5166	29.1923	28.2702	29.486	29.3303	29.0109	26.6013	26.9053	27.2588	26.2421	26.8236	3	3	3	33.3	33.3	33.3	11.757	0	180.89	31585000000	355
SAR_5110s	transport Sec61 subunit alpha-like protein 1-like protein [Sarcoptes scabiei]	0	tetur12g04280.1	23.5894	23.6164	0	0	0	24.2672	23.6203	24.2254	23.4098	23.928	24.704	24.7433	24.7179	24.7047	24.8524	5	5	5	14.3	14.3	14.3	52.085	0	19.508	3162500000	114
SAR_5111s	ribose-phosphate pyrophosphokinase 2-like protein [Sarcoptes scabiei]	5e-155	tetur05g00900.1	24.7748	24.5728	24.4578	24.1796	23.7963	23.612	23.5359	24.4306	24.3968	24.3085	25.8886	26.3387	25.934	26.1286	26.0588	11	11	11	47.4	47.4	47.4	25.663	0	84.101	10923000000	215
SAR_5118s	Uncharacterised	2e-80	NA	0	23.7763	0	0	0	0	0	23.7767	23.8286	23.5081	25.0737	25.7302	25.1782	25.4639	25.0034	6	6	6	22.4	22.4	22.4	14.683	0	182.92	4230200000	99
SAR_5122s	pseudouridine-5'-monophosphatase-like protein [Sarcoptes scabiei]	1e-158	tetur09g01460.1	22.6266	22.6068	22.4175	0	22.5688	23.4098	22.8452	23.5861	23.4559	23.1154	22.8316	23.2924	23.1064	23.0994	23.2393	7	7	7	27.2	27.2	27.2	25.417	0	14.877	1860500000	106
SAR_5124s	nucleolar protein-like protein [Sarcoptes scabiei]	0	tetur06g05900.1	24.4314	24.184	24.2957	24.2434	24.4778	23.6701	24.0638	23.8558	24.0858	24.0015	0	23.3807	23.0535	23.0269	23.0473	11	11	11	28.3	28.3	28.3	55.744	0	81.392	2231200000	140
SAR_5130s	superoxide dismutase Cu-Zn-like protein [Sarcoptes scabiei]	2e-151	tetur26g02520.1	0	0	0	0	0	0	0	0	0	0	22.3395	0	22.5772	0	22.2564	2	2	2	3	3	3	52.368	0.0039096	2.802	315220000	14
SAR_8995s	histone H2A-like protein 2 [Sarcoptes scabiei]	5e-80	tetur13g00520.1	28.1549	27.2758	28.0315	28.2712	27.9293	27.2665	27.3589	27.5231	26.1447	26.9929	26.2198	25.9807	26.604	26.5858	26.6055	12	5	5	71.2	30.4	30.4	13.306	0	323.31	21218000000	156
SAR_5136s	histone H1-like protein 2 [Sarcoptes scabiei]	2e-101	tetur26g01570.1	25.7322	25.3982	25.6731	25.6641	25.7274	25.7764	25.9486	25.9118	25.8948	26.1612	0	0	0	0	0	9	5	5	30.5	18.4	18.4	18.829	0	55.513	6016800000	143
SAR_5137s	Gcd10p-like protein [Sarcoptes scabiei]	0	tetur04g06610.1	24.0183	24.1985	24.3056	24.1701	24.4234	24.2117	23.971	23.8443	23.4631	23.744	24.1501	24.2283	23.6802	23.6356	23.7905	7	7	7	19.6	19.6	19.6	77.79	0	64.474	2219700000	81
SAR_5140s	glutaryl-CoA dehydrogenase-like protein [Sarcoptes scabiei]	0	tetur03g08350.1	0	0	0	0	0	0	0	0	0	0	24.2849	24.8276	24.6577	24.7444	24.6313	5	5	5	7.3	7.3	7.3	112.55	0	174.57	2058300000	57
SAR_5147s	proteasome subunit alpha type-3-like protein [Sarcoptes scabiei]	0	tetur05g00750.1	25.1105	25.0874	24.4331	24.7079	24.7645	24.2898	24.6784	24.3401	24.4375	24.8432	23.8853	24.1797	23.789	23.9805	23.8221	8	8	8	36.4	36.4	36.4	28.398	0	323.31	3962200000	150
SAR_5156s	glycine-tRNA ligase-like protein [Sarcoptes scabiei]	0	tetur01g03190.1	24.0006	24.1242	24.062	24.0947	24.164	24.416	24.1754	24.2659	24.4304	24.3882	24.3191	24.7492	24.532	24.5579	24.4795	31	31	31	47.4	47.4	47.4	75.659	0	217.3	13453000000	475
SAR_515s	Beta-hexosaminidase-like protein 2 [Sarcoptes scabiei]	0	tetur07g01750.1	22.782	22.2061	22.2028	22.7682	23.3692	22.3048	22.1005	23.1415	22.892	22.6409	25.0272	25.9027	25.0322	25.4272	25.6531	27	27	27	46.5	46.5	46.5	62.331	0	200.03	14937000000	349
SAR_5163s	transmembrane emp24 domain-containing protein eca-like protein [Sarcoptes scabiei]	4e-158	tetur11g03370.1	23.2159	23.4581	22.3374	23.3772	22.667	23.5529	23.677	23.9219	24.0283	23.6606	24.4411	25.1236	24.4642	24.9002	24.5315	10	10	10	34.1	34.1	34.1	25.419	0	230.1	5125300000	136
SAR_5164s	mitotic checkpoint protein BUB3-like protein [Sarcoptes scabiei]	0	tetur11g03390.1	24.0832	23.8398	24.0226	23.8078	23.4811	0	23.6421	22.9924	22.9828	23.3861	0	0	0	0	0	6	6	6	22.4	22.4	22.4	37.362	0	23.654	842000000	55
SAR_5169s	filamin-A-like [Dermatophagoides pteronyssinus]	0	tetur05g06720.1	26.0431	26.6046	24.778	26.2031	26.1864	27.6517	27.0887	27.8852	28.1203	27.9612	29.0218	29.1785	28.8935	29.1538	28.9777	130	130	130	75.5	75.5	75.5	150.73	0	323.31	258030000000	3318
SAR_516s	LSM domain containing protein [Sarcoptes scabiei]	1e-45	tetur01g16391.1	0	0	0	0	0	0	0	24.4214	0	23.0733	22.5852	23.304	23.308	23.2015	22.7493	4	4	4	62.3	62.3	62.3	8.6431	0.00047015	3.9089	1407300000	19
SAR_5174s	myosin light chain kinase, smooth muscle-like [Dermatophagoides pteronyssinus]	2e-151	tetur10g04990.1	0	21.8804	0	0	21.7526	23.4874	22.307	24.2746	23.2539	22.0918	24.2482	24.4389	24.3943	24.335	24.2697	11	11	4	39.6	39.6	10	28.464	0	66.273	2954700000	111
SAR_5181s	aminoacyl tRNA synthase complex-interacting multifunctional protein 1-like protein [Sarcoptes scabiei]	0	NA	23.6466	23.576	22.9868	23.0266	22.6188	22.9968	22.7955	22.9112	23.0351	23.0225	23.3667	23.9692	23.3306	23.7065	23.3307	13	13	13	40.1	40.1	40.1	38.703	0	118.15	3421200000	144
SAR_5185s	general vesicular transport factor p115-like protein [Sarcoptes scabiei]	0	tetur02g01010.1	0	0	23.9704	0	0	24.2623	23.6601	0	23.9722	24.3115	23.459	23.8913	0	23.7236	24.1024	4	4	4	5.1	5.1	5.1	115.29	0	14.747	1789100000	34
SAR_5192s	ubiquitin carboxyl-terminal hydrolase 5-like protein [Sarcoptes scabiei]	0	tetur13g01820.1	22.9056	23.262	23.0341	23.1794	23.1434	22.7329	22.893	22.4101	22.7809	23.1801	22.5023	22.7082	22.4758	22.6819	21.8554	9	9	9	27	27	27	67.259	0	119.24	1366400000	88
SAR_5194s	translocon-associated protein subunit gamma-like protein [Sarcoptes scabiei]	2e-121	tetur02g02440.1	0	0	21.3683	0	21.2103	0	0	21.7431	21.6808	21.6046	22.3537	22.0781	22.0441	21.9194	22.3144	3	3	3	12.3	12.3	12.3	23.65	0	7.9667	592860000	50
SAR_5196s	60S ribosomal protein L34-like protein [Sarcoptes scabiei]	3e-76	NA	26.6688	26.2521	26.8406	26.3724	26.3112	26.2294	26.1291	26.5509	26.3048	26.4702	26.766	26.3687	26.7103	26.7898	26.9281	13	13	13	40.8	40.8	40.8	13.65	0	39.639	23202000000	202
SAR_5197s	succinate dehydrogenase [ubiquinone] iron-sulfur subunit, mitochondrial-like protein [Sarcoptes scabiei]	0	tetur01g15710.1	23.1685	23.356	23.177	23.3832	22.4106	23.8456	23.7332	23.9859	24.3359	24.4089	24.512	25.0956	24.9298	24.8947	24.9957	8	8	8	28.2	28.2	28.2	32.825	0	16.776	4496300000	118
SAR_5199s	ubiquitin carboxyl-terminal hydrolase 5-like protein [Sarcoptes scabiei]	1e-176	tetur13g01820.1	23.8489	23.8687	23.7003	23.4205	23.8559	23.4399	23.5594	23.4608	23.262	23.2943	0	22.9978	0	23.1224	23.3237	4	4	4	25.1	25.1	25.1	31.078	0	29.254	1108800000	56
SAR_5203s	serine/threonine-protein phosphatase 5-like protein [Sarcoptes scabiei]	0	tetur07g06830.1	0	23.7872	24.1564	23.746	0	22.9116	23.1438	22.9228	23.3518	23.096	0	23.0471	22.5881	22.1315	0	8	8	8	23.2	23.2	23.2	59	0	25.895	820470000	35
SAR_5210s	TBC1 domain family member 23-like protein [Sarcoptes scabiei]	0	tetur21g01320.1	0	0	0	0	0	0	0	0	0	0	22.2782	22.3097	22.2085	22.0818	22.2169	4	4	4	18.7	18.7	18.7	36.314	0	134.01	398520000	12
SAR_5217s	Uncharacterised	5e-151	tetur10g03560.1	22.5896	22.5963	22.225	0	22.9236	23.8795	23.7522	23.789	24.011	23.7855	24.9256	25.7164	24.9755	25.2652	25.0807	14	14	14	33.7	33.7	33.7	55.391	0	139.94	6235800000	171
SAR_521s	peroxiredoxin 1-like protein [Sarcoptes scabiei]	2e-152	tetur08g00400.1	28.4178	28.8042	28.8984	28.7941	28.7072	28.0818	28.5105	28.3358	28.274	28.2197	29.1523	29.4278	29.0574	29.2465	29.0706	20	20	20	80.9	80.9	80.9	23.14	0	323.31	144860000000	1065
SAR_5220s	Peptidase family M16-like protein [Sarcoptes scabiei]	0	tetur17g02880.1	24.832	24.8695	24.6528	24.7753	24.7188	25.1814	24.9766	25.252	25.4166	25.2674	25.8053	26.0663	25.7777	25.9684	25.9196	23	23	23	38	38	38	50.177	0	203.58	24254000000	494
SAR_522s	Uncharacterised	0	tetur30g00460.1	0	23.757	0	23.4153	23.5651	23.1297	23.5278	23.1736	23.2676	23.3016	0	0	0	0	0	7	7	7	7.4	7.4	7.4	163.86	0	87.368	845870000	68
SAR_5235s	cold shock protein-like protein [Sarcoptes scabiei]	0	tetur15g00620.1	26.4884	26.2192	26.0838	26.1669	26.1011	26.3402	26.3764	26.2742	26.555	26.7347	24.7971	21.9359	25.049	23.3855	24.3264	12	12	12	58.9	58.9	58.9	37.437	0	323.31	13310000000	279
SAR_5239s	Uncharacterised	0	tetur04g01700.1	23.5074	0	0	23.6564	23.3977	25.5168	25.29	24.3602	24.9429	24.0122	24.9687	23.6669	24.8547	23.9114	24.5731	5	5	5	6.4	6.4	6.4	89.022	0	54.66	3114600000	73
SAR_5265s	PREDICTED: proteasome subunit alpha type-2 [Rhagoletis zephyria]	1e-157	tetur05g04890.1	25.5855	25.678	25.6546	25.4053	25.6662	25.2682	25.3838	24.9941	25.1987	24.9905	24.2462	24.9265	24.1057	24.9029	24.5356	7	7	7	41.3	41.3	41.3	25.985	0	240.09	5997600000	156
SAR_5266s	proteasome subunit alpha type-2-like protein [Sarcoptes scabiei]	3e-141	NA	23.7987	23.7117	23.7726	24.052	23.9094	23.7891	23.683	23.5664	23.8688	24.0114	0	0	0	21.4511	0	8	8	8	37.8	37.8	37.8	24.889	0	13.131	1607400000	60
SAR_5268s	septin-2-like protein 1 [Sarcoptes scabiei]	0	tetur22g01180.1	24.7407	24.646	24.526	24.8089	24.7074	25.0928	25.0719	24.893	24.9431	24.7591	20.9655	22.092	21.4711	21.3834	20.7002	18	18	18	45.5	45.5	45.5	54.901	0	192.78	6272800000	278
SAR_5269s	flotillin-2-like protein, partial [Sarcoptes scabiei]	0	tetur15g00900.1	0	0	0	0	0	22.535	21.9949	22.519	22.9949	23.171	0	0	0	21.9451	22.0597	5	5	5	16.1	16.1	16.1	46.174	0	10.608	604680000	34
SAR_526s	60S ribosomal protein L4-A-like protein [Sarcoptes scabiei]	0	tetur30g00470.1	27.9934	28.0014	28.0378	27.9015	27.9371	27.8599	28.0323	27.9886	27.9131	27.8728	27.5887	27.685	27.7684	27.805	27.8273	40	40	40	68.4	68.4	68.4	47.281	0	323.31	127350000000	1924
SAR_5273s	supervillin-like protein [Sarcoptes scabiei]	0	tetur05g02070.1	0	0	0	0	0	0	0	23.1451	22.6943	23.2412	0	22.2713	0	22.2975	0	7	7	7	7	7	7	200	0	13.111	441210000	20
SAR_5274s	PREDICTED: striatin-like [Rhagoletis zephyria]	0	tetur34g00530.1	23.2463	0	0	23.0682	0	23.1677	0	23.0541	23.2929	23.3636	0	0	0	0	0	4	4	4	9.5	9.5	9.5	81.998	0	5.7841	593020000	10
SAR_5279s	xaa-Pro dipeptidase-like protein [Sarcoptes scabiei]	0	tetur31g01420.1	23.0473	23.0185	0	0	0	23.2918	22.3062	23.1537	23.4299	23.6366	24.9868	25.0735	24.699	25.1412	24.7269	13	13	13	31.8	31.8	31.8	57.76	0	116	3786300000	96
SAR_5282s	Uncharacterised	0	tetur26g02250.1	24.0323	23.8015	24.0396	24.0186	23.9387	23.6136	23.7457	23.7793	23.7461	23.7369	23.3693	23.4182	23.0661	23.0079	23.234	11	11	11	37.6	37.6	37.6	41.985	0	57.969	3616500000	195
SAR_5289s	PREDICTED: RNA-binding protein 34-like [Rhagoletis zephyria]	7e-75	tetur13g02210.1	23.8624	23.58	23.7582	23.3655	0	23.4606	23.5072	23.3917	22.9958	22.9123	22.5957	22.4928	22.6021	0	22.8035	6	6	6	29.2	29.2	29.2	29.404	0	25.835	1097700000	65
SAR_5296s	proteasome subunit alpha type-7-like protein [Sarcoptes scabiei]	2e-173	tetur01g14360.1	25.5134	25.3529	25.7968	25.7184	25.8528	25.5318	25.6237	25.4454	25.2896	25.0181	25.0444	25.5241	24.9155	25.3192	25.2043	12	12	12	54.3	54.3	54.3	27.456	0	253.04	10595000000	280
SAR_5314s	DUF410 domain containing protein [Sarcoptes scabiei]	0	tetur37g00130.1	22.9672	23.3974	22.8664	23.0497	22.974	22.7871	22.7595	23.1936	23.1385	23.0901	21.825	22.2975	21.7106	21.8864	22.1487	5	5	5	16.4	16.4	16.4	37.025	0	12.063	1091900000	72
SAR_5316s	Uncharacterised98_0027280 [Sarcoptes scabiei]	0	NA	0	0	0	21.6157	18.2463	0	0	0	0	0	24.9989	20.3028	23.4744	21.947	24.0502	15	15	15	44	44	44	58.827	0	323.31	3424600000	122
SAR_5322s	exportin-1-like protein [Sarcoptes scabiei]	0	tetur01g00740.1	23.7393	23.8145	0	0	0	23.301	23.6801	23.1738	23.4003	24.0223	22.5476	0	22.3856	22.5822	22.5583	4	4	4	4.3	4.3	4.3	128.61	0	8.8391	1114900000	24
SAR_5326s	NADH dehydrogenase [ubiquinone] 1 beta subcomplex subunit 10-like protein [Sarcoptes scabiei]	7e-130	tetur36g00330.1	0	0	0	0	0	0	0	0	0	0	22.7699	23.364	22.9445	22.9925	23.2534	6	6	6	33.9	33.9	33.9	21.296	0	26.816	692490000	28
SAR_5327s	NADH dehydrogenase [ubiquinone] iron-sulfur protein 3, mitochondrial-like protein [Sarcoptes scabiei]	0	tetur08g05500.1	23.5392	22.5033	0	0	23.1636	23.4968	23.2526	23.8504	23.4425	23.136	23.8048	24.289	23.6904	23.8197	23.8989	9	9	9	31.8	31.8	31.8	32.118	0	48.483	2792000000	105
SAR_5338s	polyribonucleotide 5'-hydroxyl-kinase Clp1-like protein [Sarcoptes scabiei]	0	tetur15g02350.1	0	0	0	0	0	0	23.4042	0	22.8174	22.898	0	23.1186	0	0	0	3	3	3	16.2	16.2	16.2	35.269	0	10.296	579100000	31
SAR_5351s	Sar s 1 allergen Yv4003H01 [Sarcoptes scabiei]	0	tetur12g01820.1	0	21.3871	0	0	0	0	0	0	20.7784	0	25.7743	25.4409	25.3115	25.1231	25.4602	14	14	14	30.2	30.2	30.2	71.57	0	172.33	7800400000	143
SAR_5356s	Sar s 1 allergen (cysteine protease-like protein 4) [Sarcoptes scabiei]	0	tetur09g04400.1	0	0	0	0	0	0	0	21.7331	0	0	23.4985	23.0339	22.7727	23.1295	22.9756	9	9	9	30.3	30.3	30.3	38.812	0	44	1487700000	59
SAR_8253s	Uncharacterised	0	NA	0	0	0	0	0	0	0	0	0	0	0	22.2311	0	22.3335	22.1813	5	5	5	7.1	7.1	7.1	75.98	0	11.246	332360000	16
SAR_5363s	glucosamine-6-phosphate isomerase 2-like protein [Sarcoptes scabiei]	0	tetur36g00460.1	0	0	0	0	0	0	0	0	0	0	23.9179	23.4603	23.5422	24.0576	23.1694	3	3	3	27.1	27.1	27.1	30.486	0	107.34	972600000	31
SAR_536s	Uncharacterised	0	NA	24.0103	23.7437	23.6089	23.6897	23.1902	24.6939	24.0719	24.5323	25.0523	25.2803	0	18.8376	0	20.4964	0	13	13	13	45.3	45.3	45.3	34.217	0	323.31	2904800000	171
SAR_5378s	lipase-like protein 2 [Sarcoptes scabiei]	0	tetur01g07250.1	0	22.5078	0	0	0	23.4805	22.8517	23.8083	23.2992	23.1042	24.0767	24.7856	24.0373	24.3843	24.4871	12	12	12	40.8	40.8	40.8	41.636	0	70.807	3894700000	90
SAR_5381s	Uncharacterised	5e-100	tetur05g06940.1	23.9712	24.079	24.0136	23.9944	0	23.862	23.853	23.8253	24.0232	23.6277	26.007	25.8534	25.4979	25.6022	25.412	2	2	2	13.2	13.2	13.2	26.748	0	227.93	5800500000	99
SAR_5382s	40S ribosomal protein S26-like [Dermatophagoides pteronyssinus]	9e-69	tetur20g02720.1	31.4861	31.4249	31.7798	31.8898	31.8173	31.5671	31.5679	31.5425	31.7841	32.029	31.4822	30.915	31.7398	31.4115	31.6108	5	5	5	39.5	39.5	39.5	13.465	0	323.31	211330000000	241
SAR_5387s	NADH dehydrogenase [ubiquinone] iron-sulfur protein 7, mitochondrial-like protein [Sarcoptes scabiei]	6e-166	tetur07g05240.1	0	22.6344	0	22.6979	22.1682	0	22.6291	0	23.0758	0	23.4696	23.9614	23.6374	23.5281	23.284	6	6	6	20.9	20.9	20.9	25.339	0	90.575	1428200000	66
SAR_5390s	ubiquitin-associated 2-like protein [Sarcoptes scabiei]	0	tetur14g00900.1	24.8801	25.0315	24.9123	24.9064	24.8697	24.3309	24.6779	24.4022	24.412	24.7574	23.2949	23.435	23.5833	23.4505	23.3508	16	16	16	20.2	20.2	20.2	116.92	0	323.31	5500000000	291
SAR_5391s	dynamin-like protein 120 kDa protein, mitochondrial-like protein [Sarcoptes scabiei]	0	tetur29g00210.1	0	25.1516	0	23.5551	0	24.1098	0	24.0566	0	23.8432	23.6512	23.9288	0	23.929	23.8239	5	5	5	7.3	7.3	7.3	110.49	0	30.041	986050000	31
SAR_5392s	endothelin-converting enzyme 1-like protein 3 [Sarcoptes scabiei]	0	tetur09g03950.1	0	0	0	0	0	21.7261	0	21.3981	0	0	21.3673	21.7563	0	21.1803	0	4	4	4	4.9	4.9	4.9	93.041	0.00092507	3.6764	272070000	15
SAR_5393s	long-chain-fatty-acid-CoA ligase 5-like protein [Sarcoptes scabiei]	0	tetur11g02620.1	0	22.0817	0	0	0	0	22.1213	0	22.2844	0	22.9431	23.5709	23.3073	23.5554	23.4947	11	11	11	22.7	22.7	22.7	78.721	0	71.679	1566400000	69
SAR_5399s	isobutyryl-CoA dehydrogenase, mitochondrial-like protein [Sarcoptes scabiei]	0	tetur25g00690.1	25.5135	25.7719	25.5771	25.6423	25.6985	25.0231	25.3291	25.2639	25.1604	24.9585	26.7993	27.2232	26.8971	26.8292	26.8517	23	23	23	69.1	69.1	69.1	47.355	0	323.31	32124000000	404
SAR_53s	eukaryotic translation initiation factor 1A, X-chromosomal-like protein [Sarcoptes scabiei]	1e-101	tetur09g04810.1	24.6024	24.392	0	24.5056	24.4268	24.2539	24.5882	24.3598	24.3493	24.5139	23.9354	23.0787	23.8242	23.1707	23.7525	9	9	9	49	49	49	17.236	0	41.652	3324300000	112
SAR_5405s	PREDICTED: V-type proton ATPase catalytic subunit A-like [Rhagoletis zephyria]	0	tetur09g04140.1	25.3702	25.3434	25.2495	25.3393	25.2667	25.6359	25.5379	25.6721	25.9454	25.885	26.0948	26.3133	25.9009	26.1906	26.0571	37	37	37	77.7	77.7	77.7	68.577	0	323.31	32371000000	668
SAR_5408s	peroxiredoxin-4-like protein [Sarcoptes scabiei]	0	tetur08g00400.1	23.8927	23.57	25.05	23.9935	24.5616	23.7857	24.2954	24.1173	23.9344	23.3547	25.4227	25.836	25.466	25.383	25.474	12	12	12	49.1	49.1	49.1	30.274	0	291	11516000000	215
SAR_5419s	Uncharacterised	0	tetur31g00280.1	24.9924	24.9222	25.2152	25.0983	25.0691	26.3267	25.3549	25.7259	25.9837	26.4927	0	0	0	0	0	12	12	12	34.1	34.1	34.1	41.604	0	323.31	5888300000	214
SAR_5421s	Uncharacterised	0	tetur31g00280.1	23.5849	23.5343	23.723	23.6872	0	24.9218	23.9822	23.8329	24.8151	25.1063	0	0	0	0	0	6	6	6	17.6	17.6	17.6	50.276	0	177.78	1628000000	61
SAR_5422s	Uncharacterised	0	tetur31g00280.1	26.5906	26.5053	26.9737	26.5331	26.4871	28.0095	27.0798	27.2275	28.0427	28.4514	0	0	0	0	0	14	14	14	53	53	53	40.362	0	323.31	34281000000	526
SAR_5428s	DFP2-like protein 20 [Sarcoptes scabiei]	0	NA	29.4087	29.7006	26.3449	29.4188	29.4931	28.5894	28.5909	27.5662	27.3148	27.3457	32.5194	32.2326	31.9593	32.6076	32.1422	17	17	17	51.9	51.9	51.9	46.67	0	323.31	1288100000000	3043
SAR_5429s	GNAT-like acetyltransferase domain containing protein [Sarcoptes scabiei]	0	tetur20g00880.1	0	20.3706	0	0	0	21.2242	21.5443	21.6602	21.6518	22.0297	24.0794	25.268	24.258	24.3817	24.4158	12	12	12	35.6	35.6	35.6	36.243	0	43.068	3851900000	91
SAR_5430s	Uncharacterised98_0004160 [Sarcoptes scabiei]	0	NA	0	20.7062	0	20.525	0	21.1491	21.2073	21.8295	21.9371	23.0578	25.1261	24.9461	24.9559	25.1235	25.0005	12	12	12	26.7	26.7	26.7	70.589	0	323.31	5531300000	160
SAR_5435s	Serine carboxypeptidase S28-like protein [Sarcoptes scabiei]	0	tetur19g01900.1	25.4552	25.377	25.4131	25.4658	25.4939	25.4822	25.3053	25.5171	25.4094	25.3272	25.318	25.9307	25.5235	25.6446	25.522	20	20	20	42	42	42	54.915	0	323.31	14238000000	471
SAR_5438s	UBX domain-containing protein 7-like protein [Sarcoptes scabiei]	0	tetur01g09860.1	22.8973	22.7749	22.8748	22.7669	22.9715	0	22.3151	0	22.1293	22.4391	0	21.1549	0	0	0	6	6	6	19.1	19.1	19.1	48.363	0	13.819	429010000	47
SAR_5444s	ATP synthase subunit b, mitochondrial-like protein [Sarcoptes scabiei]	0	tetur95g00040.1	25.3701	25.6926	24.9655	25.835	25.7821	25.7331	25.5697	25.9523	25.6151	25.5744	26.3324	26.8284	26.396	26.5632	26.4279	24	24	24	68.8	68.8	68.8	34.488	0	323.31	23520000000	487
SAR_5445s	40S ribosomal protein S2-like protein [Sarcoptes scabiei]	7e-179	tetur02g04270.1	27.7951	27.9531	28.099	27.7833	27.8609	27.009	27.5466	27.328	27.6728	27.603	27.2124	27.2032	26.9586	27.0055	27.0798	27	27	27	73.3	73.3	73.3	26.936	0	323.31	79104000000	880
SAR_544s	glycogen debranching enzyme-like protein [Euroglyphus maynei]	0	tetur02g00800.1	0	0	0	0	0	0	0	0	0	0	23.1981	23.1838	22.9606	23.068	23.0961	10	10	10	7.5	7.5	7.5	179.7	0	19.563	945800000	38
SAR_5451s	Smoothelin-like protein 1 [Sarcoptes scabiei]	0	NA	24.8153	24.8933	23.9082	24.3877	24.4044	25.7785	25.0354	26.0096	26.5698	26.3801	27.2895	27.6368	26.9447	27.4668	27.1751	16	16	16	47.4	47.4	47.4	29.47	0	231.8	41262000000	481
SAR_5454s	PREDICTED: obg-like ATPase 1 [Rhagoletis zephyria]	0	tetur22g00620.1	24.4848	24.6013	24.4351	24.4147	24.4376	24.3299	24.6251	24.4342	24.3978	24.4727	24.493	24.8558	24.3944	24.6004	24.5819	13	13	13	46.2	46.2	46.2	44.739	0	145.01	8289600000	238
SAR_5462s	Uncharacterised	0	NA	23.9807	24.2348	23.1983	23.8155	24.0139	25.8234	25.2493	25.9073	26.0714	25.9096	26.6231	27.0827	26.4836	26.8301	26.6798	31	31	31	78.3	78.3	78.3	50.284	0	323.31	34940000000	636
SAR_5463s	isovaleryl-CoA dehydrogenase, mitochondrial-like protein [Sarcoptes scabiei]	0	tetur04g04890.1	0	0	0	0	0	21.556	21.5186	21.9266	22.8535	21.3615	25.1911	25.725	25.5991	25.6933	25.5311	11	11	11	30.5	30.5	30.5	52.943	0	208.51	5523200000	124
SAR_5477s	plastin-2-like [Dermatophagoides pteronyssinus]	0	tetur04g03940.1	23.8834	23.3008	23.6219	23.4929	23.3042	24.0556	23.4336	23.7593	23.7947	23.7013	24.6011	24.7794	24.5192	24.5887	24.6553	14	14	14	36.6	36.6	36.6	74.103	0	71.839	4864200000	172
SAR_5486s	ras-related protein Rab-3 [Dermatophagoides pteronyssinus]	1e-153	tetur05g06150.1	0	0	0	0	0	23.4936	23.3659	23.593	23.5702	0	23.4112	23.6852	0	23.5551	23.3076	3	3	2	22.1	22.1	16.1	24.861	0	14.986	848750000	20
SAR_5488s	mago nashi-like protein [Sarcoptes scabiei]	1e-105	tetur34g01000.1	23.4973	23.6773	23.6066	23.5511	23.7001	23.8601	24.2239	23.9081	24.0195	23.908	0	22.2829	21.8256	0	0	2	2	2	16.7	16.7	16.7	17.327	0	9.0107	1041300000	39
SAR_5490s	Uncharacterised	3e-132	NA	0	0	0	0	0	0	0	0	0	0	26.0314	25.5446	26.4562	25.3911	25.5982	6	6	6	36.1	36.1	36.1	31.853	0	323.31	5705300000	109
SAR_5491s	PREDICTED: UPF0047 protein YjbQ-like [Rhagoletis zephyria]	5e-86	tetur03g00750.1	0	0	0	0	0	0	0	0	21.7735	0	21.6917	0	21.303	21.9261	21.8824	4	4	4	25.2	25.2	25.2	23.914	0	7.8499	368840000	19
SAR_5496s	CDGSH iron-sulfur domain-containing protein 3, mitochondrial-like protein, partial [Sarcoptes scabiei]	4e-76	tetur02g07200.1	23.3147	22.8328	22.7891	22.9099	22.8161	22.7053	22.5055	22.6012	22.8448	23.2073	0	23.2474	0	0	0	2	2	2	20	20	20	19.186	0	4.6732	559350000	29
SAR_5499s	phosphatidylinositol 5-phosphate 4-kinase type-2 alpha-like [Dermatophagoides pteronyssinus] >gi	0	tetur03g04280.1	24.8157	24.5757	0	23.9898	0	24.3934	24.2842	24.3703	23.6843	24.4513	24.3585	24.7155	24.3567	24.5351	24.8528	7	7	7	13	13	13	49.05	0	15.435	2377400000	44
SAR_5503s	ornithine aminotransferase, mitochondrial-like protein [Sarcoptes scabiei]	0	tetur37g00640.1	22.6333	23.5673	23.3335	23.3974	23.2391	24.1842	23.4342	24.5026	24.4158	24.2487	25.4255	25.8482	25.7109	25.8321	25.7556	21	21	21	55.5	55.5	55.5	49.848	0	323.31	17787000000	385
SAR_5505s	fasciclin-1-like protein [Sarcoptes scabiei]	0	tetur20g02640.1	25.3699	25.4856	25.6802	25.068	25.2957	25.7536	25.8209	25.9868	26.0986	25.8201	19.8945	20.3928	20.3646	21.6693	21.0828	22	22	22	35.3	35.3	35.3	77.519	0	221.5	8580800000	296
SAR_5513s	glutathione S transferase-like protein 4 [Sarcoptes scabiei]	1e-169	tetur22g02300.1	21.9613	22.3929	21.9446	22.0402	0	22.4452	22.3977	21.8683	22.1355	22.456	24.2455	24.439	23.6508	24.5142	24.5109	5	5	5	24.5	24.5	24.5	27.205	0	12.664	1862500000	58
SAR_5514s	glutathione S transferase-like protein 3 [Sarcoptes scabiei]	7e-148	tetur22g02300.1	23.6102	23.871	23.1021	23.6752	23.4339	23.9133	23.0637	23.9056	24.1448	23.6225	25.8064	26.6645	25.9697	26.1862	25.8305	12	12	12	69.2	69.2	69.2	24.792	0	323.31	6870500000	151
SAR_5523s	dopey-1-like protein [Sarcoptes scabiei]	0	tetur17g00670.1	0	0	0	0	0	0	0	0	0	0	24.4417	0	24.4495	0	24.3064	4	4	4	1.8	1.8	1.8	421.41	0.002656	3.0615	1566100000	11
SAR_5526s	moesin/ezrin/radixin-like protein 1-like protein [Sarcoptes scabiei]	0	tetur01g10230.1	28.9361	28.8657	29.1405	28.9636	29.1501	29.1855	29.0832	29.1646	29.1867	29.0282	29.1673	28.4028	29.141	28.7629	28.9439	34	34	33	47	47	47	68.474	0	175.73	49900000000	564
SAR_5548s	delta glutathione-S-transferase [Sarcoptes scabiei] >gi	3e-166	tetur01g02510.1	26.5797	26.9434	26.7453	26.7502	26.8453	25.7845	26.2911	25.9834	25.7951	25.7855	27.0956	27.3681	27.3212	27.511	27.2197	18	18	17	66.2	66.2	61.4	26.057	0	323.31	26522000000	440
SAR_5552s	eukaryotic translation initiation factor 2 subunit 2-like protein [Sarcoptes scabiei]	0	tetur01g07400.1	24.2757	24.4679	24.3433	24.0272	24.3273	23.8801	24.3494	24.1717	24.1486	24.3527	23.7813	23.51	23.6805	23.671	23.652	16	16	16	28.1	28.1	28.1	39.614	0	47.182	6405600000	254
SAR_5556s	alanine-tRNA ligase, cytoplasmic-like protein [Euroglyphus maynei]	0	tetur01g06830.1	24.0281	23.9315	23.8729	23.9969	23.9136	24.0785	24.1287	24.0616	24.1489	24.2931	23.4189	23.7235	23.5598	23.6163	23.623	38	38	38	36.8	36.8	36.8	114.99	0	262.4	10957000000	481
SAR_555s	hydroxypyruvate isomerase-like protein [Sarcoptes scabiei]	3e-150	tetur08g00130.1	0	0	23.0288	23.1231	0	22.655	0	22.5806	22.7072	22.6639	0	22.6314	0	0	0	3	3	3	14.9	14.9	14.9	29.341	0	10.634	509000000	42
SAR_5574s	Uncharacterised	3e-121	NA	21.1734	21.7248	22.2652	22.0873	21.3825	0	0	0	0	0	25.4291	26.1248	25.5802	25.8048	25.0764	18	18	18	25.3	25.3	25.3	79.784	0	323.31	8708000000	175
SAR_5575s	Uncharacterised	0	tetur20g02240.1	0	22.6173	0	0	0	24.2167	22.735	23.2616	23.9744	23.7269	24.5733	22.8793	24.6303	23.2874	23.9073	13	13	13	23.2	23.2	23.2	85.747	0	166.37	2875700000	103
SAR_5578s	Uncharacterised	0	tetur16g01300.1	0	0	0	0	0	0	23.7978	0	23.9098	24.0677	0	0	0	0	0	3	3	3	23	23	23	29.446	0	58.716	408510000	17
SAR_557s	Sar s 33 allergen (alpha tubulin-like protein) [Sarcoptes scabiei]	0	tetur07g05180.1	25.2105	24.968	25.3813	25.168	25.2594	25.7875	25.2106	25.2589	25.5571	25.9135	23.5037	23.9245	23.6824	23.8331	23.6753	19	7	7	50.3	25	25	41.062	0	121.4	4126000000	158
SAR_5582s	structural maintenance of chromosomes protein 1A-like protein 2 [Sarcoptes scabiei]	0	tetur37g01120.1	24.1951	23.4812	22.9167	24.0467	24.0111	23.5103	23.8459	23.639	23.5174	23.5628	0	0	0	0	0	9	9	9	9.5	9.5	9.5	142.87	0	14.181	1176600000	42
SAR_5584s	dynamin-1-like protein [Sarcoptes scabiei]	0	tetur25g01730.1	24.3713	24.3612	24.3532	24.2484	24.3813	23.9047	23.886	23.8976	23.9247	23.8832	23.1135	23.8087	23.3553	23.4391	23.502	20	20	20	31.5	31.5	31.5	80.235	0	234.31	4791300000	213
SAR_5586s	NADH dehydrogenase[ubiquinone] iron-sulfur protein 1, mitochondrial-like protein [Euroglyphus maynei]	0	tetur11g03360.1	20.0992	21.491	18.9153	20.6048	21.278	23.0846	21.5957	23.4147	23.0133	23.1853	25.4786	25.8618	25.3948	25.551	25.499	32	32	32	45.4	45.4	45.4	88.222	0	323.31	12737000000	339
SAR_5591s	Uncharacterised	4e-55	NA	23.2636	24.5953	23.8013	23.5275	23.2506	23.7778	22.5312	23.8173	22.7221	24.2058	21.6486	0	21.8229	0	21.4685	9	3	3	53.6	19.8	19.8	27.287	0	323.31	1424900000	83
SAR_5595s	Uncharacterised	9e-56	NA	25.9651	26.3017	25.6923	25.9917	25.9625	28.1142	27.6817	28.4731	28.8613	28.6374	24.6455	25.8928	25.9491	25.678	25.8023	4	4	4	62.1	62.1	62.1	10.668	0	192.05	26453000000	291
SAR_5597s	Uncharacterised	3e-66	NA	25.7147	25.837	25.1973	25.7611	25.6995	27.909	27.3644	28.0266	28.5285	28.3991	21.5353	22.4196	22.3946	22.7045	22.9368	4	4	4	40.8	40.8	40.8	11.918	0	16.279	24991000000	214
SAR_5604s	DUF1681 domain containing protein [Sarcoptes scabiei]	0	tetur28g00850.1	23.6628	23.6469	23.4111	23.5693	23.3158	23.0836	23.3061	23.1832	23.2674	23.2835	23.0646	23.0344	22.9482	22.9661	23.0151	5	5	5	32.4	32.4	32.4	36.086	0	15.416	1470200000	31
SAR_5609s	DFP2-like protein 14 [Sarcoptes scabiei]	5e-87	NA	27.6458	27.236	28.0692	27.5731	27.6078	29.5924	28.3203	28.3988	28.7908	29.4831	0	0	21.6574	0	0	10	10	8	57.4	57.4	51.3	33.343	0	323.31	59501000000	734
SAR_560s	casein kinase II subunit beta-like protein 2 [Sarcoptes scabiei]	5e-166	tetur14g00600.1	0	0	24.2482	0	0	23.1559	0	23.5403	23.296	22.5532	0	23.3376	0	0	0	2	2	2	17.5	17.5	17.5	25.725	0	6.7679	777020000	20
SAR_5623s	DUF1510 domain containing protein [Sarcoptes scabiei]	0	NA	25.0812	24.7061	25.1202	0	25.3438	24.6555	24.7144	24.6999	24.751	24.7098	0	0	0	0	0	6	6	6	33.7	33.7	33.7	47.36	0	223.8	1948800000	49
SAR_5629s	serine/threonine-protein phosphatase 2B catalytic subunit alpha isoform-like isoform X1 [Dermatophagoides pteronyssinus]	0	tetur04g07560.1	0	0	0	0	0	22.9319	0	22.8076	23.3831	23.325	22.464	22.9445	22.8192	22.8972	22.766	9	9	9	19.5	19.5	19.5	67.298	0	44.238	1444200000	78
SAR_5634s	macrophage migration inhibitory factor-like protein 3 [Sarcoptes scabiei]	2e-71	tetur08g04260.1	22.0036	22.7781	20.9423	22.2594	22.1577	22.9534	22.4113	23.1389	23.2745	23.1101	26.7948	27.0724	26.4288	26.3527	26.4371	9	9	9	92.2	92.2	92.2	12.841	0	140.1	12856000000	161
SAR_5639s	glycine C-acetyltransferase/2-amino-3-ketobutyrate-CoA ligase-like protein [Sarcoptes scabiei]	0	tetur13g02070.1	0	0	22.0509	22.8134	0	22.9028	22.5754	22.6645	22.9678	22.8513	22.9185	23.1438	23.1077	23.1342	22.9233	11	11	11	29.7	29.7	29.7	47.47	0	43.632	1825600000	59
SAR_5640s	Uncharacterised	0	tetur03g05900.1	0	0	0	0	0	22.3257	22.0204	22.879	22.9419	22.4772	0	21.9588	0	0	0	7	7	7	14.2	14.2	14.2	91.393	0	30.493	491190000	43
SAR_5641s	elongation factor 1-beta-like protein [Sarcoptes scabiei]	2e-145	tetur02g11060.1	27.0787	27.2699	27.1332	27.0955	27.0612	26.946	26.8038	26.8097	26.9636	27.13	26.5796	26.9067	26.497	26.5276	26.5833	10	10	10	65.7	65.7	65.7	23.626	0	323.31	30923000000	353
SAR_5642s	Uncharacterised	0	tetur38g00060.1	24.537	24.2499	24.5787	24.49	24.6154	26.3374	25.4604	26.3118	26.2393	26.1796	0	0	0	0	0	17	17	17	23	23	23	61.849	0	285.76	8483000000	260
SAR_5643s	Chitin binding Peritrophin-A domain containing protein 8 [Sarcoptes scabiei]	5e-125	tetur15g01480.1	0	0	0	0	0	23.4414	0	23.3382	23.6989	23.4028	0	22.9496	0	0	0	5	5	5	34.5	34.5	34.5	26.433	0	121.21	897890000	49
SAR_5662s	mannose-1-phosphate guanyltransferase alpha-A-like protein [Sarcoptes scabiei]	0	tetur01g02170.1	0	0	0	0	0	0	0	0	0	0	0	22.2956	0	21.8147	22.4424	3	3	3	11.2	11.2	11.2	46.123	0	4.5727	330770000	10
SAR_5679s	coatomer subunit beta-like [Dermatophagoides pteronyssinus]	0	tetur02g01510.1	23.7784	23.8349	23.2326	23.9917	23.9658	23.8885	24.0338	23.9985	24.0407	24.28	24.2491	24.7129	24.4024	24.5365	24.4136	12	12	12	18.9	18.9	18.9	106.39	0	157.67	5318700000	204
SAR_5683s	T-complex protein 11-like protein 1 [Dermatophagoides pteronyssinus] >gi	0	tetur19g00070.1	0	0	0	0	0	22.3663	0	0	22.4272	22.5199	0	0	0	0	0	6	6	6	13.4	13.4	13.4	65.91	0	15.486	315380000	27
SAR_5691s	integrin-linked protein kinase homolog pat-4-like [Dermatophagoides pteronyssinus]	0	tetur11g02760.1	21.8201	21.3384	20.6621	21.7344	22.2178	24.1663	23.4855	24.5382	24.668	24.5054	23.8761	24.1941	23.8405	24.1104	24.0045	20	20	20	34.4	34.4	34.4	51.184	0	88.583	5755600000	261
SAR_5695s	ubiquitin-like protein modifier-activating enzyme 5-like protein [Sarcoptes scabiei]	0	tetur07g07280.1	23.968	23.729	23.5622	23.2548	23.1615	23.952	23.6108	23.1806	24.1529	24.2576	22.7883	23.1171	0	22.5161	22.835	7	7	7	25.3	25.3	25.3	45.31	0	131.01	2195200000	123
SAR_5701s	glycosylated lysosomal membrane protein A-like [Dermatophagoides pteronyssinus]	7e-82	tetur37g00900.1	0	22.7254	22.4677	22.268	0	22.5772	22.9167	22.2877	0	22.3736	0	0	0	0	0	3	3	3	9.2	9.2	9.2	49.907	0	5.9412	296790000	31
SAR_5702s	nuclear cap-binding protein subunit 1-like protein [Sarcoptes scabiei]	0	tetur26g01580.1	23.4754	23.6856	23.5766	23.1228	23.5327	23.1984	23.4083	23.0431	23.2303	23.0081	0	21.3639	0	0	21.3993	4	4	4	7.6	7.6	7.6	86.502	0	7.0291	801800000	40
SAR_5715s	Uncharacterised	0	NA	0	0	0	0	0	22.5556	0	22.4978	0	22.0122	22.2218	0	22.404	0	0	5	5	5	15.4	15.4	15.4	53.416	0	26.902	557460000	36
SAR_5717s	Phosphomannose isomerase and protein kinase domain containing protein [Sarcoptes scabiei]	0	tetur14g03260.1	0	0	0	0	0	22.0845	20.7413	22.0445	21.9839	21.6449	22.1616	0	22.3564	0	21.4575	7	7	7	6.3	6.3	6.3	141.01	0	16.507	670730000	46
SAR_5719s	Phosphomannose isomerase and protein kinase domain containing protein [Sarcoptes scabiei]	0	tetur06g00740.1	25.61	25.6112	25.5004	25.5639	25.4548	25.1873	25.625	25.3169	25.4412	25.3423	25.1812	25.7021	25.2923	25.4978	25.3501	16	16	16	39.3	39.3	39.3	47.406	0	153.56	16828000000	393
SAR_5721s	wntless-like protein [Sarcoptes scabiei]	0	tetur09g04100.1	23.2836	24.0547	23.2895	0	23.3657	23.2533	22.6424	22.8038	22.6934	23.5072	0	0	0	0	0	3	3	3	5.8	5.8	5.8	64.336	0	26.792	450510000	49
SAR_5723s	Uncharacterised	1e-137	tetur32g02090.1	27.1429	26.8009	27.2662	26.696	26.7568	30.0368	29.326	29.9454	30.1203	30.1941	20.9682	21.0013	21.2929	21.1127	21.0395	12	12	12	34.3	34.3	34.3	20.738	0	323.31	96083000000	678
SAR_5725s	elongation factor 1-gamma-like protein [Sarcoptes scabiei]	0	tetur14g02470.1	27.2867	27.4828	27.4729	27.4741	27.4371	27.4598	27.4825	27.4353	27.4458	27.4074	27.6729	27.8375	27.5095	27.719	27.6087	28	28	28	60.2	60.2	60.2	47.923	0	323.31	48803000000	800
SAR_5726s	septin-2-like protein 2 [Sarcoptes scabiei]	0	tetur37g00150.1	22.6133	22.5947	22.6094	22.4084	22.9484	22.6555	22.3468	22.6424	22.8648	23.013	0	0	0	0	0	3	3	3	8.2	8.2	8.2	44.506	0.0035242	2.9699	412770000	22
SAR_572s	histidine triad nucleotide-binding protein 1-like protein [Sarcoptes scabiei]	1e-88	tetur32g00430.1	23.9457	23.6049	24.003	23.8961	23.5371	23.774	24.0394	23.8103	23.8289	24.0454	24.3856	24.7683	24.3473	24.8447	24.3167	7	7	7	39.6	39.6	39.6	26.471	0	323.31	4224200000	160
SAR_5733s	RNA-binding protein Nova-1-like protein, partial [Sarcoptes scabiei]	0	tetur08g05210.1	23.7585	23.2659	23.5596	23.3616	23.5978	24.0607	23.8215	24.0517	24.2392	24.3437	23.5808	23.9206	23.5959	23.8518	23.7522	14	14	14	20.9	20.9	20.9	73.756	0	203.55	5232400000	251
SAR_5739s	N-acetylgalactosamine kinase-like [Dermatophagoides pteronyssinus] >gi	0	tetur08g03840.1	0	20.8939	0	0	0	21.495	0	21.9968	21.9535	0	23.5093	23.1754	23.2276	23.8495	23.316	9	9	9	23.3	23.3	23.3	52.269	0	71.855	1766200000	65
SAR_574s	Uncharacterised	0	tetur06g00460.1	0	0	0	0	0	24.0686	0	23.9952	24.3719	24.4347	0	0	0	0	0	4	4	4	13	13	13	28.912	0.00048403	4.4879	695220000	18
SAR_5751s	26S protease regulatory subunit 6A-like protein [Sarcoptes scabiei]	0	tetur08g01260.1	24.8817	24.9659	24.9821	24.6665	24.8976	24.8191	25.1674	24.677	24.8817	25.1497	23.9155	24.0658	23.5915	24.001	23.9774	19	19	18	55.2	55.2	55.2	47.451	0	136.69	7708000000	304
SAR_5755s	ATP-citrate synthase-like protein, partial [Sarcoptes scabiei]	0	tetur08g03550.1	24.1655	24.4689	24.1975	24.3691	24.3185	24.81	24.6192	24.7564	24.7618	24.776	25.1285	25.3924	25.2111	25.2667	25.28	45	45	45	48.4	48.4	48.4	121.26	0	323.31	24047000000	819
SAR_5766s	2-oxoglutarate dehydrogenase, mitochondrial-like isoform X2 [Dermatophagoides pteronyssinus]	0	tetur01g13490.1	24.014	24.5603	24.1539	24.4153	24.4114	25.3984	25.0998	25.6037	25.649	25.62	25.7866	26.0985	25.8723	25.8015	25.8379	34	34	34	38	38	38	118.86	0	323.31	18282000000	437
SAR_5769s	fumarate hydratase, mitochondrial-like protein [Sarcoptes scabiei]	0	tetur19g01980.1	25.6321	25.5879	25.5405	25.4871	25.4674	25.3675	25.3437	25.4126	25.6047	25.4399	26.2533	26.5705	26.2667	26.5196	26.4232	22	22	22	82.6	82.6	82.6	32.619	0	323.31	23526000000	586
SAR_5771s	eukaryotic translation initiation factor 3 subunit C-like protein [Sarcoptes scabiei]	0	tetur32g00520.1	23.8738	23.8537	22.9841	23.3233	23.3625	24.306	24.3454	24.1274	24.3359	24.5097	23.6048	20.2505	23.2902	21.6229	23.0989	20	20	20	27.2	27.2	27.2	107.99	0	37.834	4482800000	178
SAR_5782s	3-hydroxyisobutyryl-CoA hydrolase, mitochondrial-like protein [Sarcoptes scabiei]	0	tetur32g00130.1	25.0999	25.347	25.1735	25.2505	25.1595	25.1795	25.2559	25.167	25.0507	25.1317	25.7152	26.313	25.7858	26.0042	25.9276	23	23	23	62.1	62.1	62.1	41.028	0	251.1	15627000000	337
SAR_5784s	fumarylacetoacetase-like protein [Sarcoptes scabiei]	0	tetur14g02100.1	24.8416	25.0063	24.6868	25.2301	25.2867	25.7565	25.4121	25.3051	25.5177	25.5732	26.7141	26.8174	26.6168	26.6141	26.5062	17	17	17	50.9	50.9	50.9	47.805	0	323.31	20863000000	314
SAR_5787s	Guanylate-kinase-associated protein-like protein [Sarcoptes scabiei]	0	tetur27g01600.1	24.0703	24.0499	24.8482	0	23.4095	24.8544	24.3645	25.012	25.2439	24.9576	24.0277	24.9175	24.6579	24.9301	24.4638	7	7	7	16.6	16.6	16.6	78.465	0	323.31	3182300000	116
SAR_5788s	proteasome subunit beta type-5-like protein, partial [Sarcoptes scabiei]	5e-150	tetur10g00450.1	23.0745	23.5053	22.9755	23.0644	23.0936	23.0081	22.9871	23.1582	22.9152	22.9402	22.8691	23.0081	23.0204	23.1245	22.8294	9	9	9	31.9	31.9	31.9	27.807	0	117.97	2584000000	181
SAR_5791s	aspartate-tRNA ligase, cytoplasmic-like protein [Sarcoptes scabiei]	0	tetur05g08020.1	24.556	24.7272	24.6248	24.5949	24.6558	24.5144	24.6904	24.5879	24.3644	24.5059	24.1347	24.6904	24.2363	24.4011	24.4139	26	26	26	54.4	54.4	54.4	60.175	0	248.26	11595000000	437
SAR_5801s	metastasis-associated protein MTA3-like [Dermatophagoides pteronyssinus]	0	tetur12g02550.1	23.9403	23.4852	23.3272	22.9359	22.8302	22.8277	22.7702	22.2007	22.7664	22.7716	0	0	0	0	0	10	10	10	12.3	12.3	12.3	107.43	0	13.61	1018300000	49
SAR_5805s	26S proteasome non-ATPase regulatory subunit 3-like protein [Sarcoptes scabiei]	0	tetur07g01990.1	24.4347	24.4022	24.4544	24.4439	24.4164	24.1411	24.4688	24.3557	24.2002	23.9646	23.6366	23.9593	23.7201	23.8641	23.6657	24	24	24	48.6	48.6	48.6	59.18	0	323.31	6792100000	280
SAR_5812s	myc box-dependent-interacting protein 1-like protein [Sarcoptes scabiei]	0	tetur06g00860.1	0	23.2877	23.5601	23.9601	0	24.5865	24.2909	23.7285	24.4299	24.4281	24.1694	24.7648	24.3242	24.6043	24.4638	10	10	10	29.8	29.8	29.8	51.706	0	39.62	3076000000	90
SAR_5813s	60S ribosomal protein L23-like protein [Sarcoptes scabiei]	8e-94	tetur18g03380.1	24.86	24.816	25.2132	24.7955	24.9197	24.5266	24.8339	24.6494	24.678	24.5657	24.5112	24.1855	24.2954	24.1901	24.4886	13	13	13	72.3	72.3	72.3	14.858	0	120.63	7302500000	194
SAR_5814s	LIM and SH3 domain protein F42H10.3-like isoform X1 [Dinothrombium tinctorium] >gi	3e-116	tetur32g00350.1	23.5983	23.1096	23.0047	23.2155	0	23.0807	23.1068	23.141	23.5845	23.8834	0	0	0	21.4178	0	5	5	5	14.3	14.3	14.3	39.77	0	30.862	865000000	60
SAR_5824s	Sar s 28 (heat shock protein 70-like protein 6) [Sarcoptes scabiei]	0	tetur01g07690.1	26.3981	26.3199	26.2894	26.3247	26.2748	26.1956	26.395	26.214	26.4499	26.5547	25.478	25.7923	25.6813	25.6595	25.6221	31	31	31	38.8	38.8	38.8	77.088	0	323.31	35936000000	1059
SAR_5828s	histone H1-like protein 1 [Sarcoptes scabiei]	4e-135	tetur26g01570.1	28.0885	27.88	27.9899	27.5256	27.7077	28.0951	28.1543	28.1566	27.6113	28.0756	24.2473	23.2317	24.6942	23.8087	24.5967	15	15	11	42.5	42.5	33	23.708	0	323.31	41418000000	841
SAR_5836s	Mo25-like protein [Sarcoptes scabiei]	0	tetur24g01260.1	0	0	0	0	22.0339	22.08	0	21.8579	21.8487	21.5426	21.4931	22.7504	22.091	22.1879	21.9757	7	7	7	23.9	23.9	23.9	39.377	0	12.293	643860000	27
SAR_5837s	Uncharacterised	0	tetur02g07830.1	26.2443	25.7421	26.1503	25.4753	25.5487	28.229	27.2429	28.0829	28.3681	28.2824	0	0	0	0	20.5537	11	11	11	40.5	40.5	40.5	56.886	0	323.31	24240000000	353
SAR_5840s	DNA replication licensing factor Mcm3-like protein [Sarcoptes scabiei]	0	tetur07g00350.1	24.0457	24.0628	23.9538	23.9788	24.104	22.0419	23.6721	21.9019	21.3639	21.5518	0	0	0	21.8498	0	13	13	13	14.2	14.2	14.2	125.91	0	16.586	1197900000	43
SAR_5841s	PREDICTED: protein spire homolog 1-like [Rhagoletis zephyria]	0	tetur06g06160.1	23.8009	24.3215	0	0	23.1138	24.6602	24.4052	24.6928	24.5692	24.7594	24.9387	26.2969	24.5678	25.0301	24.5548	7	7	7	9.8	9.8	9.8	111.17	0	132.76	5972300000	94
SAR_5846s	replication protein A 70 kDa DNA-binding subunit-like protein [Sarcoptes scabiei]	0	tetur02g11760.1	25.0152	24.968	24.9838	24.6365	25.03	23.8853	24.619	23.6269	23.9686	23.2568	22.3648	23.3152	0	23.1224	22.7649	11	11	11	23.2	23.2	23.2	68.528	0	52.439	2294200000	93
SAR_5850s	Sar s 27 allergen (serpin-like protein 2) [Sarcoptes scabiei]	0	tetur02g03240.1	0	0	0	0	0	22.8294	0	21.9147	22.1948	0	0	0	0	0	0	2	2	2	4.1	4.1	4.1	64.667	0.0018165	3.38	146320000	8
SAR_5854s	signal recognition particle 19 kDa protein-like protein [Sarcoptes scabiei]	2e-125	tetur13g03300.1	0	22.5071	0	0	0	0	0	21.7428	0	21.9871	0	0	20.9985	21.1284	21.0924	3	3	3	16	16	16	21.004	0	8.6425	376300000	29
SAR_5855s	Sar s 2 allergen (lipid recognition domain containing protein) [Sarcoptes scabiei]	2e-135	tetur04g08680.1	0	22.5122	0	22.7416	22.4458	0	0	0	0	0	0	0	0	0	0	4	4	4	22.6	22.6	22.6	20.978	0	11.879	241920000	30
SAR_5856s	transcriptional activator protein Pur-alpha-like protein [Sarcoptes scabiei]	2e-82	tetur18g03590.1	26.1587	25.8498	26.0218	26.0902	26.1352	25.926	25.7857	25.9793	26.0404	26.3644	26.2145	26.1928	26.325	26.3324	26.397	10	10	10	50	50	50	15.84	0	115.44	15550000000	206
SAR_585s	electron transfer flavoprotein subunit beta-like protein [Sarcoptes scabiei]	6e-179	tetur11g01320.1	25.4825	25.6483	25.4972	25.4658	25.5336	25.5464	25.572	25.574	25.76	25.6258	26.333	26.8356	26.427	26.582	26.5279	26	26	26	76.6	76.6	76.6	28.142	0	323.31	31057000000	628
SAR_5880s	dolichol-phosphate mannosyltransferase-like protein [Sarcoptes scabiei]	8e-177	tetur16g02320.1	0	21.5582	0	0	0	22.2457	0	22.7752	22.7907	21.2844	23.4779	23.7047	23.0375	23.0428	23.1423	7	7	7	39.6	39.6	39.6	27.935	0	82.865	1277600000	51
SAR_5892s	sarcalumenin-like [Dermatophagoides pteronyssinus]	0	tetur06g05560.1	0	0	0	0	0	22.3325	0	0	0	0	23.7792	0	23.4944	0	23.0964	7	7	7	27.2	27.2	27.2	40.375	0	43.391	1114600000	41
SAR_5893s	cuticle protein viking-like protein [Sarcoptes scabiei]	1e-103	tetur12g02060.1	27.2216	27.7847	25.6942	27.3503	27.4495	27.7486	27.1949	27.6333	27.6225	27.7848	30.1218	30.5456	30.2143	30.4642	30.2188	35	35	35	52.7	52.7	52.7	65.851	0	323.31	484780000000	2483
SAR_5895s	COP9 signalosome complex subunit 4-like protein [Sarcoptes scabiei]	0	tetur07g00330.1	23.3598	23.531	23.2203	23.0838	23.0513	22.4819	23.102	22.7609	22.5625	22.5887	0	22.1996	22.2709	21.8374	0	3	3	3	11	11	11	46.041	0	43.454	701400000	52
SAR_5906s	acidic leucine-rich nuclear phosphoprotein 32 family member A-like protein [Sarcoptes scabiei]	1e-82	NA	22.959	24.2654	22.5878	23.0583	22.7657	23.896	24.2523	23.4804	23.0225	24.3928	20.6729	0	22.4611	0	0	14	14	14	35.4	35.4	35.4	33.702	0	32.109	1810400000	81
SAR_5918s	laminin subunit gamma-1-like isoform X1 [Dermatophagoides pteronyssinus]	0	tetur11g04190.1	24.2096	24.7009	23.5491	24.0546	24.4569	26.0329	25.0278	25.7779	26.2181	25.9173	25.1699	20.301	25.3945	21.9174	24.5694	51	51	51	33.5	33.5	33.5	193.66	0	323.31	16369000000	666
SAR_5919s	cytochrome P450 3A31-like [Dermatophagoides pteronyssinus]	0	tetur05g04000.1	0	0	0	0	0	0	0	0	0	0	23.0825	22.9986	22.8219	23.1259	23.1518	7	7	7	22.3	22.3	22.3	58.938	0	13.418	1037000000	20
SAR_5922s	chromodomain-helicase-DNA-binding protein Mi-2-like protein [Sarcoptes scabiei]	0	tetur04g05420.1	22.437	22.4267	22.2774	0	22.0204	22.3558	22.7236	22.2252	22.3325	21.8394	0	0	0	0	0	7	7	6	5.4	5.4	4.7	214.81	0	11.856	354540000	31
SAR_5938s	60S ribosomal protein L6-like protein [Sarcoptes scabiei]	6e-147	tetur32g00630.1	26.1281	26.2355	26.3435	26.3109	26.3291	25.7299	25.7025	26.1593	25.632	25.9674	25.6712	25.7661	25.6704	25.8691	25.7857	25	25	25	63	63	63	31.213	0	323.31	31012000000	650
SAR_5945s	dual specificity protein kinase splB-like [Dermatophagoides pteronyssinus]	0	tetur03g03000.1	23.5799	24.0293	23.8781	23.8686	24.1866	23.9008	24.1797	24.0726	24.134	24.2046	24.0305	24.215	23.6157	23.9972	23.96	10	10	10	31.2	31.2	31.2	44.531	0	58.39	5144400000	187
SAR_5946s	Der f 28 allergen [Dermatophagoides farinae]	0	tetur11g01700.1	0	0	0	23.1092	23.0649	22.9931	23.0681	0	22.8762	0	0	0	0	0	0	13	3	3	20	6.2	6.2	71.409	0	4.5813	806200000	22
SAR_5948s	kinesin heavy chain-like [Dermatophagoides pteronyssinus]	0	tetur11g01580.1	23.9135	23.6699	23.6626	23.6563	24.0828	23.8463	23.8108	23.6325	24.1301	24.4277	22.3393	22.7106	22.9233	22.6103	22.8479	19	19	19	24	24	24	112.2	0	48.398	2879400000	160
SAR_5952s	Sar s 20 allergen (arginine kinase-like protein 2) [Sarcoptes scabiei]	0	tetur11g04410.1	28.0562	28.3428	27.9571	28.1382	28.1463	28.612	28.3989	28.641	28.7773	28.6948	29.7989	30.0982	29.8314	29.9593	29.8992	56	56	46	87.7	87.7	79.9	43.872	0	323.31	353880000000	2777
SAR_5959s	3-hydroxymethyl-3-methylglutaryl-CoA lyase 2-like protein, partial [Sarcoptes scabiei]	0	tetur19g00630.1	0	0	0	0	0	0	0	0	0	0	22.7379	22.6752	22.3308	22.6203	22.4515	4	4	4	8.9	8.9	8.9	70.516	0.00048286	4.4408	464230000	16
SAR_5962s	FK506-binding protein-like protein 1 [Sarcoptes scabiei]	0	tetur04g08070.1	0	0	0	22.7073	0	22.4298	0	22.0277	22.6751	23.0509	22.3163	0	22.2318	21.7614	22.0003	6	6	6	12.2	12.2	12.2	51.121	0	6.8286	744140000	25
SAR_5965s	Aldehyde dehydrogenase type III-like protein, partial [Sarcoptes scabiei]	0	tetur08g02050.1	0	0	0	0	0	0	0	0	0	0	23.6996	24.1517	23.4586	23.866	23.5523	14	14	14	42.8	42.8	42.8	50.708	0	163.23	2619800000	95
SAR_5966s	enoyl-CoA hydratase, mitochondrial-like protein [Sarcoptes scabiei]	0	tetur04g06780.1	26.9402	27.1154	26.9427	27.0596	27.0874	26.759	26.8937	26.8455	26.8918	26.6403	27.6628	28.3853	28.0355	28.2201	28.035	21	21	21	81.8	81.8	81.8	32.125	0	323.31	86765000000	1056
SAR_5969s	transportin-1-like [Dermatophagoides pteronyssinus]	0	tetur27g01540.1	25.0618	25.1864	24.8766	24.7695	25.4371	24.6337	24.4322	24.5005	24.6182	24.6685	23.6793	24.0991	23.7007	24.046	23.8396	15	15	15	16.2	16.2	16.2	143.5	0	323.31	5093900000	225
SAR_5970s	guanine nucleotide-binding protein subunit gamma-1-like protein [Sarcoptes scabiei]	7e-44	tetur03g01820.1	0	22.1792	0	22.2122	22.6355	22.6539	22.2994	22.3565	22.5346	22.577	23.6424	23.8715	23.1397	24.008	23.0858	4	4	4	28	28	28	8.5028	0	12.864	992430000	49
SAR_5975s	V-type proton ATPase subunit G-like protein [Sarcoptes scabiei]	6e-78	tetur05g01360.1	23.0909	23.0681	22.9645	23.2405	23.2494	23.19	0	23.4515	23.4112	23.0681	25.0511	25.2383	24.67	25.2325	24.9151	11	11	11	53.7	53.7	53.7	14.112	0	294.03	6401700000	192
SAR_5982s	translation factor SUI1-like protein [Sarcoptes scabiei]	2e-78	tetur11g04300.1	26.3393	26.1629	26.2042	25.7516	25.8434	25.5213	25.9181	25.7495	26.0403	26.0739	25.3981	25.6724	25.1768	25.627	25.3953	8	8	8	82.9	82.9	82.9	13.098	0	149.76	10300000000	230
SAR_5983s	leucine-rich repeat-containing protein 17 [Sarcoptes scabiei]	6e-166	tetur31g01410.1	0	0	0	0	0	0	0	0	0	0	0	22.2325	22.3754	22.2258	0	2	2	2	10.9	10.9	10.9	27.062	0.0022302	3.1309	278110000	14
SAR_5990s	drebrin-like protein B-like protein, partial [Sarcoptes scabiei]	0	tetur02g05040.1	24.6939	24.8598	24.443	24.9441	24.0619	24.4337	24.775	24.2709	24.6455	24.7985	22.8173	0	22.591	0	22.1124	14	14	14	27.5	27.5	27.5	59.674	0	268.21	2558300000	122
SAR_599s	fructose-1,6-bisphosphatase 1-like protein [Sarcoptes scabiei]	2e-168	tetur22g02570.1	20.6762	0	0	21.5449	0	21.7721	20.8207	20.2991	21.9486	22.3929	25.4196	25.9992	26.2348	26.2249	26.2607	10	10	10	36.1	36.1	36.1	27.554	0	323.31	6056600000	153
SAR_6007s	protein disulfide-isomerase A4-like protein [Sarcoptes scabiei]	0	tetur14g03140.1	24.5336	24.2989	24.3989	24.2024	24.2173	24.854	24.5154	24.7056	24.8875	25.2117	22.9957	21.1753	23.3115	22.5748	22.6035	14	14	14	26.7	26.7	26.7	74.221	0	323.31	4325100000	188
SAR_6015s	valine-tRNA ligase-like protein [Sarcoptes scabiei]	0	tetur04g06470.1	23.6534	23.6589	23.6558	23.7152	23.5353	23.2843	23.6136	23.3776	23.5199	23.3832	23.1386	23.6346	23.2621	23.3673	23.6177	15	15	15	30.8	30.8	30.8	73.439	0	28.126	3397200000	154
SAR_6016s	troponin T-like protein [Sarcoptes scabiei]	0	tetur29g00810.1	26.8724	26.5925	25.815	26.4494	26.4858	28.4692	27.8047	28.6514	28.8571	28.4898	28.961	26.0265	28.9696	27.0304	28.3212	34	34	34	50.6	50.6	50.6	49.826	0	323.31	146670000000	1748
SAR_6020s	Uncharacterised	0	tetur32g02090.1	26.2374	25.8398	25.9931	25.7873	25.7978	28.5359	27.432	28.295	28.5681	28.4703	24.0947	24.4936	24.5388	24.4499	24.3803	15	15	15	64.9	64.9	64.9	29.211	0	323.31	39666000000	545
SAR_6022s	lachesin-like protein 3 [Sarcoptes scabiei]	0	tetur06g01490.1	23.2127	23.5224	23.044	23.3611	23.1713	24.4249	24.0511	24.1349	24.6062	25.1914	0	22.3043	0	22.3857	0	13	13	13	37.6	37.6	37.6	42.565	0	307.56	2430100000	116
SAR_6039s	nucleoside diphosphate kinase A 2-like [Dermatophagoides pteronyssinus]	8e-97	tetur04g01770.1	25.9852	26.0951	26.0489	26.1969	26.2428	26.1927	26.0004	26.1078	25.8574	25.9649	26.6306	26.8305	26.3107	26.4248	26.3215	10	10	10	47.4	47.4	47.4	21.887	0	201.99	26195000000	623
SAR_6042s	PDZ and LIM domain protein Zasp-like [Dermatophagoides pteronyssinus]	0	tetur02g10540.1	0	21.1388	0	20.4632	20.399	21.7331	20.9625	21.7515	22.1772	21.8636	26.0186	26.5049	25.9409	26.3541	26.1424	34	34	34	58.3	58.3	58.3	89.804	0	323.31	25193000000	449
SAR_6043s	Uncharacterised	0	tetur14g03190.1	21.727	21.9994	0	0	0	22.2628	22.3112	22.9636	23.2604	22.8734	25.6313	25.817	25.0966	25.5877	25.4527	17	17	17	51.4	51.4	51.4	47.429	0	261.33	10517000000	173
SAR_6046s	lupus La protein-like protein, partial [Sarcoptes scabiei]	1e-77	tetur04g08740.1	25.3616	25.6159	25.4171	25.2013	25.4663	24.9292	25.2088	24.8833	24.862	24.9041	23.709	24.0987	24.0724	24.1143	24.3248	11	11	11	38.4	38.4	38.4	32.3	0	77.572	6017900000	171
SAR_6048s	electron transfer flavoprotein-ubiquinone oxidoreductase, mitochondrial-like protein [Sarcoptes scabiei]	0	tetur01g02680.1	22.6896	22.8356	22.6757	22.102	22.5114	23.12	23.0424	23.1044	23.1431	23.1267	23.2628	23.6033	23.2727	23.4803	23.4707	12	12	12	25.8	25.8	25.8	65.812	0	161.75	4105600000	195
SAR_6057s	sec1 family domain-containing protein-like protein [Sarcoptes scabiei]	0	tetur12g01790.1	22.3965	22.0448	21.9133	0	0	22.0387	21.9026	21.9114	22.2648	22.589	22.0696	22.4682	22.2123	22.0626	21.8542	8	8	8	18.1	18.1	18.1	80.979	0	17.92	805220000	43
SAR_6062s	galectin-like protein 5 [Sarcoptes scabiei]	0	tetur26g01040.1	0	0	0	0	0	0	0	0	0	0	25.9121	25.9311	25.9323	25.8442	25.9947	11	11	11	33.2	33.2	33.2	35.222	0	323.31	8548500000	130
SAR_6063s	splicing factor U2AF 50 kDa subunit-like protein [Sarcoptes scabiei]	0	tetur02g13660.1	22.729	0	0	0	22.5153	22.5049	22.6746	22.4553	22.8938	23.0558	0	0	0	0	0	6	6	6	19	19	19	51.765	0	13.032	528270000	19
SAR_6064s	perilipin-like protein [Sarcoptes scabiei]	0	NA	24.3699	25.296	24.6246	25.1053	24.9507	23.0365	24.0972	23.5789	23.1401	23.0434	0	23.4317	23.1908	22.8836	22.6791	12	12	12	50.2	50.2	50.2	33.248	0	294.04	3118800000	133
SAR_6065s	lysosomal alpha-mannosidase precursor-like protein [Sarcoptes scabiei]	0	tetur24g01930.1	0	0	0	0	0	0	0	0	22.0514	0	22.3484	21.9323	22.5674	0	22.4679	10	9	9	12.3	11.1	11.1	116.98	0	41.404	759460000	50
SAR_6069s	DFP2-like protein 27 [Sarcoptes scabiei]	1e-149	NA	0	0	0	0	0	23.9434	0	23.409	23.738	0	0	0	0	0	0	3	3	3	11.4	11.4	11.4	22.517	0	34.523	644060000	21
SAR_6070s	DFP2-like protein 9 [Sarcoptes scabiei]	0	NA	28.8204	28.0834	26.244	27.7858	27.714	27.8241	28.0055	26.3631	27.1093	27.2556	25.3689	26.7179	27.1935	27.7152	27.2912	15	15	15	63.3	63.3	63.3	28.154	0	323.31	70363000000	899
SAR_6074s	endoplasmic reticulum resident protein 29-like protein [Sarcoptes scabiei]	5e-87	tetur01g00720.1	20.4652	0	20.3671	19.9651	19.8579	0	0	19.2603	0	0	26.7523	24.8704	25.2932	25.8361	24.5508	18	18	18	47.6	47.6	47.6	36.172	0	323.31	10424000000	175
SAR_6076s	ABC transporter sub-family F-like protein 2 [Sarcoptes scabiei]	0	tetur20g02610.1	23.3965	23.4944	23.3012	0	23.4371	22.4284	23.3166	22.5706	22.9221	22.8474	22.6378	22.9121	22.6517	22.8052	22.9881	6	6	6	11.6	11.6	11.6	71.13	0	13.343	1559800000	94
SAR_6088s	major sperm protein-like protein 2 [Sarcoptes scabiei]	0	tetur04g07350.1	0	21.6345	23.3855	22.032	24.1422	23.6465	23.3329	23.981	23.2392	23.264	25.2824	25.0012	25.0849	25.2142	24.8007	11	11	11	44.9	44.9	44.9	31.225	0	107.4	4482500000	130
SAR_6089s	beta-parvin-like protein [Sarcoptes scabiei]	0	tetur20g00610.1	23.1391	23.5543	21.4389	23.086	23.1038	25.1772	24.331	25.6247	25.3687	25.0092	24.2948	24.7108	24.2301	24.7656	24.4046	17	17	17	44.7	44.7	44.7	44.331	0	323.31	8715700000	296
SAR_608s	importin subunit beta-1-like protein [Sarcoptes scabiei]	0	tetur09g02070.1	22.6816	22.4945	22.56	22.3398	22.6964	21.6407	22.1887	0	22.1387	21.7314	22.0892	22.2843	22.2068	22.2411	22.0243	7	7	7	7.2	7.2	7.2	106.76	0	10.915	790140000	61
SAR_6090s	coatomer subunit alpha-like protein [Sarcoptes scabiei]	0	tetur09g05170.1	27.559	28.0944	27.6716	28.0968	27.8671	27.7479	27.9678	27.6606	27.8194	28.1345	28.1511	28.1541	28.1454	28.096	28.3274	37	37	37	38.8	38.8	38.8	147.55	0	323.31	24193000000	376
SAR_6096s	Uncharacterised	0	NA	23.8681	24.17	23.7978	23.6943	23.4919	23.4033	23.5698	23.6745	24.1776	23.7464	24.733	25.1725	24.7143	24.7977	24.6058	8	8	8	33.3	33.3	33.3	28.014	0	201.15	4057600000	133
SAR_6097s	acetylcholinesterase-like [Dermatophagoides pteronyssinus]	0	tetur20g03250.1	0	0	0	0	0	0	0	0	0	0	0	24.0011	24.1905	24.7045	24.5229	4	4	4	13.6	13.6	13.6	63.752	0	63.873	1213700000	31
SAR_6098s	Uncharacterised98_0090530 [Sarcoptes scabiei]	1e-145	NA	0	0	0	0	0	0	0	0	21.9182	0	21.2791	21.8533	0	0	21.5702	1	1	1	8.7	8.7	8.7	25.632	0	109.51	196130000	15
SAR_609s	transport Sec61 subunit beta-like protein [Sarcoptes scabiei]	4e-49	tetur09g02970.1	22.5144	22.0979	0	0	0	22.3414	0	22.0885	23.9971	0	23.5923	23.602	23.5743	24.8674	24.891	2	2	2	16.7	16.7	16.7	10.27	0	74.91	1652000000	65
SAR_6103s	H/ACA ribonucleoprotein complex subunit 2-like protein [Sarcoptes scabiei]	1e-137	tetur17g02100.1	23.0615	23.2351	23.0155	23.0763	23.2034	23.0962	23.3065	23.042	23.1742	23.4004	22.2613	22.1565	22.3275	22.3559	22.1397	6	6	6	19.8	19.8	19.8	28	0	14.062	1432500000	86
SAR_6104s	ATP synthase subunit O, mitochondrial-like protein [Sarcoptes scabiei]	8e-150	tetur02g10790.1	23.2721	23.4462	22.686	22.0609	23.1467	23.7199	23.6219	23.1537	23.5777	23.6478	25.2022	25.979	25.5163	25.3942	25.5994	15	15	15	51.6	51.6	51.6	24.313	0	141.93	6529000000	159
SAR_610s	actin-related protein 2/3 complex subunit 1A-like protein [Sarcoptes scabiei]	0	tetur32g01350.1	24.0739	23.9982	23.9267	24.0315	24.1242	23.9316	23.9796	23.5603	24.066	0	23.5295	23.428	23.2807	23.8174	23.5394	6	6	6	23	23	23	43.045	0	93.458	1859000000	67
SAR_6110s	40S ribosomal protein SA-like protein [Euroglyphus maynei]	2e-157	tetur32g02010.1	27.7907	27.9552	27.7994	27.9638	28.0234	27.9008	27.9217	27.971	27.8045	27.8921	28.0074	28.2824	27.9549	28.128	28.0127	20	20	20	65.8	65.8	65.8	32.101	0	323.31	101980000000	1025
SAR_6120s	cytosolic purine 5'-nucleotidase-like protein [Sarcoptes scabiei]	0	tetur11g02050.1	0	0	0	0	0	0	21.4898	21.5767	21.4947	21.9324	23.2207	22.6869	23.4559	23.5669	23.2987	10	10	10	17	17	17	86.977	0	38.366	1791900000	96
SAR_6121s	phenylalanine-tRNA ligase alpha subunit B-like protein [Sarcoptes scabiei]	0	tetur23g01540.1	24.0701	23.8406	23.7813	23.8605	23.8803	24.0138	23.7505	23.6405	23.8083	24.1052	23.3928	23.7061	23.2782	23.6201	23.5591	14	14	14	40.2	40.2	40.2	50.691	0	136.82	3961800000	140
SAR_6123s	adipocyte plasma membrane-associated protein-like protein 3 [Sarcoptes scabiei]	0	tetur21g01460.1	0	0	0	0	0	0	0	0	0	0	22.5495	22.4685	22.4268	22.0214	22.3461	2	2	2	10.1	10.1	10.1	38.52	0	7.3873	280430000	16
SAR_6134s	Uncharacterised	0	tetur28g02490.1	27.5281	27.5988	27.644	27.6734	27.6371	26.6273	27.212	26.8169	26.8925	26.8822	28.0459	28.4243	27.9215	28.2406	28.1096	41	41	41	75.9	75.9	75.9	53.483	0	323.31	109780000000	1657
SAR_613s	U6 snRNA-associated Sm-like protein LSm3-like protein [Sarcoptes scabiei]	3e-65	tetur01g12850.1	24.1639	23.9821	23.6819	23.6308	23.4294	23.1786	23.3439	22.6688	23.3495	23.673	0	22.533	0	0	0	2	2	2	31.1	31.1	31.1	11.901	0	101.48	1097100000	66
SAR_7454s	Bacterial extracellular solute-binding protein-like protein [Sarcoptes scabiei]	8e-167	tetur07g06860.1	24.2911	24.0948	24.455	24.2329	24.2703	25.7196	25.0921	25.9714	25.9247	25.6925	22.999	23.5638	23.3091	23.3044	23.1338	19	19	19	44.5	44.5	44.5	38.581	0	201.14	10241000000	400
SAR_6156s	Uncharacterised	0	NA	0	0	0	0	0	22.959	0	0	22.7121	22.8496	0	0	0	0	0	4	4	4	7.4	7.4	7.4	103.86	0	6.1627	239790000	13
SAR_6162s	nucleobindin-1-like protein [Sarcoptes scabiei]	0	tetur11g01590.1	23.2738	22.4246	22.6786	22.2722	22.6616	23.2396	22.4244	23.5707	23.7126	24.1909	24.246	22.4395	23.767	23.0851	23.6623	10	10	10	21	21	21	76.857	0	323.31	3406100000	120
SAR_6165s	PREDICTED: cytochrome b5-like [Rhagoletis zephyria]	1e-50	tetur09g01530.1	24.8229	24.5446	24.581	24.6884	24.7662	25.3618	24.7403	25.2883	25.4495	25.5621	25.5391	25.9049	25.3819	25.6237	25.428	8	8	8	50.5	50.5	50.5	11.49	0	323.31	10190000000	275
SAR_6174s	DJ-1-like transcriptional regulator [Sarcoptes scabiei]	1e-130	tetur34g00490.1	25.3108	25.4278	25.3745	25.1042	25.2377	24.887	25.2753	25.0549	25.1297	24.984	25.0764	25.3036	25.0552	25.2684	25.1494	18	18	18	63.6	63.6	63.6	26.281	0	303.97	11127000000	311
SAR_6176s	39S ribosomal protein L28, mitochondrial-like [Dermatophagoides pteronyssinus]	2e-130	tetur11g02260.1	0	21.9871	0	21.5655	0	21.3219	21.2145	21.3655	21.2698	0	0	21.4439	0	21.5813	21.3395	4	4	4	19	19	19	32.119	0	4.6706	349840000	31
SAR_6178s	Uncharacterised	5e-89	tetur05g08780.1	0	0	0	0	0	22.7553	22.9527	23.214	23.2375	23.0917	24.2718	24.8605	24.1641	24.7187	24.347	9	9	9	66.9	66.9	66.9	18.104	0	152.47	3560600000	102
SAR_6189s	guanine nucleotide-binding protein G(o) subunit alpha [Dermatophagoides pteronyssinus]	0	tetur04g03270.1	23.7419	23.737	23.8558	24.0592	0	24.7931	24.3851	24.9242	24.8188	24.644	22.5758	23.1695	22.6476	23.1598	22.679	7	7	7	23.6	23.6	23.6	28.869	0	35.984	2058500000	127
SAR_618s	succinyl-CoA ligase subunit alpha, mitochondrial-like protein, partial [Sarcoptes scabiei]	0	tetur01g06160.1	24.1384	24.496	23.8613	24.4166	24.5079	25.0187	24.7817	24.875	25.001	24.9471	25.09	26.0135	25.3244	25.4417	25.2616	12	12	12	35.4	35.4	35.4	35.379	0	207.65	8908700000	218
SAR_6192s	PREDICTED: guanine nucleotide-binding protein G(o) subunit alpha-like, partial [Rhagoletis zephyria]	2e-57	tetur04g03270.1	23.6026	23.7507	0	0	0	24.4556	23.6759	24.4946	25.0614	24.9084	0	23.4076	0	0	0	5	4	4	58.2	46.9	46.9	10.522	0	8.1572	927490000	30
SAR_6195s	zygotic DNA replication licensing factor mcm6-B-like protein [Sarcoptes scabiei]	0	tetur04g06680.1	25.3746	25.0816	25.0114	25.0715	24.8585	0	24.4309	23.2641	23.6027	23.6031	0	0	0	0	0	14	14	14	18.9	18.9	18.9	93.287	0	77.706	2008000000	85
SAR_619s	mitotic spindle assembly checkpoint protein MAD1-like protein [Sarcoptes scabiei]	0	tetur01g12870.1	24.7442	24.6534	24.7134	24.4468	24.6754	24.0084	24.425	24.4209	24.3883	24.1952	23.3671	0	23.3689	23.5031	0	2	2	2	3.3	3.3	3.3	91.67	0.0018207	3.392	1862300000	51
SAR_6222s	NIF3-like protein [Sarcoptes scabiei]	0	tetur20g03170.1	0	21.8094	0	0	22.1834	0	21.8242	0	0	0	21.6852	22.1234	21.5455	21.8618	22.0033	3	3	3	9.9	9.9	9.9	61.405	0	12.706	443550000	18
SAR_6223s	structural maintenance of chromosomes protein 3-like protein 2 [Sarcoptes scabiei]	0	tetur18g02260.1	23.3944	23.3969	23.2525	23.5716	23.284	23.0577	22.7271	23.0088	23.4614	23.4103	0	0	0	0	0	7	7	7	7.9	7.9	7.9	141.35	0	15.648	975470000	73
SAR_6236s	Uncharacterised	4e-180	NA	0	0	0	0	0	0	0	0	0	0	23.5538	23.9099	23.7669	24.059	23.6918	3	3	3	11.8	11.8	11.8	30.668	0	131.82	999790000	21
SAR_6250s	Uncharacterised	1e-63	NA	0	0	0	0	0	25.4702	24.7225	25.0359	25.5255	25.8644	0	0	0	0	0	6	6	6	37.5	37.5	37.5	16.016	0	256.23	2788400000	83
SAR_6253s	Uncharacterised	5e-45	tetur05g09385.1	0	0	0	0	0	0	0	0	0	0	21.8355	22.5219	21.6943	22.2757	22.3318	4	4	4	42.6	42.6	42.6	17.828	0	22.66	488860000	20
SAR_6256s	Uncharacterised	3e-165	NA	25.3834	24.7436	25.6737	26.3473	26.5581	24.3299	24.4837	24.8535	25.0602	23.0043	27.0111	27.1334	27.1432	27.2675	27.1668	13	13	13	49.8	49.8	49.8	25.295	0	197.92	21055000000	258
SAR_6257s	carboxypeptidase-like protein 2 [Sarcoptes scabiei]	0	NA	26.6982	26.7712	26.9252	26.7798	26.7837	25.7008	26.196	25.6749	25.406	25.7068	23.1509	23.561	23.2884	23.1506	23.3777	26	26	26	52.8	52.8	52.8	55.143	0	323.31	17564000000	576
SAR_6260s	Lipocalin-like protein 3 [Sarcoptes scabiei]	7e-97	tetur04g05930.1	24.213	24.3888	24.3423	24.3124	24.5912	23.4262	23.8642	0	0	0	0	0	0	0	0	7	7	7	72.4	72.4	72.4	16.701	0	44.136	1089300000	48
SAR_6267s	mitochondrial 2-oxoglutarate/malate carrier protein-like protein [Sarcoptes scabiei]	0	tetur03g08570.1	0	0	0	0	22.0689	21.801	0	21.8436	0	0	23.0374	23.528	22.6526	22.7247	23.0172	7	7	7	24.7	24.7	24.7	35.751	0	77.706	884470000	40
SAR_6269s	Phosphoribosyl transferase domain containing protein [Euroglyphus maynei]	3e-142	tetur15g03450.1	25.2046	25.3295	25.2631	25.1782	25.343	23.3836	24.8835	23.798	23.7929	23.6526	0	0	20.5011	21.9448	21.939	16	16	5	39.7	39.7	13.6	45.793	0	323.31	4923600000	223
SAR_6271s	barrier-to-autointegration factor A-like protein [Sarcoptes scabiei]	8e-58	tetur06g04410.1	21.9154	22.2553	23.3217	22.6631	22.8748	21.8332	22.1307	21.7683	0	0	21.6344	21.8973	21.8316	22.0968	21.6442	4	4	4	34.4	34.4	34.4	10.138	0	13.731	648170000	60
SAR_6273s	Uncharacterised	0	tetur02g08620.1	0	0	0	0	0	21.8715	21.5803	22.2156	22.8014	22.3934	22.735	23.1225	22.5134	22.8051	22.4623	17	17	17	11.7	11.7	11.7	235.41	0	134.03	1862800000	100
SAR_6289s	eukaryotic translation initiation factor 4E family-like protein [Sarcoptes scabiei]	0	tetur02g02420.1	0	0	0	0	0	0	0	0	0	0	23.7597	23.8901	23.3981	23.8927	23.5725	4	4	4	18.5	18.5	18.5	41.531	0	69.78	1274900000	29
SAR_6293s	developmentally-regulated GTP-binding protein 1-like protein [Sarcoptes scabiei]	0	tetur06g06310.1	23.1484	23.2578	23.1917	23.2208	23.0814	22.2904	22.6149	22.42	22.5866	22.4134	22.4079	22.7058	22.5407	22.3729	22.5552	8	8	8	32.5	32.5	32.5	38.881	0	14.363	1257900000	84
SAR_6294s	Uncharacterised	0	tetur01g10040.1	0	0	0	0	0	0	0	0	0	0	25.7251	26.2898	25.338	25.8742	25.4532	9	9	9	33.4	33.4	33.4	36.195	0	323.31	6486900000	114
SAR_6295s	nuclear hormone receptor-like protein 2 [Sarcoptes scabiei]	0	tetur18g02110.1	0	0	0	0	0	0	0	0	0	0	23.3051	21.558	22.5914	21.934	22.7894	12	12	12	22.3	22.3	22.3	106.72	0	201.42	1511400000	72
SAR_629s	Uncharacterised	6e-120	NA	26.8006	26.0584	27.0861	26.2197	26.3722	29.5227	28.4084	28.928	28.843	29.1032	0	0	0	0	0	2	2	2	23.8	23.8	23.8	22.724	0	304.93	21356000000	257
SAR_6304s	threonine dehydrogenase-like protein [Sarcoptes scabiei]	0	tetur09g06130.1	0	0	0	0	0	22.1254	0	0	0	21.8807	22.1358	22.4204	22.5165	0	22.4868	3	3	3	12.8	12.8	12.8	45.828	0	8.7737	348100000	27
SAR_6307s	syntaxin-12-like [Dermatophagoides pteronyssinus]	6e-124	tetur19g00580.1	23.3362	23.7665	23.3803	23.5544	23.561	23.7959	23.4396	23.6969	23.9014	23.9218	23.1579	23.4083	22.9996	23.5433	23.3102	10	10	10	44.4	44.4	44.4	30.583	0	65.336	3313400000	180
SAR_6310s	Uncharacterised	1e-175	tetur07g03890.1	0	23.2178	23.5464	23.7261	23.433	0	23.5191	23.3399	22.6499	22.6325	22.2477	22.8899	22.5833	22.5927	22.6703	4	4	4	11.6	11.6	11.6	56.748	0	48.888	1097900000	57
SAR_6313s	26S protease regulatory subunit 8-like protein [Sarcoptes scabiei]	0	tetur08g06190.1	24.6948	25.0026	24.9152	24.872	25.0247	24.8737	24.7729	24.808	24.9789	25.0817	24.3144	24.6572	24.0508	24.4815	24.1926	14	13	13	38.8	35.8	35.8	45.54	0	76.827	5956700000	196
SAR_6317s	DFP2-like protein 21 [Sarcoptes scabiei]	6e-157	NA	27.4506	26.7082	27.1472	26.511	26.5952	29.5197	28.3167	28.6188	29.3476	29.4909	21.7441	0	0	22.576	0	6	6	6	56.5	56.5	56.5	23.486	0	323.31	30645000000	276
SAR_631s	apoptosis inhibitor 5-like protein [Sarcoptes scabiei]	0	tetur12g00340.1	0	25.5995	25.9643	25.3893	25.5008	25.2145	25.0653	25.5047	25.4245	25.1885	0	0	0	0	0	7	7	7	18.8	18.8	18.8	57.189	0	16.499	2137700000	52
SAR_6320s	DFP2-like protein 23 [Sarcoptes scabiei]	0	NA	25.3021	24.5819	25.1619	25.3414	25.2038	27.2077	25.5143	26.1951	26.8726	27.3033	0	0	0	0	0	11	11	11	37.5	37.5	37.5	30.119	0	323.31	11184000000	290
SAR_633s	biphenyl hydrolase-like protein (serine hydrolase)-like protein [Sarcoptes scabiei]	0	tetur01g12970.1	23.1128	22.8481	22.2	22.9368	23.5298	25.2742	24.4451	24.8661	25.2259	25.508	0	22.3189	0	0	0	9	9	9	25.2	25.2	25.2	28.911	0	76.274	2211600000	110
SAR_6347s	peroxidase-like [Dermatophagoides pteronyssinus]	0	tetur21g00010.1	23.5347	23.2778	24.343	22.2654	23.2069	26.031	24.6883	25.4844	25.9653	26.1572	0	20.3643	0	0	0	31	31	30	46	46	46	92.299	0	323.31	7079600000	276
SAR_6355s	Uncharacterised	2e-125	NA	0	0	0	0	0	22.8697	0	22.8606	23.5746	23.2674	0	0	0	0	0	5	5	5	30.1	30.1	30.1	27.734	0	16.303	339130000	28
SAR_6359s	Uncharacterised	0	NA	0	0	0	0	0	0	22.9805	0	22.6407	22.4969	0	0	0	0	0	3	3	3	4.9	4.9	4.9	71.442	0.0018198	3.3852	440950000	7
SAR_635s	ABC transporter ABCF1 [Sarcoptes scabiei]	0	tetur32g00490.1	0	21.7583	21.9673	0	21.5238	21.3493	21.8398	21.4451	21.5663	22.0146	21.4837	0	21.0439	21.5497	21.2187	6	6	6	12.2	12.2	12.2	80.651	0	6.3843	610380000	43
SAR_6363s	Uncharacterised	7e-117	NA	0	0	21.8107	21.8737	21.7996	21.8423	21.0368	0	21.0404	22.5736	0	0	0	0	0	3	3	3	21.2	21.2	21.2	19.106	0.00047192	4.008	147300000	9
SAR_6366s	FYVE zinc finger and pleckstrin homology domain-containing protein [Sarcoptes scabiei]	4e-179	tetur06g05850.1	0	25.2642	0	0	0	0	25.1302	0	0	25.1481	25.2704	25.2117	25.4475	24.9881	25.2303	9	9	9	35	35	35	29.193	0	51.192	2975600000	55
SAR_6375s	60S ribosomal protein L37-A-like protein [Sarcoptes scabiei]	6e-65	tetur08g07500.1	22.8557	22.7551	22.787	21.9578	21.7541	23.1004	23.0475	22.634	0	0	23.1836	22.7529	23.4116	22.2954	22.7908	5	5	5	33.6	33.6	33.6	12.044	0	5.2899	1327200000	34
SAR_637s	RCC2-like protein [Sarcoptes scabiei]	0	tetur13g01420.1	25.4038	25.3307	25.4539	24.9672	25.2143	24.9423	25.2121	24.6364	25.0797	25.2521	0	0	0	0	0	15	15	15	33.5	33.5	33.5	55.169	0	184.83	3686400000	148
SAR_6386s	Uncharacterised	5e-110	NA	0	22.9964	0	22.9874	23.1669	0	0	23.2791	22.6241	0	0	0	0	0	0	3	3	3	3.3	3.3	3.3	105.46	0.00093327	3.7583	894010000	36
SAR_638s	peptidyl-prolyl cis-trans isomerase FKBP4-like protein [Sarcoptes scabiei]	0	tetur08g07360.1	25.7508	25.8361	25.842	25.7962	25.7221	24.8154	25.3075	24.9759	24.976	25.1558	23.8817	24.8153	24.2176	24.4328	24.2193	27	27	27	55.2	55.2	55.2	49.261	0	193.55	15105000000	566
SAR_6390s	40S ribosomal protein S4-like protein [Sarcoptes scabiei]	0	tetur24g01600.1	27.478	27.4097	27.6756	27.4627	27.5339	27.3032	27.3711	27.4889	27.3935	27.337	26.5579	26.6878	26.2581	26.3483	26.3103	35	35	35	81.7	81.7	81.7	29.749	0	251.39	82584000000	1365
SAR_6400s	methylcrotonoyl-CoA carboxylase subunit alpha, mitochondrial-like protein [Sarcoptes scabiei]	0	tetur01g07310.1	0	0	0	0	0	0	0	0	0	0	22.2999	0	22.5603	22.5491	22.3426	8	8	7	16.4	16.4	14.8	83.644	0	11.575	673730000	22
SAR_6401s	caveolin-like protein [Sarcoptes scabiei]	0	tetur10g05080.1	27.2713	27.4722	27.6451	27.6325	27.704	26.8585	27.281	27.3669	26.3176	26.551	0	0	0	0	0	6	6	6	31.7	31.7	31.7	35.952	0	237.93	10409000000	182
SAR_6402s	prolyl endopeptidase-like [Dermatophagoides pteronyssinus]	0	tetur28g01790.1	24.9776	24.698	24.7315	24.7874	24.8937	24.5147	24.7122	24.8424	24.5721	24.8288	25.0921	25.2256	25.0865	25.2192	25.1218	24	24	24	44.5	44.5	44.5	82.442	0	323.31	11206000000	355
SAR_6404s	thioredoxin-like protein 1 [Dermatophagoides pteronyssinus]	1e-173	tetur01g06510.1	24.7528	23.1215	0	0	0	23.7516	23.7386	23.6761	23.9046	24.6987	23.5295	23.7485	23.3492	23.6144	23.7933	7	7	7	25.1	25.1	25.1	32.111	0	24.089	2306200000	61
SAR_6409s	methionine aminopeptidase 1-like protein [Euroglyphus maynei]	0	tetur05g05480.1	23.0208	0	22.5743	22.8696	22.9623	22.5171	0	22.2641	22.3004	21.8967	0	22.9253	22.6064	22.5412	0	7	7	7	21.2	21.2	21.2	43.95	0	11.32	648200000	27
SAR_6410s	eukaryotic translation initiation factor 3 subunit M-like protein [Sarcoptes scabiei]	0	tetur26g00940.1	22.9344	23.1206	23.4791	23.104	22.9706	23.1607	23.0897	23.2726	22.4797	22.9038	22.5583	22.7843	0	22.1875	22.4622	7	7	7	20.1	20.1	20.1	44.048	0	58.954	1382700000	73
SAR_6427s	26S proteasome non-ATPase regulatory subunit 11-like protein [Sarcoptes scabiei]	0	tetur10g04010.1	23.8069	23.7601	23.8998	23.887	23.8502	23.5658	23.6406	23.3836	23.5198	23.3306	23.1209	23.2978	22.9799	23.0497	23.0021	14	14	14	41.5	41.5	41.5	47.829	0	25.474	3232900000	141
SAR_6446s	Uncharacterised	0	tetur31g00280.1	27.6987	27.8446	27.4574	27.5118	27.3206	23.0803	26.893	24.9741	24.31	23.3151	0	0	0	0	0	7	7	7	21.9	21.9	21.9	40.482	0	323.31	11062000000	158
SAR_6448s	NSFL1 cofactor p47-like protein [Sarcoptes scabiei]	0	tetur04g03850.1	25.8537	26.2198	25.8968	25.9893	25.7759	25.8374	25.7698	25.5067	25.7942	26.0055	25.1275	25.3405	25.2839	25.1963	25.1197	9	9	9	32	32	32	40.624	0	98.727	4188400000	166
SAR_6453s	innexin inx2-like protein [Sarcoptes scabiei]	0	tetur17g03710.1	26.8067	26.6531	27.1618	27.0523	27.2114	26.7552	26.854	26.7924	26.2837	26.3221	24.8908	24.7929	24.4705	25.2838	24.6854	8	8	7	24.2	24.2	21.7	42.882	0	42.629	9413700000	181
SAR_6457s	phosphatase 1B-like protein [Sarcoptes scabiei]	0	tetur24g01750.1	0	24.4251	0	24.5305	0	24.3796	24.6166	24.2805	24.3748	24.2771	24.3855	24.1138	24.2286	24.2862	24.1932	8	8	8	32.5	32.5	32.5	46.106	0	115.18	2404600000	66
SAR_6465s	PREDICTED: ras-related protein Rab6-like [Rhagoletis zephyria]	1e-87	tetur01g16381.1	26.208	26.1277	0	26.4565	26.5709	26.1622	26.1371	26.1307	25.9988	25.9414	25.9584	26.0855	25.7199	25.8969	25.7545	5	5	4	41.4	41.4	34.2	17.028	0	271.95	7658200000	105
SAR_6469s	receptor expression-enhancing 1-like protein [Sarcoptes scabiei]	5e-123	tetur10g03710.1	0	25.1704	0	25.1496	25.2953	24.7773	0	25.2651	0	24.3258	0	26.0567	26.2134	26.5197	26.2831	3	3	3	17.7	17.7	17.7	20.606	0	11.569	5531500000	33
SAR_6475s	dynactin subunit 2-like protein [Sarcoptes scabiei]	0	tetur10g00060.1	23.7839	23.5993	23.842	23.4179	23.6919	23.0663	23.6006	23.1129	23.1557	23.161	23.033	22.9963	0	0	22.7862	6	6	6	19	19	19	40.11	0	9.7154	1105300000	64
SAR_6476s	hydroxyacylglutathione hydrolase, mitochondrial-like protein [Sarcoptes scabiei]	0	tetur04g03880.1	26.9748	26.8255	27.0537	27.0953	27.0808	26.8207	27.0292	26.9441	26.8169	26.673	26.4712	26.1525	26.3591	26.0245	26.3961	16	16	16	24	24	24	45.158	0	319.37	25515000000	396
SAR_6477s	40S ribosomal protein S17-like [Dermatophagoides pteronyssinus]	1e-71	tetur22g00140.1	27.3545	27.5321	27.4209	27.2112	27.3921	27.1049	27.3351	27.3537	27.6079	27.3812	26.9669	26.9317	27.1211	27.007	27.1226	19	19	19	85.1	85.1	85.1	15.467	0	244.17	30547000000	545
SAR_6480s	Uncharacterised	0	tetur05g00940.1	0	0	0	0	0	0	0	0	0	0	22.777	0	22.08	22.83	22.5401	5	2	2	12	6.1	6.1	66.326	0	18.12	318730000	18
SAR_6496s	aminopeptidase-like protein 3 [Sarcoptes scabiei]	0	tetur10g03720.1	26.1966	26.1264	25.9627	26.1411	26.0909	26.0465	26.0218	26.145	26.267	26.1406	26.5884	26.9593	26.5041	26.7758	26.6296	34	34	34	58.7	58.7	58.7	63.23	0	323.31	46243000000	953
SAR_6504s	MICOS complex subunit mic10-like [Dermatophagoides pteronyssinus]	7e-28	tetur15g02690.1	0	0	0	23.8145	0	0	0	0	0	0	24.2815	23.9582	24.1423	0	0	2	2	2	39.3	39.3	39.3	9.2086	0	15.794	1280100000	37
SAR_6505s	phenylalanine-tRNA ligase beta subunit-like protein [Sarcoptes scabiei]	0	tetur16g03060.1	23.6799	23.3251	23.1147	22.8798	22.8107	22.5626	23.1237	23.1338	23.1779	23.481	23.1159	23.3445	22.8091	22.9104	23.3653	9	9	9	17.4	17.4	17.4	68.336	0	19.541	1811300000	96
SAR_6509s	PREDICTED: splicing factor U2af large subunit A-like [Biomphalaria glabrata]	4e-32	tetur03g08840.1	0	0	0	0	0	0	0	21.919	0	0	23.836	20.3101	23.462	20.6629	23.3322	9	9	9	9.4	9.4	9.4	95.159	0	30.972	1713000000	47
SAR_6517s	Ig-like and fibronectin type-III domain-containing protein [Sarcoptes scabiei]	0	tetur21g02380.1	0	0	0	0	0	22.2792	21.8982	22.3121	22.758	22.7747	0	0	0	0	0	6	6	6	7.5	7.5	7.5	118.94	0	13.701	299870000	20
SAR_6519s	homogentisate 1,2-dioxygenase-like [Dermatophagoides pteronyssinus]	0	tetur06g02880.1	22.9927	23.4721	0	22.4501	22.9714	23.6455	22.9709	23.3748	24.0451	24.0552	25.5749	26.0689	25.5121	26.1158	25.6261	17	17	17	51.8	51.8	51.8	49.431	0	323.31	9379300000	200
SAR_6524s	catalase-like [Dermatophagoides pteronyssinus]	0	tetur18g01500.1	27.2605	27.1453	27.318	27.2464	27.2031	28.4462	27.7482	28.2658	28.4037	28.6406	27.5147	27.8268	27.5803	27.6961	27.6749	38	38	37	51.6	51.6	50.7	66.166	0	323.31	67704000000	1023
SAR_6538s	acetyl-CoA acetyltransferase, mitochondrial-like protein [Sarcoptes scabiei]	0	tetur12g04400.1	24.6336	23.8416	24.3865	24.2313	24.1787	24.852	24.3645	24.4116	24.6165	24.785	22.5492	0	22.6752	23.002	22.6171	7	7	7	36	36	36	41.201	0	285.63	2448200000	101
SAR_6553s	Uncharacterised	0	tetur09g03820.1	21.5193	22.772	22.8839	22.7045	22.1883	22.1124	21.9637	22.2705	21.9524	22.0881	24.4427	24.4746	24.6195	24.4252	24.5177	16	16	16	15.5	15.5	15.5	117.83	0	187.27	4660900000	182
SAR_6557s	histone acetyltransferase type B catalytic subunit-like protein [Sarcoptes scabiei]	0	tetur02g01140.1	23.5306	23.595	23.5037	22.262	23.4822	21.6699	23.2357	22.0414	21.5334	21.8367	0	0	0	0	0	10	10	10	28.9	28.9	28.9	52.656	0	40.532	986610000	82
SAR_6559s	DnaJ molecular chaperone-like protein [Sarcoptes scabiei]	0	tetur32g01030.1	25.291	25.4245	25.2329	25.3542	25.3122	24.5413	24.6862	24.5017	24.4987	24.824	24.0088	24.7114	24.1817	24.3987	24.162	27	27	27	64.3	64.3	64.3	36.418	0	123.07	14322000000	452
SAR_6562s	Uncharacterised	2e-129	tetur29g00840.1	23.5192	23.9557	23.5739	23.0701	23.3551	23.8486	23.8244	23.9714	23.4153	23.7672	24.0345	24.5688	24.2398	24.3209	23.9998	4	4	4	28.9	28.9	28.9	20.97	0	86.567	2687700000	85
SAR_6564s	coatomer subunit zeta-like protein [Sarcoptes scabiei]	2e-124	tetur29g00830.1	23.7019	23.5243	23.6074	23.5824	23.3986	23.3821	23.4835	23.2095	23.5989	23.5773	23.3605	23.9327	23.4651	23.5996	23.8619	4	4	4	23.9	23.9	23.9	20.459	0	37.054	2091800000	119
SAR_6566s	mothers against decapentaplegic homolog 9-like [Dermatophagoides pteronyssinus] >gi	0	tetur11g03130.1	23.627	0	0	23.2676	22.9483	0	22.7892	0	20.5444	0	0	0	0	0	0	2	2	2	6	6	6	52.264	0	13.564	215460000	23
SAR_6572s	39S ribosomal protein L2, mitochondrial-like [Dermatophagoides pteronyssinus]	0	tetur01g02920.1	0	22.59	0	23.061	0	22.6268	0	0	23.2459	22.7896	0	0	0	0	0	2	2	2	10.5	10.5	10.5	36.931	0	5.8015	368330000	25
SAR_658s	peroxidase-like [Dermatophagoides pteronyssinus]	0	tetur03g07740.1	23.7875	22.5563	23.9909	23.9446	24.1393	25.5486	23.92	24.2907	25.0613	25.8527	0	0	0	0	0	14	14	14	22.8	22.8	22.8	91.003	0	282.56	4768100000	195
SAR_6590s	glyceraldehyde-3-phosphate dehydrogenase 2-like protein [Sarcoptes scabiei]	0	tetur25g00250.1	27.8711	28.1543	27.8305	28.0336	28.1453	28.1322	28.0206	27.9293	28.0462	27.9794	28.8737	29.2057	28.6732	28.9312	28.7836	28	28	28	73.9	73.9	73.9	35.656	0	323.31	155800000000	1453
SAR_6592s	glucosidase 2 subunit beta-like protein 1 [Sarcoptes scabiei]	0	tetur06g01900.1	25.6582	25.764	25.8431	25.7139	25.7128	25.354	25.4861	25.1955	25.3219	25.4533	25.6859	0	25.7095	23.4303	25.0826	14	14	14	25.3	25.3	25.3	64.149	0	191.11	7990700000	155
SAR_6594s	Uncharacterised	0	tetur30g01620.1	24.8113	24.3184	25.3471	24.5904	23.468	25.4064	24.8808	25.5311	25.8793	25.5728	24.9173	25.7899	25.3217	25.4635	24.8972	16	16	16	38.8	38.8	38.8	51.719	0	103.67	5669800000	155
SAR_6595s	ATP-dependent RNA helicase DDX1-like protein [Sarcoptes scabiei]	0	tetur20g01540.1	0	0	21.8566	21.8425	21.9788	21.5016	21.8522	0	21.6865	21.5506	22.0456	22.595	21.9837	22.2453	22.1065	5	5	5	12.8	12.8	12.8	77.707	0	8.6239	782830000	22
SAR_659s	N-fatty-acyl-amino acid synthase/hydrolase PM20D1-like isoform X1 [Dermatophagoides pteronyssinus] >gi	0	tetur06g01370.1	0	0	0	22.3578	0	22.641	0	22.3978	0	22.549	0	0	0	24.0126	0	2	2	2	3.8	3.8	3.8	57.682	0.00047259	4.0302	824630000	37
SAR_6607s	NADH:ubiquinone oxidoreductase-like protein 1, partial [Sarcoptes scabiei]	2e-49	tetur21g00060.1	23.4634	23.7234	0	23.219	23.3055	23.3707	23.4291	24.0278	23.9037	23.696	24.6481	24.8498	24.4246	24.5877	24.532	11	11	11	38.5	38.5	38.5	20.726	0	86.229	4193200000	148
SAR_6608s	cAMP-dependent protein kinase catalytic subunit alpha-like protein, partial [Euroglyphus maynei]	0	tetur19g02970.1	0	0	0	0	0	22.7041	22.1679	22.6164	22.9611	22.8605	22.4821	22.4678	22.5366	22.4681	22.5052	7	7	7	19.4	19.4	19.4	43.314	0	42.624	884560000	42
SAR_6610s	Actin-like protein 8 [Sarcoptes scabiei]	0	tetur19g02950.1	23.7445	23.5019	23.1985	0	0	23.0322	23.8662	23.2687	23.8079	23.8135	0	0	0	0	0	9	9	9	28.3	28.3	28.3	56.025	0	28.881	949290000	54
SAR_6627s	RNA binding motif-containing protein [Sarcoptes scabiei]	0	tetur06g02320.1	22.7461	24.0009	24.1746	23.3084	24.2523	23.8052	23.9173	23.3088	22.262	22.9594	0	0	0	0	0	5	5	5	15.8	15.8	15.8	42.313	0	36.729	953730000	48
SAR_6630s	eukaryotic translation initiation factor 3 subunit E-A-like protein [Sarcoptes scabiei]	0	tetur23g00430.1	22.9171	23.0891	23.5314	23.3155	23.638	23.0276	22.9215	23.1784	23.0038	23.0823	22.8907	23.0667	22.6909	22.6221	22.8697	6	6	6	16.5	16.5	16.5	51.786	0	15.986	1669300000	83
SAR_6631s	FK506-binding protein-like protein 2 [Sarcoptes scabiei]	5e-67	tetur07g06500.1	27.6948	27.7599	27.5079	27.4002	27.2543	26.877	27.6838	27.7526	28.024	28.1728	26.5712	26.9045	26.547	26.7403	26.6153	8	8	8	72.5	72.5	72.5	11.491	0	199.91	17700000000	181
SAR_6644s	integrin alpha-PS2-like protein, partial [Sarcoptes scabiei]	0	tetur34g00830.1	22.958	22.7954	22.3966	22.2125	22.9202	24.2139	23.8389	24.4736	24.6185	24.4636	23.5518	22.4964	23.6007	23.1065	23.3239	21	21	21	22.1	22.1	22.1	129.65	0	98.108	5031200000	236
SAR_6647s	polyadenylate-binding protein 1-like protein 1 [Sarcoptes scabiei]	0	tetur08g03180.1	25.668	25.6354	25.7902	25.713	25.6926	25.9475	25.7159	25.785	26.0217	26.0033	25.3702	25.7478	25.4116	25.5926	25.5665	37	37	37	37.2	37.2	37.2	76.598	0	323.31	35938000000	864
SAR_6649s	Group 27 mite allergen-like protein (Serpin-like) [Euroglyphus maynei]	2e-64	tetur08g03770.1	0	0	0	0	0	0	0	0	0	0	22.9174	23.1156	22.7745	23.5858	23.0784	4	4	4	16.7	16.7	16.7	39.721	0	112.95	875750000	22
SAR_6651s	cuticular protein-like protein 8 [Sarcoptes scabiei]	0	tetur12g02060.1	24.2213	23.4497	24.956	23.6505	23.4009	27.1414	25.4984	26.1309	26.5552	27.1138	18.705	20.3508	21.2176	17.6001	20.1763	19	19	17	54	54	54	39.539	0	323.31	22495000000	447
SAR_6652s	dihydropyrimidine dehydrogenase [NADP(+)]-like protein [Sarcoptes scabiei]	0	tetur06g06000.1	0	0	0	0	20.975	0	0	21.9983	22.3701	22.434	23.4884	24.4782	23.811	23.9725	24.0263	16	16	16	22.5	22.5	22.5	101.32	0	87.565	2442400000	96
SAR_6663s	NADH dehydrogenase [ubiquinone] 1 alpha subcomplex subunit 13-like protein [Sarcoptes scabiei]	4e-118	tetur21g02450.1	23.098	23.0477	22.8955	22.8906	0	23.5747	23.2887	23.4975	23.3885	23.3091	24.1098	24.1366	23.9205	23.8998	23.865	4	4	4	36.4	36.4	36.4	19.306	0	8.5339	2002800000	90
SAR_6667s	stromal membrane-associated protein 2-like protein [Sarcoptes scabiei]	0	tetur02g03990.1	23.6912	23.6986	0	23.5289	0	24.0539	23.8972	23.8974	23.8004	23.7288	23.4927	23.8441	23.8921	24.3941	23.961	5	5	5	16.2	16.2	16.2	50.028	0	45.764	1712300000	49
SAR_6669s	eukaryotic translation initiation factor 2 subunit 1-like protein [Sarcoptes scabiei]	0	tetur09g04090.1	24.0719	24.0858	23.988	23.9511	23.8928	23.4275	23.5308	23.4868	23.568	23.8221	23.1694	23.4514	23.1574	23.3822	23.2478	19	19	19	64.3	64.3	64.3	35.552	0	161.6	6329100000	325
SAR_6670s	coiled-coil domain-containing protein 14 [Sarcoptes scabiei]	4e-148	tetur08g06680.1	0	0	0	0	0	22.2853	0	0	0	22.3196	0	22.3917	0	22.685	22.9448	2	2	2	16.3	16.3	16.3	24.321	0	8.0798	368600000	17
SAR_6682s	ATP synthase E chain-like protein [Sarcoptes scabiei]	2e-65	tetur31g00990.1	23.5857	23.4024	22.9992	23.8384	23.4008	23.4732	23.3522	23.4396	24.0242	23.3019	25.216	25.7082	25.263	25.2919	25.3295	5	5	5	37.6	37.6	37.6	11.873	0	9.6519	5728400000	63
SAR_6685s	peroxisomal acyl-coenzyme A oxidase 3-like protein, partial [Sarcoptes scabiei]	0	tetur31g01700.1	0	23.9245	23.1416	0	22.9281	0	22.882	0	0	0	0	0	0	0	0	3	3	3	4.1	4.1	4.1	87.121	0.0026643	3.0877	320950000	18
SAR_6688s	Uncharacterised	0	tetur07g04310.1	24.5495	24.8224	24.4608	24.6495	24.493	24.5362	24.6665	24.8557	24.7846	24.6697	24.8874	25.2037	24.906	25.007	24.9583	38	38	38	49.8	49.8	49.8	97.84	0	314.65	20396000000	662
SAR_668s	lysosomal alpha-mannosidase-like protein 2 [Sarcoptes scabiei]	0	tetur24g01930.1	23.9189	23.5933	23.9542	23.3736	24.0585	23.992	24.1524	23.6419	23.9773	23.9832	22.4435	22.5338	21.8469	22.5556	0	19	19	18	23.4	23.4	22.2	117.25	0	40.191	2815300000	134
SAR_6691s	28S ribosomal protein S5, mitochondrial-like protein, partial [Sarcoptes scabiei]	0	tetur14g03000.1	22.2929	22.1407	22.4891	0	0	21.5865	21.8369	21.9354	22.1659	21.6322	0	21.4729	21.4332	21.1849	21.4506	4	4	4	9.3	9.3	9.3	51.956	0.00047081	3.9632	415660000	23
SAR_6703s	60S ribosomal protein L3-like protein, partial [Sarcoptes scabiei]	0	tetur03g06650.1	27.5007	27.6369	27.7597	27.6501	27.7249	27.6066	27.5749	27.7474	27.5298	27.7347	26.921	27.1088	27.0548	27.2818	27.1367	40	40	40	63.1	63.1	63.1	45.189	0	323.31	65696000000	1024
SAR_6708s	Elongation factor 1-beta-like protein [Sarcoptes scabiei]	2e-110	tetur02g11060.1	26.6088	26.5403	26.6377	26.4192	26.5195	26.077	26.251	26.1913	26.2317	26.3289	26.2481	26.2887	26.1385	26.1383	26.0504	12	12	12	40.7	40.7	40.7	31.441	0	323.31	20007000000	671
SAR_6709s	phenazine biosynthesis-like protein domain-containing protein-like protein [Sarcoptes scabiei]	0	tetur01g02070.1	0	0	0	0	0	0	0	0	22.614	23.1066	24.0087	23.9882	23.2847	23.6463	23.1237	6	6	6	17.4	17.4	17.4	49.414	0	8.0119	1171500000	25
SAR_670s	DFP2-like protein 2 [Sarcoptes scabiei]	5e-135	NA	24.2969	24.1618	23.3237	24.1827	23.5175	27.0681	25.5485	25.9713	26.1079	26.9774	23.3703	22.9077	24.3073	23.0899	23.7708	15	13	12	66.3	62.2	62.2	21.463	0	323.31	8579000000	215
SAR_6710s	ELAV-like protein 2 [Sarcoptes scabiei]	0	tetur05g00810.1	23.4832	23.9433	23.5915	23.9634	23.3931	23.9801	23.8892	23.7098	23.9069	23.7689	21.6291	21.8467	21.8285	21.6175	21.9367	8	8	8	26.3	26.3	26.3	43.642	0	14.128	1888400000	95
SAR_6724s	dolichyl-diphosphooligosaccharide-protein glycosyltransferase subunit DAD1-like protein [Sarcoptes scabiei]	7e-69	tetur08g00670.1	0	0	0	0	0	0	0	22.8886	0	0	23.5064	23.7119	23.3074	23.7435	0	2	2	2	14.2	14.2	14.2	12.922	0.0097919	2.2411	630480000	19
SAR_672s	DFP2-like protein 38 [Sarcoptes scabiei]	3e-149	NA	26.9059	26.061	27.3465	26.464	26.734	29.537	27.9417	28.2892	28.6915	29.5511	23.3843	22.5196	24.4273	23.4595	23.5497	20	20	16	53.8	53.8	49.4	46.775	0	323.31	29011000000	417
SAR_6732s	eIF4-gamma-like protein [Sarcoptes scabiei]	0	NA	24.4767	24.031	24.3065	24.1678	24.296	23.9538	23.8469	23.8756	23.8227	24.0266	22.3067	22.6537	22.3751	22.7521	22.5035	9	9	9	20.8	20.8	20.8	49.41	0	15.067	3252900000	129
SAR_6739s	signal peptidase complex subunit 2-like protein [Sarcoptes scabiei]	8e-132	tetur04g04130.1	24.2335	24.2343	24.5854	24.4105	24.5563	24.3847	24.5214	24.3988	24.3922	24.2122	24.3573	24.1951	24.1507	24.4852	24.6526	5	5	5	35.6	35.6	35.6	21.791	0	103.33	3284900000	100
SAR_673s	DFP2-like protein 39 [Sarcoptes scabiei]	5e-173	NA	23.9423	22.9678	23.1098	0	0	23.8258	23.2094	23.8942	23.6991	23.7767	22.9079	0	22.8134	0	22.5358	9	6	6	23.8	18.8	18.8	37.177	0	23.65	1159500000	58
SAR_6748s	DFP2-like protein 19 [Sarcoptes scabiei]	4e-152	NA	25.7768	25.2601	26.5306	26.0641	26.1492	28.1592	26.6345	26.8887	27.633	28.035	0	0	0	0	0	11	11	11	45.3	45.3	45.3	23.825	0	323.31	23293000000	349
SAR_6758s	aldo-keto reductase-like protein 3 [Sarcoptes scabiei]	1e-57	tetur15g00670.1	0	0	0	0	0	0	0	0	0	0	23.0095	22.9745	22.6404	0	22.7865	4	4	4	41.3	41.3	41.3	13.673	0	40.223	510110000	13
SAR_6774s	hemicentin-like protein [Sarcoptes scabiei]	0	tetur38g00660.1	24.7112	25.1179	24.876	24.7975	24.6707	24.7051	24.8146	24.8398	24.9919	24.9737	23.1047	23.8846	23.0953	23.7424	22.9616	21	21	21	44.6	44.6	44.6	58.719	0	142.56	8214700000	296
SAR_6783s	aminopeptidase-like protein 6 [Sarcoptes scabiei]	0	tetur10g03720.1	24.9606	25.1058	25.0355	25.0547	25.1018	25.1824	25.1181	25.1257	25.242	25.2194	26.3594	26.9133	26.4078	26.7929	26.5446	37	37	37	56.8	56.8	56.8	57.586	0	323.31	36479000000	840
SAR_678s	NADPH-cytochrome P450 reductase-like protein [Sarcoptes scabiei]	0	tetur18g03390.1	23.7237	23.8352	23.8995	24.0955	24.2008	24.585	0	25.1182	0	0	0	0	0	0	0	4	4	4	7.8	7.8	7.8	77.656	0.0004817	4.389	2006900000	24
SAR_6792s	transcriptional activator protein Pur-alpha-like protein [Sarcoptes scabiei]	0	tetur11g03190.1	26.2803	26.1909	26.0806	26.1673	26.1773	26.5848	26.4634	26.5866	26.6245	26.6853	25.8602	24.5249	25.7866	24.7863	25.5128	17	17	17	51.8	51.8	51.8	34.665	0	217.81	22294000000	433
SAR_6795s	40S ribosomal protein S3-like protein [Sarcoptes scabiei]	5e-171	tetur04g08030.1	26.4579	27.0255	27.2397	27.0651	27.3154	26.2203	26.3128	26.3414	26.1673	26.2007	26.8989	27.0358	26.961	26.8623	26.9755	31	31	31	67.2	67.2	67.2	26.686	0	323.31	65735000000	1014
SAR_6797s	Uncharacterised98_0105650 [Sarcoptes scabiei]	1e-168	NA	0	0	0	0	0	0	0	0	0	0	22.5342	22.508	22.459	22.0813	22.0892	3	3	3	9.4	9.4	9.4	41.392	0	6.1053	288950000	11
SAR_6806s	28 kDa heat- and acid-stable phosphoprotein-like protein [Sarcoptes scabiei]	1e-55	tetur37g00810.1	24.67	24.5255	0	0	24.3593	23.995	24.3891	23.7776	23.9676	24.2956	0	0	0	0	0	2	2	2	18.4	18.4	18.4	22.921	0	102.01	1276300000	53
SAR_6810s	sodium/potassium-dependent ATPase beta-2 subunit-like protein [Sarcoptes scabiei]	0	tetur35g00730.1	24.8018	24.0894	24.3753	24.0611	24.179	24.3204	24.5306	24.1997	24.7667	24.8369	0	0	0	0	0	4	4	4	15.7	15.7	15.7	37.744	0	74.441	1738300000	60
SAR_6812s	galactosyltransferase-like protein 3 [Sarcoptes scabiei]	3e-102	NA	0	22.6908	23.0556	22.7977	0	22.1245	0	22.7205	0	0	23.871	22.8577	23.5035	23.1309	23.5009	4	4	4	29.4	29.4	29.4	22.991	0	52.942	1145000000	38
SAR_6813s	hydroxymethylglutaryl-CoA synthase, cytoplasmic-like protein [Sarcoptes scabiei]	0	tetur02g14571.1	0	22.7069	22.8064	0	0	23.1706	22.3731	22.4558	22.5006	22.7051	0	0	0	0	0	7	7	7	19.4	19.4	19.4	57.395	0	10.297	473150000	26
SAR_6814s	T-complex protein 1 subunit theta-like protein [Sarcoptes scabiei]	0	tetur30g00200.1	26.5363	26.5953	26.481	26.4485	26.4368	26.0009	26.1705	25.9207	26.1363	26.2525	24.9912	25.4389	25.073	25.1414	25.053	36	36	36	79.4	79.4	79.4	59.726	0	323.31	36993000000	1109
SAR_6821s	cAMP-dependent protein kinase regulatory subunit-like protein [Sarcoptes scabiei]	0	tetur07g07440.1	22.5594	23.4018	23.3905	22.985	22.921	24.7569	24.0925	24.9721	25.1344	25.0105	24.3638	24.9783	24.3512	24.804	24.4554	21	21	21	53.6	53.6	53.6	34.785	0	256.13	8445500000	305
SAR_6822s	paramyosin-like protein 3 [Sarcoptes scabiei]	0	tetur18g01720.1	24.7011	25.0456	24.8102	24.7536	25.0027	24.7205	24.9956	24.6609	24.6486	24.7877	24.3616	0	24.633	20.5463	23.9106	70	70	70	41.4	41.4	41.4	211.18	0	323.31	17542000000	677
SAR_6826s	small glutamine-rich tetratricopeptide repeat-containing protein alpha-like protein [Sarcoptes scabiei]	0	tetur01g15220.1	24.9047	25.5573	25.6033	25.4757	25.2873	24.6394	25.0729	24.949	24.8349	25.0269	24.9059	25.5069	24.8416	25.0714	24.9306	9	9	9	29.8	29.8	29.8	36.364	0	312.94	4475100000	132
SAR_682s	lysosomal alpha-mannosidase-like [Dermatophagoides pteronyssinus]	0	tetur24g01930.1	24.2604	24.5955	24.5142	24.3152	24.2497	23.5997	24.2535	23.3735	23.465	23.6801	23.3906	23.3178	22.9357	23.3397	23.2031	15	15	15	17.6	17.6	17.6	103.35	0	47.509	4914700000	186
SAR_6831s	delta-aminolevulinic acid dehydratase-like protein [Sarcoptes scabiei]	0	tetur32g00590.1	0	0	0	0	0	0	0	0	0	0	21.7302	0	21.4945	0	21.7557	3	3	3	12.4	12.4	12.4	33.805	0.00047574	4.1954	189070000	11
SAR_6835s	propionyl-CoA carboxylase alpha chain-like protein [Sarcoptes scabiei]	0	tetur01g07310.1	0	0	0	0	0	0	0	0	0	0	21.7268	22.2605	21.8294	22.3943	21.9918	4	3	3	7.1	5.5	5.5	82.367	0	4.5571	227330000	15
SAR_6839s	Uncharacterised	0	tetur03g05940.1	0	0	0	0	0	22.7157	22.1306	22.3938	22.6178	22.5023	0	0	0	0	0	3	3	3	9.4	9.4	9.4	71.597	0	128.47	236680000	22
SAR_6857s	Thyroglobulin type-1 repeat protein 1 [Sarcoptes scabiei]	6e-110	tetur09g04580.1	25.6488	25.5887	25.3598	25.3159	24.8638	25.4218	25.4858	25.89	26.5456	26.3482	25.7103	25.5323	24.0163	25.0795	24.324	12	12	12	69.6	69.6	69.6	17.279	0	323.31	9675900000	209
SAR_685s	serine protease-like protein 5, partial [Sarcoptes scabiei]	0	tetur05g09140.1	24.715	23.7814	24.0272	23.6322	23.9387	23.9881	23.7393	24.2838	24.4939	24.568	0	0	0	0	0	13	13	13	22.5	22.5	22.5	75.073	0	57.066	2889400000	160
SAR_6862s	nuclear pore complex protein Nup98/Nup96-like protein [Sarcoptes scabiei]	0	tetur01g06540.1	23.487	23.2741	23.1616	23.0181	22.8874	22.3134	23.4579	22.466	22.6455	22.3407	0	21.4065	21.3271	0	0	13	13	13	10.9	10.9	10.9	183.99	0	105.16	1018100000	99
SAR_6866s	cystathionine gamma-lyase-like protein [Sarcoptes scabiei]	0	tetur23g00710.1	0	21.4888	0	0	0	0	0	0	0	0	23.2856	22.5919	22.7837	22.8885	22.9418	11	11	11	33.8	33.8	33.8	44.566	0	22.043	1218000000	49
SAR_686s	Uncharacterised	0	tetur16g02910.1	24.1973	24.8923	24.9581	24.1453	24.2356	23.5966	24.5287	23.4335	23.6488	23.9069	22.0277	22.6555	22.316	22.1461	22.44	23	23	23	38.7	38.7	38.7	109.25	0	264.02	4256200000	245
SAR_6881s	translocon-associated protein subunit alpha-like protein [Sarcoptes scabiei]	0	tetur21g00570.1	22.7869	22.7761	22.4582	22.9466	22.9749	23.7987	23.3253	23.0338	23.6323	23.6134	23.8059	22.9948	23.7752	23.4298	23.7577	5	5	5	20.6	20.6	20.6	32.09	0	115.64	2378300000	145
SAR_6885s	dual specificity protein phosphatase 3-like protein, partial [Sarcoptes scabiei]	2e-97	tetur14g03350.1	0	0	0	0	0	0	0	0	0	0	21.7634	22.1326	21.8225	21.7394	21.7782	6	6	6	24.1	24.1	24.1	25.671	0	8.0027	532760000	27
SAR_688s	Uncharacterised	0	NA	22.676	23.9895	23.6638	23.2533	23.6393	22.6275	0	22.7932	0	22.5014	0	0	21.7363	0	0	9	9	9	7	7	7	140.63	0	40.598	920690000	58
SAR_6890s	chitinase-like protein 10, partial [Sarcoptes scabiei]	0	tetur23g02160.1	24.3157	22.9804	24.0781	24.4367	23.8105	24.9546	24.4185	24.5853	24.9151	25.4476	0	0	0	0	0	9	9	9	10.6	10.6	10.6	137.89	0	88.853	2018100000	80
SAR_6891s	ATP synthase subunit f, mitochondrial-like protein [Sarcoptes scabiei]	3e-71	tetur12g03810.1	25.6867	25.4843	25.762	25.6374	25.908	25.5005	25.5972	25.8703	25.6126	25.5382	26.605	26.7873	26.5594	26.5956	26.6402	10	10	10	55.9	55.9	55.9	13.943	0	97.557	19870000000	351
SAR_6906s	cytochrome P450-like protein 3 [Sarcoptes scabiei]	0	tetur05g04000.1	0	0	0	0	0	0	0	0	21.4817	0	22.3075	22.5216	21.9359	22.3401	21.8441	7	6	4	15.3	14	9.9	62.05	0	8.1744	585870000	29
SAR_6907s	cytochrome P450-like protein 3 [Sarcoptes scabiei]	0	tetur11g05000.1	0	0	0	0	0	0	0	0	0	0	23.8781	23.4689	23.1963	23.2233	23.0571	16	16	14	36.3	36.3	33.5	61.922	0	38.093	2815200000	88
SAR_690s	synapsin-like protein, partial [Sarcoptes scabiei]	0	tetur28g00200.1	0	0	0	0	0	0	0	22.3094	22.3979	22.2092	0	0	0	0	0	3	3	3	7.8	7.8	7.8	66.992	0	41.209	156120000	23
SAR_6913s	transport Sec24C-like protein [Sarcoptes scabiei]	0	tetur19g02980.1	23.4959	23.5833	23.1939	23.2691	23.586	23.8025	23.8577	23.5132	23.9285	23.9653	23.8632	24.454	24.0557	24.0996	24.0411	30	30	30	35.8	35.8	35.8	133.31	0	251.28	9183200000	371
SAR_6914s	transmembrane emp24 domain-containing protein 7-like protein [Sarcoptes scabiei]	4e-150	tetur10g04570.1	21.9029	22.4239	22.6011	22.7928	22.4881	22.7946	22.3686	22.5528	22.779	22.5088	23.6961	24.6451	23.8721	23.9882	23.266	6	6	6	44.7	44.7	44.7	24.536	0	80.014	2265700000	49
SAR_6916s	saposin-like protein [Sarcoptes scabiei]	0	tetur26g02640.1	25.2098	24.8525	25.4019	25.2284	25.2273	25.4543	25.1437	25.2142	25.5714	25.6098	25.5756	26.0217	25.3483	25.7277	25.6064	11	11	11	17.4	17.4	17.4	61.168	0	323.31	13913000000	318
SAR_6920s	Uncharacterised	2e-150	tetur05g08500.1	25.0707	25.171	25.3664	25.562	25.4333	25.2776	25.2744	25.2197	24.7712	25.0154	0	23.4376	0	0	23.4225	5	5	5	18.8	18.8	18.8	24.28	0	8.6502	2689900000	62
SAR_6922s	pyruvate kinase-like protein [Sarcoptes scabiei]	0	tetur13g00130.1	0	23.6098	0	22.4472	23.5129	25.0262	24.4778	25.2093	25.2879	24.9703	26.354	26.6633	26.1182	26.3817	26.1925	31	31	31	61.7	61.7	61.7	59.954	0	323.31	23412000000	531
SAR_6928s	ubiquitin carboxyl-terminal hydrolase isozyme L5-like protein [Sarcoptes scabiei]	0	tetur05g03970.1	22.7489	23.4893	23.572	23.4989	23.3521	22.8328	23.4768	22.4927	22.1799	22.8382	21.6614	21.973	0	22.0324	21.8331	6	6	6	32.9	32.9	32.9	38.288	0	71.032	894500000	60
SAR_6930s	salivary selenoprotein precursor-like protein [Sarcoptes scabiei]	1e-94	tetur03g03190.1	0	0	0	0	23.0617	0	0	0	0	0	23.0048	24.0825	23.1192	23.2523	22.9105	3	3	3	29	29	29	18	0	41.54	611620000	26
SAR_6944s	transducin-like enhancer protein 4 [Dermatophagoides pteronyssinus]	0	tetur36g00970.1	24.3343	24.1862	24.2044	24.1251	23.95	23.3753	24.0377	23.383	23.6647	23.6583	0	0	0	21.8758	0	13	13	11	38.4	38.4	34.6	74.261	0	154.62	1764700000	111
SAR_694s	Uncharacterised	0	NA	22.9283	23.5692	0	22.7742	0	22.5016	22.8759	0	22.5224	22.6989	22.808	22.7909	22.9056	22.9642	22.6853	6	6	6	17.8	17.8	17.8	55.383	0	41.127	1214300000	66
SAR_6959s	Uncharacterised	1e-43	tetur10g02040.1	25.09	24.5495	25.1531	24.8453	24.7878	24.5163	23.9248	24.2805	24.8783	24.9433	25.0329	23.7628	24.6784	23.8234	24.32	7	7	7	46.4	46.4	46.4	16.004	0	173.19	6573500000	295
SAR_695s	NADH dehydrogenase [ubiquinone] 1 alpha subcomplex subunit 5-like protein [Sarcoptes scabiei]	2e-78	tetur04g07680.1	0	22.5251	22.4595	22.4818	0	22.7528	22.3432	22.8852	22.546	22.7613	23.3581	23.9227	23.3545	23.7371	23.5064	5	5	5	48.3	48.3	48.3	13.512	0	283.43	1737700000	81
SAR_6963s	suppressor of G2 allele of SKP1-like protein 1 [Sarcoptes scabiei]	9e-137	tetur09g01790.1	22.6122	22.8507	22.8826	0	0	0	22.4637	0	22.7369	22.7297	0	22.3012	0	22.6837	0	5	5	5	28.4	28.4	28.4	22.725	0	40.652	441760000	36
SAR_6977s	adenylyltransferase and sulfurtransferase MOCS3-like protein [Sarcoptes scabiei]	0	tetur02g01850.1	25.636	25.5817	25.5853	25.4818	25.4713	25.2612	25.4871	25.3875	25.6308	25.5733	24.7923	25.1685	24.9437	25.0684	25.1021	17	17	17	47	47	47	50.399	0	323.31	12041000000	409
SAR_6979s	restnol dehydrogenase-like protein [Sarcoptes scabiei]	0	tetur08g04130.1	22.6158	23.1499	22.6998	0	0	22.6	22.3488	22.736	22.8409	22.593	22.5748	22.829	22.1277	22.6846	22.4969	4	4	4	12.5	12.5	12.5	38.948	0	5.1562	997370000	35
SAR_6981s	delta(3,5)-Delta(2,4)-dienoyl-CoA isomerase, mitochondrial-like protein [Sarcoptes scabiei]	0	tetur05g00320.1	24.0179	25.3454	0	0	23.6505	23.6951	24.0741	23.7346	23.5271	23.6871	23.6832	24.0949	23.7786	24.1911	23.8461	6	6	6	22.6	22.6	22.6	37.38	0	288.2	3367800000	114
SAR_6983s	nuclear pore complex protein nup153-like protein [Sarcoptes scabiei]	0	NA	23.2977	23.1915	23.113	23.0224	23.0451	22.245	23.1205	22.1892	22.4916	22.6882	22.2233	21.6696	0	0	0	16	16	16	18.8	18.8	18.8	152.6	0	120.85	1569300000	129
SAR_6989s	quinone oxidoreductase-like protein [Sarcoptes scabiei]	0	tetur05g04630.1	23.9567	24.632	24.3361	24.9019	24.8499	24.439	24.693	24.3958	24.4702	24.5045	25.9081	26.2189	25.7818	26.0859	25.8939	15	15	15	54	54	54	33.699	0	305.6	13023000000	315
SAR_6991s	citrate synthase 1, mitochondrial-like protein [Sarcoptes scabiei]	0	tetur01g06960.1	26.3105	26.3367	25.9445	26.3445	26.3626	26.7425	26.5169	26.6738	26.841	26.645	26.4744	26.9367	26.5706	26.6967	26.6569	12	12	12	37.5	37.5	37.5	39.171	0	323.31	18748000000	339
SAR_6992s	secernin-like protein [Sarcoptes scabiei]	0	NA	22.1667	21.9713	0	0	0	23.3061	0	22.8639	22.9155	22.8364	0	0	0	0	0	5	5	5	15.7	15.7	15.7	46.909	0	22.37	411050000	29
SAR_7000s	Anticodon-binding domain containing protein [Sarcoptes scabiei]	0	tetur29g01806.1	23.774	23.9587	0	23.1765	23.5444	23.7733	23.2663	23.0944	23.776	24.0077	0	22.3446	0	0	0	4	4	4	20.5	20.5	20.5	34.015	0	47.666	1016700000	63
SAR_7011s	tubulin beta chain [Dermatophagoides pteronyssinus]	0	tetur17g04312.1	28.1953	28.3277	28.4318	28.4284	28.5036	28.1535	28.1625	28.1733	27.9677	28.0935	27.2034	27.263	27.0383	27.184	27.0993	35	35	19	83.9	83.9	57	50.083	0	323.31	136400000000	3401
SAR_7013s	Cathepsin L-like protein 2 [Sarcoptes scabiei]	0	tetur12g01840.1	0	21.8979	21.6721	22.0294	0	0	21.8445	0	22.2268	21.829	23.5837	23.5142	22.7788	23.3393	22.7778	11	11	11	23.2	23.2	23.2	58.987	0	56.425	1715300000	77
SAR_7014s	Uncharacterised	0	tetur10g03180.1	0	0	0	0	0	0	0	0	0	0	0	22.8821	0	22.8028	23.1538	3	3	3	8.5	8.5	8.5	74.709	0	24.964	1098900000	9
SAR_7021s	Uncharacterised	3e-128	NA	24.0638	0	23.7461	0	23.9554	24.8768	0	24.4474	24.6097	24.3997	24.9698	25.4668	25.007	25.4873	25.1898	7	7	7	51.4	51.4	51.4	20.048	0	242.37	4534000000	108
SAR_7036s	pre-mRNA-splicing factor ATP-dependent RNA helicase DHX15-like protein [Sarcoptes scabiei]	0	tetur10g02010.1	22.8966	22.8312	0	22.1473	22.9152	22.1086	22.8412	0	22.1858	22.373	0	0	0	0	21.7177	9	9	9	20.4	20.4	20.4	82.283	0	23.265	607200000	39
SAR_7046s	DNA-directed RNA polymerase II subunit RPB1-like isoform X3 [Dermatophagoides pteronyssinus]	0	tetur12g03240.1	0	0	0	0	23.1107	22.1636	22.7403	22.1416	22.6623	0	0	0	0	0	0	4	4	4	3.5	3.5	3.5	200.23	0	9.9005	385470000	26
SAR_7048s	peroxidase-like isoform X1 [Dermatophagoides pteronyssinus] >gi	0	tetur09g04550.1	0	0	0	0	22.6102	23.5811	0	22.5283	23.0421	23.469	0	0	0	0	0	5	5	5	8	8	8	106.87	0	6.2847	467790000	20
SAR_7052s	proteasomal ubiquitin receptor ADRM1-like protein [Sarcoptes scabiei]	3e-149	tetur05g06830.1	25.5658	25.825	25.5302	25.3918	25.5888	25.1262	25.2765	24.8034	24.9784	25.0956	0	24.3506	23.2792	0	0	6	6	6	47.8	47.8	47.8	29.612	0	257.64	3267500000	85
SAR_7060s	charged multivesicular body protein 2a-like protein [Sarcoptes scabiei]	2e-159	tetur02g02730.1	23.4961	24.6362	23.9557	24.5892	25.1068	24.6281	24.3738	24.9259	25.0807	24.6912	25.6676	25.7255	25.376	25.4918	25.2006	10	10	10	37.1	37.1	37.1	25.95	0	163.2	8142500000	105
SAR_7062s	dihydrofolate reductase-like protein [Sarcoptes scabiei]	1e-145	tetur28g00560.1	26.2129	26.4756	26.4057	26.3226	26.4342	25.7412	26.1487	25.783	25.7703	25.7971	25.1007	25.5339	25.0169	25.3353	25.2259	20	20	20	84.9	84.9	84.9	23.392	0	221.15	17562000000	473
SAR_7064s	aspartic protease [Sarcoptes scabiei]	0	tetur32g01380.1	27.7425	27.7449	27.8129	27.9802	28.0691	27.9016	27.6996	27.9465	27.7943	27.6089	28.6323	28.5556	28.1341	28.349	28.2533	24	24	24	67.9	67.9	67.9	46.104	0	323.31	100430000000	1321
SAR_7066s	titin-like protein [Sarcoptes scabiei]	0	tetur06g00290.1	20.5286	23.0471	18.3027	22.7515	21.5228	23.7356	22.8551	24.7269	23.7112	24.1697	25.9341	25.4459	25.8416	25.5402	25.5709	128	128	127	41	41	38.6	1679.9	0	323.31	42867000000	1233
SAR_7069s	UncharacterisedBLA29_012611 [Euroglyphus maynei]	3e-16	tetur32g02347.1	0	0	0	0	0	0	0	24.2679	0	0	25.1597	25.1945	25.0792	0	0	2	2	2	43.5	43.5	43.5	9.5428	0	18.698	2508600000	46
SAR_7071s	B-cell translocation protein-like protein [Sarcoptes scabiei]	0	tetur38g00110.1	23.5473	23.3939	23.5778	23.261	0	23.0109	23.0491	22.5815	23.1323	22.8094	0	0	0	0	0	4	4	4	10.7	10.7	10.7	64.006	0	5.497	604160000	29
SAR_7072s	VIP36-like protein [Sarcoptes scabiei]	0	tetur12g02480.1	23.2733	0	0	23.1587	23.4253	0	23.0024	23.0963	0	23.0584	23.2108	23.3262	22.8425	23.2767	22.8305	3	3	3	7.6	7.6	7.6	38.785	0	8.4899	736390000	42
SAR_7084s	U2 small nuclear ribonucleoprotein B-like protein [Sarcoptes scabiei]	5e-158	tetur38g00320.1	24.4315	24.4335	24.3134	24.1139	23.8345	23.4311	24.2461	24.0696	24.3378	24.4893	23.8642	0	22.1652	22.7769	22.7342	7	7	7	32.6	32.6	32.6	25.059	0	165.56	2370600000	109
SAR_708s	malignant T-cell-amplified sequence 1-B-like [Dermatophagoides pteronyssinus]	3e-107	tetur06g06080.1	0	0	0	0	0	22.5308	0	22.4656	0	0	22.519	22.664	22.5014	22.3443	22.5981	5	5	5	22.4	22.4	22.4	20.457	0	48.113	886210000	31
SAR_7091s	Inducible metalloproteinase-like protein [Sarcoptes scabiei]	2e-61	tetur40g00200.1	30.1325	28.8611	30.0607	30.2873	30.493	27.9596	27.6781	27.6393	27.8185	27.0614	30.1955	27.4615	29.5873	28.2886	29.2839	24	24	24	26.2	26.2	26.2	119.3	0	323.31	137340000000	1123
SAR_7096s	cysteine rich trypsin inhibitor-like protein 4 [Sarcoptes scabiei]	1e-154	tetur40g00200.1	25.5624	24.6296	24.9355	25.5722	25.7835	24.1014	24.1296	24.1997	23.8715	0	27.3245	24.7841	27.2969	25.1354	26.805	7	7	7	30.3	30.3	30.3	26.81	0	323.31	12556000000	139
SAR_7099s	cysteine rich trypsin inhibitor-like domain containing protein [Sarcoptes scabiei]	2e-83	NA	0	0	0	0	0	0	0	0	0	0	21.5234	0	0	20.9428	20.1113	5	5	3	17.8	17.8	16.4	163.8	0	70.495	225020000	20
SAR_7108s	NADH dehydrogenase [ubiquinone] iron-sulfur protein 4, mitochondrial-like protein [Sarcoptes scabiei]	2e-134	tetur04g02520.1	22.9736	0	22.5274	0	22.6008	22.9172	23.296	23.6591	23.9162	23.9458	24.1005	24.1011	23.8545	24.1527	24.3251	6	6	6	30.3	30.3	30.3	21.88	0	31.437	3066200000	106
SAR_7112s	GTP-specific succinyl-CoA synthetase, beta subunit-like protein [Sarcoptes scabiei]	0	tetur03g02660.1	25.3352	25.3474	25.0732	25.0336	24.9873	25.4289	25.3152	25.3665	25.539	25.6223	26.0589	26.4718	26.0296	26.3731	26.1418	22	22	22	57	57	57	49.207	0	323.31	27989000000	594
SAR_7115s	Zinc-finger double domain containing protein 12 [Sarcoptes scabiei]	0	tetur06g05340.1	0	23.0834	23.1536	22.8918	23.2661	23.0104	22.518	22.5359	22.9631	22.8368	0	0	0	0	0	12	12	12	23.7	23.7	23.7	85.714	0	54.554	924990000	66
SAR_7116s	DFP2-like protein 34 [Sarcoptes scabiei]	0	NA	26.1238	25.361	26.6752	26.1512	26.1096	28.3366	26.9799	27.3931	27.8781	28.4323	0	0	0	0	0	11	11	11	51.4	51.4	51.4	28.013	0	323.31	30790000000	457
SAR_7120s	DNA replication licensing factor mcm2-like [Dermatophagoides pteronyssinus]	0	tetur13g00670.1	25.0354	25.2128	25.0127	25.0437	25.0281	23.6261	24.5275	23.7488	22.98	22.4686	0	0	0	0	0	12	12	12	16.1	16.1	16.1	108.83	0	82.784	2799600000	87
SAR_7121s	vacuolar assembly/sorting protein DID4-like protein [Sarcoptes scabiei]	2e-120	tetur05g05510.1	0	0	0	0	0	0	0	0	21.4038	0	22.5674	23.2299	22.3667	23.0247	22.7643	3	3	3	16.9	16.9	16.9	23.31	0	28.958	495960000	30
SAR_7122s	twinfilin-2-B-like protein [Sarcoptes scabiei]	0	tetur05g05760.1	22.8139	23.162	23.4453	23.2125	23.2564	23.1755	23.4639	23.4156	23.0506	23.1088	23.7411	23.7871	23.6293	23.4382	23.9437	9	9	9	36.6	36.6	36.6	42.586	0	92.245	2322000000	96
SAR_7133s	C-terminal-binding protein-like protein [Sarcoptes scabiei]	0	tetur11g02280.1	26.202	26.1483	26.1056	25.9062	25.9292	25.3272	25.7857	25.5049	25.6741	25.7153	22.8509	23.134	22.9906	22.9684	22.9891	13	13	13	27.5	27.5	27.5	47.171	0	71.327	5057300000	155
SAR_7138s	translationally-controlled tumor protein-like protein [Sarcoptes scabiei]	4e-121	tetur14g01800.1	27.6804	27.4936	27.6202	27.4427	27.3832	27.2221	27.5931	27.2575	27.3348	27.3276	26.8488	26.8859	26.9585	27.0958	26.9871	16	16	16	87.4	87.4	87.4	19.683	0	323.31	31834000000	608
SAR_714s	Eukaryotic porin-like protein [Sarcoptes scabiei]	2e-164	tetur03g04070.1	26.3799	26.435	26.2761	26.3469	26.3168	26.6944	26.6542	26.7205	26.8393	26.7742	27.2353	27.539	27.0554	27.3753	27.1434	25	25	25	85.3	85.3	85.3	31.229	0	323.31	43917000000	744
SAR_7150s	cytochrome c oxidase subunit 4 isoform 1, mitochondrial-like [Dermatophagoides pteronyssinus]	3e-76	tetur17g03100.1	26.0983	25.8639	25.5629	26.1094	26.1413	26.2692	26.0835	26.493	26.4882	26.196	27.2845	27.5977	27.4469	27.7092	27.4661	6	6	6	28.1	28.1	28.1	22.941	0	99.386	18084000000	195
SAR_7158s	Uncharacterised	0	tetur27g00680.1	23.483	22.6076	23.3924	24.2689	24.231	22.0534	21.6935	22.1799	22.272	0	24.9435	23.5153	24.0692	23.7004	24.1554	9	9	9	19.6	19.6	19.6	56.99	0	131	3355000000	94
SAR_7162s	troponin C-like protein [Sarcoptes scabiei]	2e-101	tetur29g00800.1	24.7482	25.1145	24.1406	24.5843	24.812	26.5164	25.6091	26.9094	26.7486	26.2966	27.458	27.8753	27.2859	27.4546	27.4735	13	13	13	71.4	71.4	71.4	17.696	0	323.31	34844000000	608
SAR_7169s	luc7-like protein 2 [Sarcoptes scabiei]	0	tetur01g00800.1	23.0877	23.0211	23.1312	22.882	22.5878	22.5359	22.8745	22.3488	22.5816	22.3419	0	0	0	0	0	5	5	5	22.8	22.8	22.8	36.39	0	9.3465	647940000	45
SAR_7178s	deoxyribonuclease-2-like protein [Sarcoptes scabiei]	0	tetur02g06890.1	22.2789	22.6008	22.9199	22.9435	0	23.1829	22.3592	22.8629	23.045	22.7123	24.9764	24.5021	24.301	24.6307	24.5595	12	12	12	43	43	43	45.746	0	124.56	4318500000	104
SAR_7179s	deoxyribonuclease-2-like protein [Sarcoptes scabiei]	9e-117	tetur02g06890.1	0	0	0	0	0	0	0	0	0	22.1981	24.344	24.4746	24.2286	23.8892	24.1716	8	8	8	23.8	23.8	23.8	46.542	0	43.337	2454100000	69
SAR_7186s	Calmodulin, partial [Trichinella pseudospiralis]	4e-94	tetur08g03830.1	26.0415	26.1479	25.8829	26.7487	26.5956	26.4759	26.3508	26.4656	26.4368	26.3292	25.6789	25.7367	24.9902	25.0734	24.9892	5	5	5	37.4	37.4	37.4	16.443	0	118.84	6552600000	122
SAR_7189s	Uncharacterised98_0054890 [Sarcoptes scabiei]	0	tetur02g13370.1	22.4118	22.248	0	22.1687	22.2087	22.1872	0	22.42	22.4688	22.2523	0	0	0	0	0	7	7	7	24.2	24.2	24.2	50.405	0	15.815	464140000	58
SAR_7202s	heat shock protein 83-like isoform X1 [Dermatophagoides pteronyssinus] >gi	0	tetur07g03840.1	26.1738	26.3396	26.5251	26.4222	26.4092	25.5959	25.7805	25.7331	25.4457	25.5473	24.5449	25.3285	25.0216	25.0903	25.1211	47	38	38	58.2	50.5	50.5	83.658	0	323.31	28340000000	894
SAR_7204s	sorbitol dehydrogenase-like protein 1 [Sarcoptes scabiei]	0	tetur11g06372.1	25.0591	25.2614	25.1339	25.1069	25.3425	25.6826	25.5203	25.8368	25.769	25.5609	26.1571	26.4884	26.1552	26.4257	26.1786	19	19	19	65	65	65	35.979	0	323.31	24288000000	492
SAR_7205s	Uncharacterised	1e-65	NA	24.93	24.5047	24.6703	24.8476	24.5849	23.3117	23.8711	23.0698	23.268	23.5256	0	21.9554	0	0	0	8	8	8	37.8	37.8	37.8	23.601	0	169.51	2471500000	125
SAR_7212s	proteasome subunit beta type-3-like protein [Sarcoptes scabiei]	6e-127	tetur05g06500.1	25.1132	25.3235	25.1484	25.1406	25.3395	25.1779	25.2956	25.1493	24.9668	25.0187	24.8327	24.9023	24.9225	25.1107	24.941	13	13	13	47.4	47.4	47.4	21.576	0	323.31	8585600000	336
SAR_7218s	Uncharacterised98_0097600 [Sarcoptes scabiei]	0	NA	26.3626	26.23	25.7775	25.4729	25.8094	25.0142	25.8069	24.9296	0	25.1668	0	0	0	0	23.4916	1	1	1	1.9	1.9	1.9	144.61	0.0018116	3.3307	3684900000	42
SAR_7226s	probable tyrosine-protein kinase DDB_G0283397 [Dermatophagoides pteronyssinus]	0	tetur01g00840.1	0	0	0	0	0	0	0	0	21.1311	0	23.0078	22.5409	22.3886	23.1907	22.718	3	3	3	1.6	1.6	1.6	129.9	0	57.588	713580000	25
SAR_7227s	elongation factor 1-alpha 1-like protein [Sarcoptes scabiei]	0	tetur08g03070.1	30.0342	30.1475	30.1552	30.0997	30.2351	29.8568	30.0266	29.8934	29.7578	29.7785	29.8433	30.2309	29.7799	29.9921	29.7894	46	46	46	58.5	58.5	58.5	84.133	0	323.31	459570000000	4098
SAR_7230s	transitional endoplasmic reticulum ATPase TER94-like protein [Sarcoptes scabiei]	0	tetur05g04670.1	27.361	27.245	27.319	27.1735	27.1329	26.8785	27.1339	26.9109	26.9905	26.9768	26.4178	26.6946	26.4214	26.6181	26.5042	60	60	60	62.2	62.2	62.2	88.52	0	323.31	66486000000	1358
SAR_7235s	HABP4-like protein, partial [Sarcoptes scabiei]	0	tetur22g01310.1	24.6144	24.9983	25.0703	24.6998	25.0268	24.9318	25.3487	25.2245	24.7561	24.5274	24.1537	20.5582	24.6883	22.5441	24.1723	16	16	16	38.1	38.1	38.1	49.982	0	323.31	7112700000	309
SAR_7238s	thioredoxin-like protein 2 [Sarcoptes scabiei]	4e-52	tetur22g00710.1	25.322	25.3328	25.1927	24.9397	24.8806	24.8348	23.8298	24.9276	24.7948	25.3219	25.039	25.6705	24.7352	24.9371	24.7627	5	5	5	49.6	49.6	49.6	12.724	0	174.14	5022900000	85
SAR_7242s	RNA binding domain containing protein 1 [Sarcoptes scabiei]	3e-125	tetur02g02110.1	26.3086	26.2493	26.4306	26.3193	26.439	26.2625	26.5112	26.1882	26.1259	26.4068	23.0918	23.6988	23.3189	23.8958	23.6289	12	12	12	36.5	36.5	36.5	21.717	0	57.449	11943000000	254
SAR_7249s	1,2-dihydroxy-3-keto-5-methylthiopentene dioxygenase-like protein [Sarcoptes scabiei]	2e-126	tetur11g00500.1	23.3898	23.8629	24.1032	23.6178	23.2891	23.6337	23.9661	23.6513	23.7827	23.8841	24.0296	23.7211	23.6192	23.8661	24.0044	7	7	7	42.8	42.8	42.8	21.452	0	36.919	2659300000	130
SAR_7253s	glycerol-3-phosphate dehydrogenase [NAD(+)], cytoplasmic-like isoform X1 [Dermatophagoides pteronyssinus]	0	tetur09g06290.1	25.9751	26.1898	25.9467	26.1527	26.1192	26.5793	26.0626	26.4505	26.6095	26.5652	26.6509	26.9139	26.5983	26.8564	26.646	21	21	21	67.5	67.5	67.5	34.715	0	291.11	18200000000	353
SAR_728s	ubiquitin-conjugating enzyme E2 N-like protein [Sarcoptes scabiei]	2e-122	tetur02g09420.1	0	22.7361	23.3631	23.0772	23.1817	22.5483	22.6025	22.5523	22.6767	23.5339	22.1938	21.7782	22.5596	21.7719	21.183	4	4	4	31.6	31.6	31.6	19.617	0	8.6543	993870000	51
SAR_7291s	Uncharacterised	0	tetur32g02140.1	0	0	0	0	0	22.7065	0	22.7057	22.7742	22.7251	22.8729	0	22.7318	0	21.9975	7	7	7	5.7	5.7	5.7	252.33	0	13.494	766950000	41
SAR_7299s	calbindin-32-like [Dermatophagoides pteronyssinus]	0	tetur08g00030.1	22.2214	0	0	0	0	22.6118	21.8998	22.5613	22.5656	0	0	0	0	0	0	4	4	4	12.7	12.7	12.7	35.515	0	5.1161	353340000	23
SAR_72s	GTP-binding protein SAR1b-like protein [Sarcoptes scabiei]	6e-128	tetur04g00640.1	24.5716	24.7926	23.5754	24.4553	23.9706	24.8358	25.1843	25.0452	25.1905	24.7176	25.2715	25.4315	24.8669	25.2152	25.1464	9	9	9	61.6	61.6	61.6	22.374	0	85.669	5041600000	143
SAR_7300s	alcohol dehydrogenase class-3-like protein [Sarcoptes scabiei]	0	tetur26g02480.1	23.8248	23.9447	23.5324	23.0074	23.6244	23.148	23.325	23.0812	23.2653	23.6541	24.9981	25.2614	24.7978	25.1879	24.9361	13	13	13	45.1	45.1	45.1	40.993	0	145.01	6540700000	135
SAR_7302s	glucose-6-phosphate isomerase-like protein [Sarcoptes scabiei]	0	tetur02g00660.1	25.204	25.288	25.4172	25.2481	25.2975	25.3097	25.3843	25.4576	25.2737	25.1491	25.4857	25.7704	25.2531	25.5527	25.4736	20	20	20	44.3	44.3	44.3	65.633	0	323.31	19974000000	610
SAR_7303s	Uncharacterised	0	tetur16g02760.1	23.3418	22.9755	22.9831	23.0654	23.0001	22.5038	22.9744	22.1616	22.2252	22.3604	0	0	0	0	0	7	7	7	14.8	14.8	14.8	94.59	0	16.992	681010000	52
SAR_7307s	transcription elongation factor B polypeptide 2-like protein [Sarcoptes scabiei]	1e-54	NA	0	0	0	23.7088	24.018	23.5774	23.9232	0	23.7629	23.7524	0	23.7575	23.6752	0	0	6	6	6	41.4	41.4	41.4	13.096	0	28.47	1534000000	55
SAR_7311s	proteasome activator complex subunit 3-like protein [Sarcoptes scabiei]	0	tetur03g00350.1	24.8715	25.1527	25.0996	24.7735	24.6495	24.4043	24.9793	24.3233	24.5301	24.6069	22.5119	23.7175	23.2272	23.76	23.3906	16	16	16	57.1	57.1	57.1	33.058	0	104.5	5606600000	260
SAR_7314s	disulfide-isomerase A6-like protein [Sarcoptes scabiei]	0	tetur04g01630.1	25.5546	25.7193	25.8761	25.7545	25.6797	25.6472	25.6735	25.7964	25.898	25.9509	25.9873	26.2149	25.9724	26.0465	26.0604	22	22	22	40.8	40.8	40.8	48.973	0	323.31	26274000000	622
SAR_7316s	60S ribosomal protein L11-like protein [Sarcoptes scabiei]	1e-133	tetur08g00430.1	27.307	27.3693	27.2859	27.083	27.3229	26.9954	27.3542	27.1056	27.3002	27.3633	26.4312	26.2602	26.3265	26.4577	26.5894	21	21	21	62.4	62.4	62.4	21.344	0	323.31	37645000000	722
SAR_7320s	N-acetylserotonin O-methyltransferase-like protein [Sarcoptes scabiei]	8e-158	tetur07g07530.1	0	0	0	0	0	0	0	0	0	22.3604	0	22.593	0	22.2588	22.3758	3	3	3	16.5	16.5	16.5	24.295	0.00048333	4.453	531780000	13
SAR_7327s	Beta-mannosidase-like protein [Sarcoptes scabiei]	0	tetur02g02400.1	22.7688	22.9146	22.7374	22.2689	21.6988	0	22.8429	23.1983	23.2617	23.0345	0	22.3249	22.3074	22.1462	22.6597	5	5	5	6.5	6.5	6.5	105.65	0	7.0501	805400000	70
SAR_7330s	fasciclin-2-like isoform X4 [Dermatophagoides pteronyssinus]	0	tetur06g03220.1	22.7002	0	0	0	22.4857	22.5248	22.4796	0	22.7434	23.0311	0	0	0	0	0	5	5	5	10.4	10.4	10.4	88.017	0	12.734	332880000	24
SAR_7343s	superoxide dismutase [Mn] 1, mitochondrial-like protein 1 [Sarcoptes scabiei]	1e-122	tetur02g11430.1	23.5762	23.8201	23.6873	23.7216	24.1199	23.8863	23.4655	23.9972	23.6763	23.6197	24.8351	25.3838	24.846	25.2078	24.9147	6	6	6	18.7	18.7	18.7	30.808	0	77.373	5961700000	127
SAR_7344s	enoyl-CoA hydratase-like protein [Sarcoptes scabiei]	0	tetur01g02180.1	24.1506	24.5198	24.0266	24.0062	24.1093	22.8826	23.6567	23.2832	23.5006	23.4624	22.6302	23.2463	22.7977	22.9735	22.6947	9	9	9	35.7	35.7	35.7	37.318	0	18.484	2286300000	122
SAR_7346s	disulfide-isomerase-like protein [Sarcoptes scabiei]	0	tetur33g00770.1	27.4868	27.6329	27.5345	27.6157	27.5508	27.751	27.4446	27.6697	27.8807	27.9449	29.3106	29.5748	29.1569	29.2219	29.1064	66	66	66	75	75	75	57.042	0	323.31	339720000000	2882
SAR_7358s	B-cell receptor-associated protein 31-like protein [Sarcoptes scabiei]	3e-131	tetur14g01630.1	23.4931	23.8166	23.6417	23.5634	23.5696	23.4779	23.5849	23.4663	24.0931	24.0845	24.0886	24.4505	23.8849	24.2824	23.8725	6	6	6	22.8	22.8	22.8	26.769	0	174.17	2543600000	113
SAR_7360s	2-oxoglutarate dehydrogenase E1 component DHKTD1, mitochondrial-like protein [Sarcoptes scabiei]	0	tetur13g03710.1	0	0	0	0	0	0	0	20.203	0	20.5808	23.2814	24.098	23.5345	23.9213	23.3207	15	15	15	19.8	19.8	19.8	115.28	0	54.054	2695700000	93
SAR_7370s	spliceosome RNA helicase WM6-like protein [Sarcoptes scabiei]	0	tetur01g03250.1	26.2538	26.2332	26.4154	26.2042	26.4842	26.1058	26.2166	26.1995	26.0817	26.0703	24.2348	24.7391	24.5425	24.8528	24.7646	20	20	20	50.3	50.3	50.3	49.424	0	323.31	19174000000	508
SAR_7372s	10 kDa heat shock protein, mitochondrial-like protein [Sarcoptes scabiei]	1e-63	tetur23g02190.1	25.9264	26.4154	25.8931	25.8823	25.6338	26.1387	26.3299	26.1072	26.4413	26.5574	25.7605	26.7501	25.6978	26.2866	25.8813	12	12	12	74.5	74.5	74.5	11.258	0	40.387	15087000000	262
SAR_7375s	transketolase-like protein 1-like protein [Sarcoptes scabiei]	0	tetur01g09650.1	27.0671	27.3227	27.2901	27.2695	27.2739	26.4354	26.9504	26.6767	26.5165	26.5178	27.9121	28.3103	28.0145	28.1085	27.9753	49	49	49	85.4	85.4	85.4	62.016	0	323.31	91198000000	1542
SAR_7387s	nucleolar protein 56-like protein [Sarcoptes scabiei]	0	tetur16g01940.1	23.6406	23.6592	23.3091	23.4927	23.5146	23.5823	23.7175	23.3973	23.9228	24.0578	22.2586	23.0428	22.8979	22.4988	23.0333	12	12	12	30.2	30.2	30.2	58.132	0	51.464	2088100000	128
SAR_7389s	ATPase ASNA1-like protein [Sarcoptes scabiei]	0	tetur03g04950.1	0	23.5152	23.3957	23.386	23.7494	23.4278	0	23.2021	23.558	23.3753	22.939	23.2421	22.7425	23.0998	22.8849	7	7	7	24.3	24.3	24.3	37.665	0	20.337	2057100000	90
SAR_7390s	Uncharacterised	5e-101	NA	22.7846	0	0	23.1884	0	0	0	0	0	0	22.6502	23.1191	22.8091	22.8004	22.8397	4	4	4	28.6	28.6	28.6	16.713	0.00048077	4.3818	619210000	22
SAR_7391s	Uncharacterised	1e-103	NA	22.814	22.3074	23.6337	23.062	23.5743	24.1761	22.5084	23.2383	22.9076	24.4013	0	0	0	0	0	3	3	3	19.5	19.5	19.5	17.235	0	7.1321	881990000	29
SAR_739s	leucine-tRNA ligase, cytoplasmic-like protein [Sarcoptes scabiei]	0	tetur05g04030.1	23.9264	23.8247	23.498	23.5556	23.5394	23.0572	23.2603	23.1013	23.3072	23.4611	22.7997	23.1154	22.8694	22.946	22.8836	21	21	21	23.9	23.9	23.9	138.91	0	50.683	3299300000	188
SAR_73s	Uncharacterised98_0059570, partial [Sarcoptes scabiei]	0	tetur07g07340.1	20.7768	20.4589	20.7015	20.6102	0	22.8995	21.783	23.1541	23.2357	23.1111	25.7392	25.9069	25.5424	25.7561	25.7016	37	37	37	50	50	50	74.448	0	323.31	14872000000	384
SAR_7401s	arginine-tRNA ligase, cytoplasmic-like protein [Sarcoptes scabiei]	0	tetur03g06360.1	24.3539	24.042	23.9547	24.1161	23.9682	23.4945	23.8547	23.5476	23.7802	23.8651	23.5274	23.8302	23.9182	23.6875	23.756	10	10	10	16.8	16.8	16.8	79.083	0	22.056	2847600000	114
SAR_7402s	Peptidase and Ubiquitin-conjugating enzyme E2-like protein [Sarcoptes scabiei]	0	tetur02g11450.1	0	23.0646	23.441	23.1058	22.9318	22.9672	23.3617	22.8633	22.7094	23.5052	23.1423	23.8962	23.17	23.2628	23.2716	12	12	12	24.1	24.1	24.1	59.618	0	42.143	2113800000	82
SAR_7412s	2-amino-3-carboxymuconate-6-semialdehyde decarboxylase-like protein [Sarcoptes scabiei]	0	NA	0	0	0	0	0	0	0	0	0	0	25.1059	25.3191	24.8452	25.0118	25.0868	7	7	7	36.8	36.8	36.8	32.162	0	59.816	4325400000	92
SAR_7414s	SWI/SNF-related subfamily D member 1-like protein [Sarcoptes scabiei]	0	tetur31g01690.1	0	0	0	0	0	22.4597	22.5572	22.4384	22.3874	22.0709	0	0	0	0	0	3	3	3	7.6	7.6	7.6	61.061	0	4.9005	302400000	25
SAR_7437s	DNA ligase 1-like protein [Sarcoptes scabiei]	0	tetur02g07210.1	22.6124	22.8003	22.6439	22.7827	22.6313	0	22.4458	0	0	21.8042	0	21.8102	0	0	0	5	5	5	10.3	10.3	10.3	87.081	0	16.404	363630000	26
SAR_7439s	proteasome subunit beta type-1-like protein [Sarcoptes scabiei]	4e-167	tetur07g02570.1	24.6109	25.0169	24.7804	25.0052	25.088	24.5588	24.9093	24.638	24.5496	24.2975	24.6266	25.0921	24.3375	24.8091	24.6838	10	10	10	46.7	46.7	46.7	25.744	0	44.156	3606600000	121
SAR_7441s	Uncharacterised	0	tetur01g11760.1	22.3124	22.0135	23.5445	22.6391	23.2588	24.4411	23.3766	23.3623	23.7462	24.1708	0	0	0	0	0	13	13	13	21.2	21.2	21.2	57.943	0	91.312	1572700000	105
SAR_7443s	complement component 1 Q subcomponent-binding protein, mitochondrial-like protein [Sarcoptes scabiei]	6e-141	tetur10g04280.1	25.7878	26.2115	25.8214	25.7592	25.7488	0	25.632	0	0	25.6826	25.344	25.4146	25.1749	25.2084	25.1957	5	5	5	23	23	23	29.443	0	59.417	4385700000	55
SAR_7448s	polyribonucleotide nucleotidyltransferase 1, mitochondrial-like protein [Sarcoptes scabiei]	0	tetur04g03510.1	22.6472	22.3712	0	22.6571	0	22.6609	0	22.4709	22.7975	22.7118	0	0	0	0	0	4	4	4	8	8	8	83.85	0	9.16	344920000	27
SAR_744s	40S ribosomal protein S15-like protein [Sarcoptes scabiei]	5e-99	tetur23g00960.1	26.8277	26.0557	26.2314	26.3923	26.5398	25.6638	26.1011	25.9867	25.0224	26.1574	25.8134	26.0272	26.0973	26.3241	26.0637	11	11	11	63	63	63	16.605	0	239.16	22058000000	341
SAR_7453s	transaldolase-like protein [Sarcoptes scabiei]	0	tetur05g03730.1	26.4886	26.4827	26.46	26.3614	26.3171	26.3515	26.0377	26.4465	26.5921	26.5426	26.772	27.065	26.6402	26.868	26.7487	21	21	21	65.7	65.7	65.7	36.496	0	323.31	15083000000	328
SAR_7457s	peptidyl-prolyl cis-trans isomerase-like protein 9 [Sarcoptes scabiei]	7e-147	tetur13g02040.1	24.1208	24.2593	24.3938	24.2165	24.0058	25.7751	24.9318	25.0881	25.5043	25.7258	0	0	0	0	0	12	12	12	44.7	44.7	44.7	22.552	0	86.199	5059300000	159
SAR_745s	Uncharacterised	2e-36	NA	25.2666	25.1147	24.881	0	0	0	0	21.9969	0	0	0	0	0	0	0	4	4	4	17.4	17.4	17.4	33.712	0	11.496	1100800000	29
SAR_7462s	Uncharacterised	3e-111	tetur01g15690.1	0	23.4135	0	0	0	0	0	0	0	22.2553	25.7608	26.2726	25.1483	26.3477	25.8886	7	7	7	48.4	48.4	48.4	20.646	0	323.31	5480900000	61
SAR_7463s	Lipocalin-like protein 1 [Sarcoptes scabiei]	1e-133	tetur04g05930.1	24.1053	24.3704	24.1016	24.2975	24.1431	24.3633	24.398	24.7556	24.675	24.5539	24.2169	24.7819	24.4029	24.6109	24.4085	11	11	11	49.2	49.2	49.2	21.583	0	60.713	4494400000	163
SAR_7473s	peptidyl-prolyl cis-trans isomerase-like protein 1 [Sarcoptes scabiei]	2e-114	tetur01g12670.1	29.6327	29.763	29.7185	29.6715	29.6443	29.4305	29.8341	29.6303	29.658	29.5879	29.0693	29.3569	29.1169	29.2965	29.2883	19	19	18	39.3	39.3	39.3	39.918	0	323.31	140800000000	911
SAR_7474s	derlin-1-like protein [Sarcoptes scabiei]	0	tetur21g02210.1	0	0	0	0	0	0	0	0	0	0	23.5098	23.6152	23.3427	23.7349	23.2555	2	2	2	12.1	12.1	12.1	29.6	0	28.783	1208300000	39
SAR_7476s	Uncharacterisedprotein LOC113797837 [Dermatophagoides pteronyssinus]	0	tetur03g01070.1	21.0059	21.1179	21.144	0	21.0188	23.9455	23.5246	25.3638	24.9684	24.6259	24.1035	20.3063	24.602	20.8945	22.7754	13	13	13	31.8	31.8	31.8	71.628	0	99.168	4924700000	179
SAR_7487s	60S ribosomal protein L30-like protein [Sarcoptes scabiei]	2e-75	tetur28g00530.1	27.1827	27.2944	27.4204	27.3359	27.4205	26.6674	26.951	27.0341	26.6613	26.9714	27.2954	27.4075	27.4394	27.4536	27.4553	12	12	12	67.5	67.5	67.5	12.393	0	323.31	34182000000	408
SAR_7499s	haloacid dehalogenase-like protein hydrolase domain-containing protein 2-like protein [Sarcoptes scabiei]	0	tetur02g07260.1	23.1104	23.1885	22.9835	23.3072	23.4261	24.3122	23.9412	24.4569	24.2902	23.9951	25.2218	25.2212	24.7943	25.157	24.9993	7	7	7	32.5	32.5	32.5	29.47	0	194.29	4732900000	154
SAR_74s	C-1-tetrahydrofolate synthase, cytoplasmic-like [Dermatophagoides pteronyssinus]	1e-138	tetur08g07400.1	0	23.9348	0	23.7322	23.9422	23.2018	23.5207	0	23.7441	23.8637	24.7939	25.2754	24.8738	24.8681	24.8843	11	11	11	29.2	29.2	29.2	44.18	0	124.92	2801500000	85
SAR_7500s	DNA replication licensing factor mcm7-like protein [Sarcoptes scabiei]	0	tetur02g13470.1	23.1045	23.3864	23.3955	23.4908	23.2071	0	22.882	21.8889	0	21.6634	0	0	0	0	0	10	10	10	17.4	17.4	17.4	81.167	0	43.047	979660000	79
SAR_7503s	Uncharacterised	0	tetur09g04280.1	0	23.0681	0	22.8873	22.8775	24.4548	23.4844	24.6756	24.8792	24.7798	24.4516	25.0973	24.3655	24.9083	24.8079	11	11	11	41	41	41	41.102	0	117.45	4291200000	124
SAR_7511s	methylcrotonoyl-CoA carboxylase beta chain, mitochondrial-like [Dermatophagoides pteronyssinus]	0	tetur21g01050.1	0	0	0	0	0	0	0	0	0	0	22.2232	22.7284	22.297	22.6794	22.225	3	3	3	4.7	4.7	4.7	62.512	0.00047438	4.1608	420070000	11
SAR_7513s	splicing factor 3A subunit 1-like protein [Sarcoptes scabiei]	0	tetur03g03590.1	23.246	23.4595	23.432	23.0458	23.3923	22.4171	23.1835	23.6512	23.0944	23.5191	0	22.2821	21.4532	21.6556	0	8	8	8	13.2	13.2	13.2	80.114	0	47.394	1157000000	65
SAR_7514s	Uncharacterised	0	tetur07g01600.1	0	22.4238	0	22.4913	22.2937	21.4371	0	22.1646	22.2273	22.2467	22.7179	22.7871	22.4329	22.7598	22.7125	3	3	3	40	40	40	9.3184	0	24.236	584060000	23
SAR_7516s	cytochrome c oxidase subunit 6A1, mitochondrial-like protein [Sarcoptes scabiei]	6e-75	NA	0	0	0	0	0	23.7172	23.4538	23.3469	0	0	26.7962	27.074	26.8235	26.8348	27.1336	3	3	3	16.1	16.1	16.1	13.174	0	92.464	7369300000	80
SAR_7520s	neurexin-4-like isoform X2 [Dermatophagoides pteronyssinus]	0	tetur28g00330.1	0	21.6282	22.2477	22.1529	22.1477	23.1878	23.1234	22.734	23.3203	22.9372	0	0	0	0	0	6	6	6	5.2	5.2	5.2	141.91	0	8.1673	537680000	29
SAR_7523s	60S ribosomal protein L21-like protein [Sarcoptes scabiei]	4e-110	tetur07g08179.1	26.4099	26.4253	26.4764	26.3423	26.4424	26.4916	26.4698	26.6207	25.9201	26.2727	25.529	24.2697	25.3687	25.6289	25.7878	20	20	20	68.5	68.5	68.5	18.824	0	192.02	18452000000	443
SAR_7524s	actin-related protein 2-like protein [Sarcoptes scabiei]	0	tetur25g01400.1	22.7885	23.1144	22.8122	22.9437	22.9885	23.0487	23.1194	22.9678	23.0677	23.35	22.7908	22.6364	22.4029	22.7119	22.3826	8	8	8	22.7	22.7	22.7	46.133	0	34.761	1572600000	115
SAR_7540s	zinc finger domain-containing protein 4 [Sarcoptes scabiei]	2e-102	tetur07g01250.1	0	0	0	0	0	23.5821	0	23.7042	23.5379	23.6067	24.6384	24.7463	24.4722	24.6923	24.6382	4	4	4	39.5	39.5	39.5	16.67	0	54.13	2129500000	51
SAR_7541s	paramyosin [Sarcoptes scabiei]	0	tetur03g04010.1	27.9477	28.2598	27.4009	28.2092	28.239	29.8372	29.3457	30.0847	30.0491	29.8029	30.3147	27.4498	30.2859	28.1547	29.655	149	149	149	90.3	90.3	90.3	102.38	0	323.31	876890000000	8034
SAR_7550s	CDK5 regulatory subunit-associated protein 3-like protein [Sarcoptes scabiei]	0	tetur02g05860.1	0	0	0	0	0	0	0	0	0	0	0	0	22.1615	22.5041	22.1568	6	6	6	16.2	16.2	16.2	58.134	0	8.7291	503460000	25
SAR_7552s	proteasome subunit alpha type-1-like protein [Sarcoptes scabiei]	3e-158	tetur30g00350.1	25.412	25.372	25.6108	25.4951	25.5235	25.2355	25.4787	25.1887	25.1169	25.0837	25.1117	25.2862	24.9155	25.2056	25.1263	15	15	15	51.5	51.5	51.5	32.277	0	323.31	13477000000	362
SAR_7555s	eukaryotic translation initiation factor 2 subunit 3-like protein [Sarcoptes scabiei]	0	tetur35g00260.1	24.9401	25.131	24.7332	24.8376	24.968	24.7481	24.5661	24.7917	24.9027	24.9262	24.2167	24.7973	24.274	24.4322	24.3881	15	15	15	40.8	40.8	40.8	50.147	0	323.31	10054000000	322
SAR_7556s	Uncharacterised	0	NA	23.2271	0	0	0	0	23.2792	23.4532	23.1767	23.4991	23.6341	0	0	0	0	0	2	2	2	12	12	12	29.34	0	12.256	502410000	34
SAR_755s	Uncharacterised	2e-148	tetur11g01830.1	0	22.7592	22.7421	22.7837	22.8001	23.4896	23.2068	23.6704	23.8936	23.7077	22.2493	23.3162	22.9144	22.9166	23.1976	12	12	12	26.1	26.1	26.1	46.147	0	35.535	3390100000	147
SAR_7562s	DUF1075 domain containing protein [Sarcoptes scabiei]	8e-62	tetur04g03520.1	0	0	0	0	0	0	0	0	0	0	0	23.3861	0	23.5274	23.3968	3	3	3	27.7	27.7	27.7	10.589	0	44.749	814250000	21
SAR_7566s	laminin subunit alpha-1-like protein [Sarcoptes scabiei]	0	tetur07g03250.1	22.3782	22.4098	21.0896	22.2466	22.5695	24.9781	24.0195	25.0534	25.3068	24.9609	23.7513	0	24.0071	20.4447	23.243	72	72	72	29.5	29.5	29.5	375.57	0	323.31	15846000000	656
SAR_7572s	ubiquitin-conjugating enzyme E2-17 kDa-like protein [Sarcoptes scabiei]	1e-103	tetur11g02420.1	25.3554	25.9569	26.057	25.7824	25.9636	25.5085	25.3955	25.5599	25.4106	25.451	25.2403	25.7502	25.0783	25.4262	24.8538	4	4	4	43.2	43.2	43.2	16.812	0	310.79	7510500000	151
SAR_7575s	S-phase kinase-associated protein 1-like [Dermatophagoides pteronyssinus]	1e-105	tetur07g01590.1	0	23.5658	0	23.5337	0	23.3884	23.4753	23.2564	23.345	0	0	0	0	0	0	2	2	2	22.1	22.1	22.1	18.712	0	27.653	530670000	16
SAR_7582s	arrestin domain-containing protein 6 [Sarcoptes scabiei]	0	tetur06g00670.1	0	0	0	0	0	24.781	23.9544	25.0702	24.2324	23.5103	0	23.1536	0	0	0	4	4	4	16	16	16	33.878	0	9.1408	917020000	29
SAR_7584s	superoxide dismutase [Cu-Zn]-like protein [Sarcoptes scabiei]	1e-104	tetur26g02320.1	27.965	28.1717	28.057	27.8986	28.0913	28.2785	28.4219	28.3393	28.3522	28.1121	28.0827	28.4342	28.0339	28.4895	28.1662	8	8	8	86	86	86	16.122	0	323.31	77974000000	596
SAR_7596s	Aly-like protein [Sarcoptes scabiei]	5e-164	tetur25g01160.1	25.7424	25.7298	26.1428	25.8989	26.0083	25.8221	25.5476	25.8446	26.0683	25.9185	22.5772	22.5708	23.2514	22.9761	23.3823	7	7	7	23.1	23.1	23.1	25.588	0	57.701	5237500000	152
SAR_7598s	WD40 domain containing protein 2 [Sarcoptes scabiei]	0	tetur05g01790.1	0	22.117	22.2348	22.5122	0	0	21.8639	22.2085	21.6631	22.5131	0	22.2804	22.1913	21.6375	0	6	6	6	26.1	26.1	26.1	36.559	0	29.614	615530000	50
SAR_7600s	Uncharacterised	0	tetur04g03950.1	24.4731	24.319	24.6025	24.092	24.2173	24.0138	23.9021	23.9736	24.2102	23.9385	0	0	0	0	0	10	10	10	16.5	16.5	16.5	109.61	0	46.457	3354200000	71
SAR_7601s	nitrilase and fragile histidine triad fusion protein NitFhit-like protein [Sarcoptes scabiei]	0	tetur05g09000.1	0	0	22.9344	0	0	22.4678	22.7986	22.5685	22.6031	22.7228	22.6662	23.3601	22.4443	22.7584	22.7466	10	10	10	28.8	28.8	28.8	55.646	0	30.828	1436700000	77
SAR_7603s	regulator of microtubule dynamics protein 2-like protein [Sarcoptes scabiei]	2e-177	tetur14g01330.1	25.0149	24.5778	24.5454	25.0949	24.5344	24.4377	24.6326	24.8236	24.5095	24.6489	24.4161	24.9937	24.3668	24.8407	24.419	11	11	11	51.2	51.2	51.2	28.166	0	84.469	3319000000	72
SAR_7607s	lipoma-preferred partner-like protein [Sarcoptes scabiei]	1e-136	tetur37g01110.1	24.1669	24.39	22.6494	24.0595	24.3292	25.2303	24.5885	25.5341	25.9079	25.5975	26.94	27.2577	26.9707	27.1233	26.9783	12	12	12	34.6	34.6	34.6	51.933	0	323.31	28894000000	356
SAR_7613s	heat shock cognate 71 kDa protein [Dermatophagoides pteronyssinus]	0	tetur11g01700.1	29.9507	29.8868	29.8783	29.8165	29.752	29.2913	29.5701	29.4565	29.5412	29.4501	28.7463	29.2466	28.858	29.0625	28.9337	67	64	53	72.6	70	62.7	71.643	0	323.31	581130000000	5721
SAR_7616s	serine incorporator-like protein, partial [Sarcoptes scabiei]	0	NA	0	0	0	0	0	0	0	0	0	0	22.9671	23.6623	23.4553	23.2647	23.0693	6	6	6	17.3	17.3	17.3	98.234	0	63.435	956530000	37
SAR_7624s	Uncharacterised98_0100240 [Sarcoptes scabiei]	7e-109	tetur20g02780.1	22.3093	21.8127	22.5821	22.6351	22.5239	22.9354	0	21.8197	0	23.7594	0	0	0	0	0	3	3	3	13.2	13.2	13.2	40.923	0	5.1511	343980000	15
SAR_7625s	nidogen-1-like protein [Sarcoptes scabiei]	0	tetur14g02610.1	23.5948	23.6502	23.8518	23.9623	23.9336	24.3037	23.9827	24.4192	24.6764	24.7214	24.7807	25.2037	24.7503	25.0159	24.8294	30	30	30	31.4	31.4	31.4	150.56	0	323.31	10207000000	317
SAR_762s	vacuolar protein sorting-associated protein 37B-like protein [Sarcoptes scabiei]	2e-160	tetur08g01560.1	0	0	23.1369	0	22.3755	0	0	0	0	23.025	22.7062	23.4974	22.7741	22.7684	22.599	5	5	5	20.4	20.4	20.4	26.037	0	11.474	989620000	54
SAR_7648s	charged multivesicular body protein 1a-like protein [Sarcoptes scabiei]	2e-136	tetur17g01660.1	24.4868	24.0522	24.1272	23.9577	24.1479	24.2357	24.0757	24.5082	24.5961	24.5603	24.976	25.4314	24.9774	25.2062	25.2614	10	10	10	48	48	48	21.671	0	56.731	6798600000	143
SAR_7649s	low-density lipoprotein receptor-related protein 2-like [Dermatophagoides pteronyssinus]	0	tetur25g01440.1	24.6322	24.5059	0	0	23.9262	24.4494	24.3761	24.1616	24.6451	24.7814	0	0	0	0	0	14	14	14	4.5	4.5	4.5	531.28	0	21.127	1379800000	47
SAR_764s	serine hydroxymethyltransferase, cytosolic-like protein [Sarcoptes scabiei]	0	tetur04g02310.1	26.4042	26.4382	26.359	26.5365	26.5064	26.7037	26.6771	26.813	26.8486	26.7965	28.7322	29.0362	28.6659	28.8494	28.79	52	52	52	69.6	69.6	69.6	57.02	0	323.31	233690000000	1983
SAR_7656s	Tetratricopeptide repeat protein 38 (TPR repeat protein 38)-like protein [Sarcoptes scabiei]	0	tetur01g09470.1	0	22.0463	0	0	0	21.9718	0	22.3273	22.7851	0	22.338	22.6426	22.3115	22.3197	22.2824	6	6	6	12.7	12.7	12.7	55.934	0	68.503	416020000	34
SAR_7659s	PHD finger-like domain-containing protein 5A [Dermatophagoides pteronyssinus] >gi	5e-72	tetur01g06330.1	0	0	0	0	0	0	21.3413	21.6511	21.276	0	0	0	0	0	0	2	2	2	19.8	19.8	19.8	12.386	0	17.463	170260000	16
SAR_7667s	40S ribosomal protein S12-like protein [Sarcoptes scabiei]	1e-86	tetur651g00010.1	26.7005	26.826	26.6775	26.5076	26.5783	26.5518	26.6267	26.5407	26.7669	26.6996	26.5704	26.949	26.5786	26.7612	26.551	13	13	13	82.3	82.3	82.3	14.175	0	323.31	42428000000	682
SAR_766s	Uncharacterised	0	NA	24.013	23.9067	23.909	23.6743	23.8575	24.3284	24.1395	24.4664	24.0584	24.4596	23.0044	0	0	0	0	20	20	20	17.9	17.9	17.9	152.71	0	53.592	2913900000	96
SAR_7680s	protein MEMO1-like [Dermatophagoides pteronyssinus]	3e-175	tetur17g01590.1	23.2777	23.2527	0	22.8328	23.6834	22.9485	22.8509	23.3123	23.0453	22.94	23.245	23.9007	23.2982	23.3776	23.3092	13	13	13	56.8	56.8	56.8	34.055	0	130.06	2366700000	117
SAR_7683s	nuclear localization 4 protein-like protein [Sarcoptes scabiei]	0	tetur01g04110.1	0	22.969	22.8345	0	0	22.8951	0	22.3814	22.6556	0	0	22.409	0	22.5756	0	7	7	7	21.4	21.4	21.4	69.753	0	25.663	810150000	40
SAR_7685s	fatty acid synthase-like protein 2 [Sarcoptes scabiei]	0	tetur06g02230.1	0	0	0	0	16.9635	20.2167	0	0	0	0	25.711	25.9107	24.7972	24.6735	24.7176	96	96	96	52.3	52.3	52.3	221.88	0	323.31	31938000000	718
SAR_7686s	fatty acid synthase-like protein 2 [Sarcoptes scabiei]	0	tetur06g02230.1	0	0	0	0	0	0	0	0	0	0	24.9848	24.912	24.7809	24.6	24.6	17	17	17	41	41	41	61.701	0	323.31	5576500000	116
SAR_7693s	kin of IRRE-like protein 1-like protein [Sarcoptes scabiei]	0	tetur04g00940.1	24.5129	24.7292	24.3993	24.3602	24.4992	24.9171	24.4123	24.7073	24.7502	24.8723	0	0	21.4022	0	0	11	11	11	24.8	24.8	24.8	70.992	0	323.31	3030600000	165
SAR_76s	imidazolonepropionase-like protein [Sarcoptes scabiei]	0	NA	0	0	0	0	0	0	0	0	21.1675	0	23.6584	23.97	23.7694	23.4394	23.7106	10	10	10	25.8	25.8	25.8	47.927	0	96.169	2535800000	87
SAR_7701s	small nuclear ribonucleoprotein Sm D1-like protein [Sarcoptes scabiei]	6e-75	tetur14g00500.1	25.0191	24.5284	24.8852	24.5259	25.1029	24.3928	24.6432	24.7866	24.2288	23.9703	0	0	0	0	0	5	5	5	40.3	40.3	40.3	13.361	0	92.047	2090000000	85
SAR_7703s	gamma-glutamyltransferase 5a-like protein [Sarcoptes scabiei]	0	NA	0	0	0	0	0	0	0	0	0	0	22.4933	22.9299	22.379	22.956	22.3656	14	14	14	34.1	34.1	34.1	72.516	0	76.136	1191300000	63
SAR_7705s	GTP:AMP phosphotransferase, mitochondrial-like protein [Sarcoptes scabiei]	2e-156	tetur08g07310.1	21.9504	22.4741	0	21.4778	21.7026	22.1487	22.3118	21.9682	22.8094	22.2389	23.3294	23.7085	23.6148	23.7872	23.8146	9	9	9	41.1	41.1	41.1	25.585	0	15.656	2252900000	94
SAR_7707s	Choline/ethanolamine kinase-like protein 2 [Sarcoptes scabiei]	1e-146	tetur13g04240.1	26.0367	23.7688	26.4078	0	25.9131	25.4983	25.1254	25.4533	25.4456	25.3275	23.865	24.1933	23.839	24.8913	24.0663	8	8	8	36.9	36.9	36.9	38.413	0	98.443	2572000000	74
SAR_7708s	pyruvate kinase muscle isozyme-like protein [Sarcoptes scabiei]	0	tetur13g00130.1	25.7555	26.0045	25.7596	25.7923	25.9593	25.0868	25.6351	25.1925	25.0698	25.1696	25.8425	26.276	25.7789	25.9582	25.7955	28	28	28	61.7	61.7	61.7	57.82	0	323.31	15610000000	490
SAR_770s	cuticle protein-like protein 3 [Sarcoptes scabiei]	1e-117	tetur19g02890.1	24.1862	24.3604	23.7383	23.7657	23.6875	26.4541	25.765	26.689	26.9272	26.7516	23.4311	23.8954	24.0692	23.4639	23.7488	12	12	12	83	83	83	20.929	0	323.31	11663000000	323
SAR_7710s	dual specificity phosphatase-like protein 2 [Sarcoptes scabiei]	0	tetur12g02420.1	0	0	0	0	0	0	0	0	0	0	24.1978	23.1074	23.9925	23.2451	23.876	9	9	9	10.8	10.8	10.8	139.79	0	18.723	1811400000	43
SAR_7713s	adenosine kinase-like [Dermatophagoides pteronyssinus]	2e-164	tetur07g05720.1	21.9387	23.944	0	23.5772	22.7504	25.1047	24.658	25.3586	25.8336	25.939	25.5974	26.1392	25.4974	26.0789	25.8218	14	14	14	39.4	39.4	39.4	38.425	0	323.31	13375000000	262
SAR_7717s	ubiquitin carboxyl-terminal hydrolase-like protein 4 [Sarcoptes scabiei]	0	tetur05g06180.1	22.983	22.5215	22.8824	0	0	0	22.7589	0	0	22.6051	0	0	0	0	0	6	6	6	6.5	6.5	6.5	132.68	0	11.596	368660000	23
SAR_7723s	s-adenosyl methionine synthetase-like protein [Sarcoptes scabiei]	0	tetur11g01820.1	22.9728	23.208	23.2904	23.0244	23.2084	0	22.7795	21.646	21.656	0	0	22.0156	0	0	21.5631	4	4	4	13.2	13.2	13.2	49.39	0	9.2802	536500000	39
SAR_7726s	ubiquitin-fold modifier 1-like protein, partial [Sarcoptes scabiei]	2e-64	NA	24.538	24.6186	24.2601	24.416	24.2407	24.771	24.5434	24.5997	24.9733	25.0312	23.8797	24.3512	23.8279	24.0801	23.8277	7	7	7	81.4	81.4	81.4	10.951	0	198.41	4476700000	140
SAR_7731s	dihydrolipoyllysine-residue succinyltransferase, mitochondrial-like protein, partial [Sarcoptes scabiei]	0	tetur08g00510.1	25.4296	25.2984	25.3201	25.3453	25.3868	25.6434	25.6986	25.853	25.8853	25.8453	25.9756	26.4089	25.9144	26.42	26.1109	16	16	16	37.7	37.7	37.7	51.974	0	323.31	17419000000	365
SAR_7733s	rho GDP-dissociation inhibitor 1-like protein [Sarcoptes scabiei]	2e-136	tetur03g01700.1	25.3237	25.2271	25.6117	25.3772	25.2124	25.0728	25.4134	25.0389	24.9322	25.0842	25.2989	25.8435	25.8903	25.5515	25.5915	8	8	8	56.9	56.9	56.9	22.428	0	128.1	5979100000	151
SAR_7734s	eukaryotic translation initiation factor 3 subunit B-like protein [Sarcoptes scabiei]	0	tetur18g01730.1	25.5441	25.4122	25.409	25.5287	25.3902	25.3577	25.4835	25.2741	25.2663	25.2909	24.1488	24.5991	24.2625	24.4568	24.2964	34	34	34	58.3	58.3	58.3	82.507	0	323.31	14027000000	588
SAR_7735s	Uncharacterised	5e-154	tetur16g00660.1	25.1102	25.3136	25.0023	24.9557	25.1788	25.0356	24.9633	25.0504	25.1105	24.978	22.9519	23.7871	22.8213	0	23.2174	9	9	9	53.5	53.5	53.5	24.829	0	224.1	3757200000	164
SAR_7743s	Uncharacterised	0	tetur02g05530.1	23.1997	23.3328	23.3207	23.0396	23.1468	22.9019	23.0641	22.9722	22.7846	22.8247	22.3696	22.54	22.4673	22.6729	22.5868	7	7	7	10.4	10.4	10.4	104.02	0	30.911	1035500000	68
SAR_7749s	dehydrogenase/reductase SDR family member 4-like [Dermatophagoides pteronyssinus]	3e-132	tetur16g01120.1	22.2492	22.6331	0	0	22.4431	22.7783	0	22.6742	22.6064	23.1039	23.0737	23.7639	23.231	23.8021	23.3035	6	6	6	26.9	26.9	26.9	31.453	0	116.97	1548100000	48
SAR_7753s	glycylpeptide N-tetradecanoyltransferase 2-like protein [Sarcoptes scabiei]	0	tetur25g00140.1	25.1633	24.5023	24.4882	24.4674	24.5804	23.8712	25.5421	24.4738	24.1197	24.0186	23.5475	24.1216	0	23.9213	23.9633	9	9	9	15.4	15.4	15.4	60.669	0	40.125	1995900000	90
SAR_7760s	Uncharacterised	4e-134	NA	21.7196	0	0	0	0	23.6564	22.4916	23.9085	24.0767	23.938	0	0	0	0	0	9	9	9	23.8	23.8	23.8	39.81	0	25.995	1046500000	56
SAR_7761s	Uncharacterised	0	NA	0	0	0	0	0	0	0	0	0	0	22.1722	22.4947	22.4173	22.2544	22.2978	6	6	6	12.6	12.6	12.6	49.571	0	6.319	518130000	28
SAR_7764s	Uncharacterised	0	tetur26g00220.1	0	0	0	0	0	0	0	0	0	0	21.6786	21.3447	21.3613	0	21.9986	7	7	7	12.4	12.4	12.4	105.59	0	23.677	261080000	15
SAR_7767s	ubiquilin-1-like protein [Sarcoptes scabiei]	0	tetur02g03220.1	24.9439	25.3987	25.2842	25.0388	25.2389	25.1648	25.2875	25.1765	25.491	25.4379	24.7584	25.2582	24.6214	24.9819	24.5305	12	12	12	30.9	30.9	30.9	46.593	0	323.31	6433200000	190
SAR_7768s	arrestin domain-containing protein 3-like isoform X2 [Dermatophagoides pteronyssinus]	0	tetur04g08140.1	0	0	0	0	0	22.7372	0	22.4031	22.7695	22.6596	0	22.4384	0	0	0	4	4	4	12.4	12.4	12.4	38.319	0	4.8813	365180000	14
SAR_776s	RNA binding protein-like protein 4 [Sarcoptes scabiei]	9e-93	tetur02g13690.1	24.1977	24.0844	24.4453	24.2919	24.3208	24.3921	24.0109	23.7714	24.2912	24.4886	22.3501	22.9135	22.9887	22.5018	22.9306	5	5	5	48	48	48	16.817	0	15.323	2016700000	70
SAR_7770s	extended synaptotagmin-2-like [Dermatophagoides pteronyssinus] >gi	0	tetur08g06520.1	0	0	0	0	0	21.9203	0	21.7309	21.9381	21.685	22.8797	23.3794	22.7667	22.9864	23.036	12	12	12	19.8	19.8	19.8	92.687	0	16.379	1610200000	48
SAR_7774s	Strictosidine synthase/Gluconolaconase-like protein [Sarcoptes scabiei]	0	tetur18g01620.1	0	0	0	21.7494	0	23.1917	22.3429	22.6852	23.0731	22.5231	24.6947	23.8789	23.7342	23.9872	24.0304	12	12	12	29.1	29.1	29.1	52.757	0	141.82	3110400000	99
SAR_7775s	Tetratricopeptide repeat containing protein 3 [Sarcoptes scabiei]	0	tetur02g00160.1	0	25.9926	25.5914	25.8121	25.5421	0	25.3256	0	0	0	0	0	0	0	0	7	7	7	15.8	15.8	15.8	54.812	0	7.9609	2923400000	37
SAR_7782s	FAS-associated factor 2-B-like protein [Sarcoptes scabiei]	0	tetur19g00700.1	22.9553	22.7696	0	0	22.5674	0	22.7539	0	0	0	0	0	0	22.1876	0	2	2	2	7.1	7.1	7.1	57.432	0.0017929	3.225	432880000	24
SAR_7797s	ubiquitin-conjugating enzyme E2 variant 2-like protein [Sarcoptes scabiei]	7e-99	tetur29g01590.1	25.2274	25.6589	25.4414	25.7028	25.6103	25.3209	25.3224	25.2937	25.3887	25.5303	25.1441	25.3656	25.1851	25.4029	25.4006	6	6	6	41	41	41	16.307	0	35.262	5909800000	167
SAR_7800s	tryptophan-tRNA ligase, cytoplasmic-like protein [Sarcoptes scabiei]	0	tetur11g05950.1	23.9881	24.2819	23.9286	23.9849	24.1859	23.85	24.0633	23.727	23.7101	23.2547	23.692	24.3187	23.835	23.9135	23.7736	13	13	13	33	33	33	46.454	0	168.83	3955400000	164
SAR_7813s	pterin-4-alpha-carbinolamine dehydratase-like protein [Sarcoptes scabiei]	9e-70	tetur26g02630.1	23.0206	23.8388	22.1541	23.5186	22.9992	24.1067	22.7519	24.0756	24.2495	24.0991	25.5675	26.5904	25.5876	25.7026	25.6553	10	10	1	77.8	77.8	10.3	13.592	0	149.08	9524000000	152
SAR_7825s	Uncharacterised	8e-169	tetur26g01150.1	0	21.5462	0	21.3985	0	22.6492	20.9583	23.7385	23.9485	23.6932	23.6041	24.6852	23.3609	24.3046	23.9561	12	12	12	46.4	46.4	46.4	26.045	0	90.342	4066000000	141
SAR_7827s	eukaryotic translation initiation factor 3 subunit F-like protein [Sarcoptes scabiei]	0	tetur24g01160.1	25.4644	25.3798	25.6096	24.8296	25.3659	24.8963	25.2937	25.1149	24.5531	24.2201	24.457	24.9731	24.7953	24.7451	25.1655	10	10	10	32.1	32.1	32.1	38.379	0	233.83	5097700000	177
SAR_7828s	Uncharacterised	2e-48	tetur39g00540.1	0	0	22.6989	23.0772	0	23.0116	22.9006	0	22.951	22.9014	0	22.5855	0	0	0	2	2	2	14.3	14.3	14.3	12.733	0	41.232	459070000	26
SAR_7842s	Uncharacterised	0	NA	0	22.7587	0	0	0	0	0	22.3233	21.9597	0	22.7215	23.5179	22.8777	22.822	22.4227	7	7	7	32.3	32.3	32.3	30.469	0	12.352	1072800000	37
SAR_7849s	guanine nucleotide-binding protein G(s) subunit alpha [Dermatophagoides pteronyssinus]	0	tetur02g02360.1	24.606	24.1927	24.1708	23.9745	0	24.7924	24.2952	24.7002	24.5873	24.8251	23.9846	24.4644	24.0547	24.2468	24.2288	8	8	7	24.2	24.2	21.3	44.51	0	54.148	2730300000	119
SAR_7850s	splicing factor 3B subunit 3-like protein [Sarcoptes scabiei]	0	tetur03g08100.1	23.7285	23.4801	23.0564	23.3395	23.3052	22.9425	23.179	22.7082	22.8241	23.2291	0	21.4737	0	0	0	9	9	9	10.5	10.5	10.5	135.49	0	194.93	801620000	72
SAR_7857s	PAT1-like protein 3 [Sarcoptes scabiei]	0	tetur09g02250.1	25.4753	25.3202	25.3734	25.1939	25.1112	25.3964	25.1785	25.3031	25.842	25.8262	25.279	25.8514	25.2493	25.4644	25.0373	11	11	11	33.4	33.4	33.4	58.12	0	323.31	12307000000	272
SAR_7867s	40S ribosomal protein S19-like protein [Sarcoptes scabiei]	1e-110	tetur08g07030.1	27.5653	27.5153	27.9982	27.7663	28.0729	27.0293	27.3227	27.0967	27.0276	26.8522	27.511	27.7799	27.6207	27.711	27.5635	26	26	26	77.4	77.4	77.4	17.638	0	323.31	73110000000	928
SAR_7869s	dnaJ and TPR domain containing protein [Sarcoptes scabiei]	0	tetur17g02150.1	0	0	0	22.0714	0	0	0	0	0	0	22.5329	22.6493	22.6266	22.5361	22.6463	5	5	5	7.3	7.3	7.3	113.52	0	36.492	771010000	46
SAR_786s	39S ribosomal protein L24, mitochondrial-like protein [Sarcoptes scabiei]	0	tetur08g07070.1	0	22.3345	0	0	0	21.9881	21.9336	22.0877	22.528	22.5829	0	0	0	0	0	3	3	3	16.7	16.7	16.7	30.165	0	5.9834	367290000	17
SAR_7872s	eukaryotic translation initiation factor 3 subunit L-like protein [Sarcoptes scabiei]	0	tetur20g02710.1	24.6691	24.8156	25.0465	24.7898	24.9709	24.6315	24.4998	24.6151	24.6624	24.79	23.2096	23.6145	23.4326	23.1707	23.3465	6	6	6	13.7	13.7	13.7	61.218	0	16.251	3715400000	140
SAR_7875s	Uncharacterised	1e-125	NA	25.0971	0	24.5792	25.1149	25.0484	0	0	22.8003	23.0721	0	0	23.2998	22.7188	0	22.3407	4	4	4	26.4	26.4	26.4	20.844	0	28.591	956660000	49
SAR_7878s	Uncharacterised	0	NA	23.855	0	23.7186	23.9691	0	0	0	0	0	0	23.2088	23.7597	23.8528	23.5266	0	4	4	4	20.3	20.3	20.3	22.014	0	9.4799	888600000	34
SAR_7883s	glutamine synthetase-like protein 1 [Sarcoptes scabiei]	0	tetur08g03440.1	26.2383	26.4407	26.4443	26.2571	26.243	25.923	26.3255	25.9548	26.0929	26.1528	24.6386	25.2572	24.7711	24.892	24.9344	16	16	16	46.1	46.1	46.1	44.527	0	285.01	15125000000	329
SAR_7889s	60S ribosomal protein L28-like [Dermatophagoides pteronyssinus]	2e-79	tetur01g09390.1	27.2369	27.1208	27.0683	26.9457	26.9617	26.8297	27.0427	27.0784	26.8567	26.9774	26.3982	26.3667	26.6392	26.7656	26.7376	15	15	15	51	51	51	16.507	0	233.5	20002000000	403
SAR_7890s	Uncharacterised	0	tetur13g00570.1	22.7496	22.799	0	0	0	23.4811	23.2169	23.3369	23.4806	23.2674	22.9821	23.1724	22.9074	22.9109	23.0205	9	9	9	17.4	17.4	17.4	67.415	0	90.826	1580400000	104
SAR_7895s	far upstream element-binding protein 1-like [Dermatophagoides pteronyssinus] >gi	0	tetur05g08460.1	24.3671	23.9517	24.035	23.6125	23.7872	23.2026	23.6534	23.4556	23.6343	23.966	0	21.7747	0	0	0	14	14	14	30.4	30.4	30.4	56.648	0	70.295	2543100000	147
SAR_7897s	Uncharacterised	0	tetur03g07630.1	0	0	0	0	0	0	0	0	0	0	22.9118	22.9547	22.7889	23.2825	22.9117	5	5	2	10.1	10.1	6.3	66.986	0	85.568	532290000	19
SAR_789s	yjeF N-terminal domain-containing protein, partial [Sarcoptes scabiei]	7e-175	tetur05g06750.1	0	0	0	0	0	0	0	0	22.6035	0	24.4075	24.7035	24.6121	24.7125	24.3041	4	4	4	28.5	28.5	28.5	27.193	0	13.806	1691200000	41
SAR_7901s	vacuolar ATP synthase subunit D-like protein [Sarcoptes scabiei]	1e-166	tetur20g03050.1	0	0	0	0	0	0	0	0	0	0	22.43	22.1804	22.033	22.4697	0	3	3	3	11.2	11.2	11.2	28.256	0.0013819	3.6117	257970000	13
SAR_7911s	nucleolar protein 9-like isoform X1 [Dermatophagoides pteronyssinus]	0	tetur21g02190.1	23.649	23.6492	23.7647	23.4175	24.0344	23.3948	23.3313	23.7578	23.2654	23.4321	0	0	0	0	0	13	13	13	17.9	17.9	17.9	84.988	0	40.403	1812800000	116
SAR_7913s	phosphatidylcholine-sterol acyltransferase-like protein [Sarcoptes scabiei]	3e-151	NA	0	0	0	0	0	24.6164	23.9133	24.6389	24.7936	24.0362	0	0	0	0	0	4	4	4	23.2	23.2	23.2	25.329	0	135.25	803390000	31
SAR_7915s	LSM14-like protein [Sarcoptes scabiei]	0	tetur21g02180.1	25.9603	26.1724	26.0446	25.9633	26.1609	25.5416	25.7737	25.5056	25.5778	25.6073	26.1337	26.2868	26.409	26.1629	26.139	26	26	26	50.4	50.4	50.4	51.785	0	323.31	26003000000	462
SAR_7917s	Sar s 27 allergen (serpin-like protein 4) [Sarcoptes scabiei]	0	tetur20g01980.1	25.2608	25.0678	25.2965	25.1972	25.1452	26.5502	25.6985	26.188	26.3872	26.8012	0	0	0	0	0	11	11	11	25	25	25	44.928	0	323.31	9002300000	264
SAR_7920s	squamous cell carcinoma antigen recognized by T-cells 3-like protein [Sarcoptes scabiei]	0	tetur32g00240.1	0	22.119	22.1589	0	0	22.1186	22.613	22.3696	22.5929	22.1428	0	0	0	0	0	5	5	5	6.8	6.8	6.8	112.08	0	5.9085	391700000	20
SAR_7936s	vacuolar protein-sorting-associated protein 25-like protein [Sarcoptes scabiei]	5e-123	tetur30g00940.1	0	0	0	0	0	0	0	0	22.1435	21.7714	22.7165	23.1319	22.4464	22.7317	22.628	4	4	4	34.5	34.5	34.5	20.242	0	28.943	482130000	21
SAR_793s	Uncharacterised	0	tetur02g03510.1	0	22.7672	22.7012	22.9288	0	23.4833	23.7417	24.5709	24.765	24.688	0	0	0	0	0	5	5	5	27.3	27.3	27.3	39.395	0	169.19	1692000000	64
SAR_7941s	nuclear pore complex protein Nup85-like protein [Sarcoptes scabiei]	0	tetur03g06560.1	22.2514	22.106	0	22.3285	22.77	0	0	22.342	0	0	0	0	0	0	0	4	4	4	8.8	8.8	8.8	77.426	0	9.0131	314300000	36
SAR_7944s	Uncharacterised	0	NA	23.9615	23.828	23.6201	23.7083	23.4504	22.8746	23.9985	23.0763	23.2952	23.4735	0	22.0823	0	0	0	9	9	9	40.1	40.1	40.1	40.037	0	176.55	1647700000	98
SAR_7949s	Uncharacterised	2e-147	NA	23.4338	22.8763	24.4015	24.302	23.6622	25.5601	23.4511	24.2601	24.9428	25.8123	0	0	0	0	0	11	11	11	29.3	29.3	29.3	24.8	0	38.761	2791900000	106
SAR_7952s	septin-7-like protein [Sarcoptes scabiei]	0	tetur11g04380.1	24.6169	24.1383	24.3058	24.1166	24.1621	24.2201	24.3467	24.2532	24.3723	24.4109	22.3972	0	22.2675	0	22.6521	9	9	9	15.6	15.6	15.6	77.863	0	28.511	2109800000	88
SAR_7960s	Uncharacterised	0	tetur05g07150.1	21.6392	21.7199	22.3635	22.0417	0	22.2573	21.8755	22.2912	20.6464	20.7206	0	21.8169	22.1005	21.9172	22.0979	6	6	6	8.9	8.9	8.9	122.87	0	26.394	571340000	54
SAR_7962s	proteasome subunit alpha type-6-like protein [Sarcoptes scabiei]	3e-179	tetur04g02690.1	25.8461	25.7111	25.7748	25.7254	25.7317	25.3717	25.6429	25.2278	25.5306	25.5991	24.6081	25.1231	24.6347	24.8746	24.7445	16	16	16	61.2	61.2	61.2	27.003	0	161.23	17684000000	496
SAR_7971s	histone deacetylase 1-like [Dermatophagoides pteronyssinus]	0	tetur07g04500.1	24.6048	24.3129	24.3385	24.3136	24.3892	24.2033	24.5575	24.0178	24.0759	23.9231	0	0	0	0	0	7	7	7	26.9	26.9	26.9	37.351	0	94.664	2183100000	122
SAR_79s	thrombospondin-like protein [Sarcoptes scabiei]	0	tetur04g02080.1	0	0	0	0	0	21.9176	0	21.6398	22.3538	22.4571	0	0	0	0	0	4	4	4	13.5	13.5	13.5	38.286	0	11.015	225780000	20
SAR_7s	carbon-nitrogen hydrolase-like protein [Sarcoptes scabiei]	0	NA	23.9198	23.6436	0	0	0	23.3677	23.7892	24.0425	23.8908	24.3553	23.3494	22.8273	22.8755	23.3074	22.8753	8	8	8	20.1	20.1	20.1	61.618	0	33.683	1522000000	59
SAR_8000s	acyl-CoA synthetase-like protein [Sarcoptes scabiei]	0	tetur23g02180.1	0	23.0979	23.3568	23.2425	23.0836	22.9803	23.0339	0	23.6509	23.5696	23.4717	24.5417	23.7503	24.423	24.324	11	11	11	18.9	18.9	18.9	73.016	0	22.262	2563300000	54
SAR_8006s	aconitate hydratase, mitochondrial-like protein, partial [Sarcoptes scabiei]	0	tetur13g01190.1	26.0453	26.1564	25.9143	25.9645	26.0081	26.7135	26.4958	26.7493	26.8474	26.8747	26.8112	27.1147	26.8051	26.9891	26.7425	46	46	46	61.1	61.1	61.1	85.763	0	323.31	84939000000	1326
SAR_8009s	obscurin-like [Dermatophagoides pteronyssinus]	0	tetur05g03810.1	0	0	24.6157	0	0	25.3183	25.0832	25.2742	25.8333	25.8708	26.3272	0	26.0881	22.5711	25.3622	29	29	29	23.2	23.2	23.2	190.45	0	296.58	8000700000	183
SAR_8010s	muscle M-line assembly protein unc-89-like protein [Sarcoptes scabiei]	0	tetur05g03810.1	23.6327	23.7267	22.0302	23.4297	23.2412	25.5934	24.9476	25.7619	26.0769	26.0548	26.7717	25.0589	26.5512	25.4987	26.1105	70	70	70	25.3	25.3	25.3	419.46	0	323.31	22308000000	635
SAR_8015s	NADH dehydrogenase [ubiquinone] 1 beta subcomplex subunit ESSS, mitochondrial-like protein [Sarcoptes scabiei]	1e-121	tetur02g08890.1	24.6905	24.1092	24.1882	23.9754	24.4752	24.2959	24.4517	24.3218	24.5458	24.4554	24.4333	24.709	24.2322	24.4501	24.4582	6	6	6	36	36	36	20.453	0	16.895	2617300000	99
SAR_8026s	serrate RNA effector molecule B-like protein [Sarcoptes scabiei]	0	tetur21g02120.1	25.5562	25.682	25.4016	25.5186	25.4616	25.4062	25.6556	25.2862	25.4131	25.6966	21.8903	0	22.0549	0	20.5943	31	31	31	40	40	40	100.87	0	171.13	8732400000	353
SAR_802s	mitochondrial-processing peptidase subunit beta-like protein [Sarcoptes scabiei]	0	tetur08g00310.1	23.9077	23.5246	23.6662	23.6914	23.3896	23.1673	23.366	23.1477	23.7309	23.8321	22.9325	23.3964	23.4958	23.2166	23.0362	11	11	11	26.1	26.1	26.1	54.929	0	29.855	2648000000	105
SAR_8047s	importin subunit alpha-4-like protein [Sarcoptes scabiei]	0	tetur01g03080.1	23.8946	23.4021	23.6772	24.3637	24.5452	23.5937	23.4846	23.9837	23.3705	23.1532	23.2974	23.5732	23.5518	23.6141	23.7021	9	9	9	26.8	26.8	26.8	58.621	0	118.41	2152800000	92
SAR_8048s	CDGSH iron-sulfur domain-containing protein 1-like [Dermatophagoides pteronyssinus]	1e-40	tetur14g00300.1	23.7995	24.1294	24.1056	24.4548	24.3842	23.7167	23.7069	23.6292	23.9638	23.7106	24.2572	25.1467	24.2849	24.5907	24.2476	9	9	9	55.8	55.8	55.8	11.795	0	323.31	6794400000	203
SAR_804s	60S acidic ribosomal protein P2-like protein [Sarcoptes scabiei]	7e-61	NA	27.4071	27.8148	27.6839	27.8114	27.6458	27.2758	27.5009	27.3175	27.8148	27.8132	27.7295	28.3199	27.5689	27.9988	27.5501	10	10	10	51.1	51.1	51.1	19.179	0	323.31	34249000000	375
SAR_8050s	lon protease-like, mitochondrial protein [Sarcoptes scabiei]	5e-144	tetur08g03990.1	24.1579	24.1615	23.9111	23.6954	23.9362	23.7258	24.0327	23.7891	23.638	23.8124	24.173	24.7155	23.8776	24.4738	23.9962	7	7	7	34.1	34.1	34.1	34.173	0	221.77	2626500000	89
SAR_8052s	malate dehydrogenase, mitochondrial-like protein, partial [Sarcoptes scabiei]	0	tetur18g01070.1	27.9343	28.0357	27.7268	27.8696	27.9564	28.0224	27.9541	28.0247	28.1487	28.0696	28.7812	29.0236	28.6758	28.8433	28.6981	26	26	26	79.8	79.8	79.8	35.9	0	323.31	134060000000	1191
SAR_8055s	Uncharacterised	0	NA	24.6806	25.2	25.3548	24.9962	25.1704	0	24.4785	0	0	0	0	0	0	0	0	8	8	8	18.8	18.8	18.8	63.198	0	146.3	2436600000	79
SAR_8057s	adipocyte plasma membrane-associated protein-like [Dermatophagoides pteronyssinus]	0	tetur03g05200.1	0	0	0	0	0	24.9482	23.0359	24.3357	24.9951	25.12	0	21.4297	0	0	0	9	9	9	17.3	17.3	17.3	69.674	0	212.53	1712400000	77
SAR_8059s	Uncharacterised	0	NA	0	23.9732	21.792	0	23.2681	0	0	0	0	0	25.4207	25.886	25.185	25.7797	25.3679	11	11	11	20.1	20.1	20.1	93.184	0	242.19	6269700000	134
SAR_8069s	High mobility group protein B3-like protein [Sarcoptes scabiei]	0	tetur02g05880.1	25.8399	26.1804	26.0157	25.8335	25.9896	25.5616	25.5439	25.6722	25.5844	25.8394	21.6407	22.506	22.1037	22.7256	22.6788	17	17	17	31.4	31.4	31.4	38.507	0	323.31	9884300000	415
SAR_8076s	60S ribosomal protein L19-like protein [Sarcoptes scabiei]	2e-135	tetur05g03640.1	27.1082	27.0766	27.2208	27.1915	27.3736	26.9725	27.0943	26.8387	27.039	27.2326	27.0059	26.4105	27.2603	26.7432	26.9445	14	14	14	42.1	42.1	42.1	23.534	0	323.31	23537000000	358
SAR_8077s	NPC intracellular cholesterol transporter 1-like [Dermatophagoides pteronyssinus]	0	tetur02g03010.1	0	0	0	0	0	0	0	0	0	0	23.8535	23.7292	23.8182	23.6712	23.7509	7	7	7	7.2	7.2	7.2	144.83	0	8.6661	1021200000	25
SAR_8082s	60S ribosomal protein L8-like protein [Sarcoptes scabiei]	0	tetur02g06280.1	27.4507	27.5792	27.5101	27.4486	27.6236	27.4123	27.3416	27.5658	27.3494	27.5882	26.9593	26.8726	27.0838	27.0853	27.2287	25	25	25	59.3	59.3	59.3	28.183	0	323.31	58060000000	888
SAR_8083s	ATP-dependent RNA helicase DDX3Y-like protein [Sarcoptes scabiei]	0	tetur29g01460.1	24.1687	24.4129	24.2855	24.2828	24.2745	23.8355	23.865	23.7273	23.7236	23.8868	22.9095	23.0291	22.6642	22.9676	23.0602	21	21	21	38	38	38	81.109	0	101.84	5586900000	249
SAR_8084s	ubiquitin-fold modifier-conjugating enzyme 1-like protein [Sarcoptes scabiei]	1e-116	tetur08g01950.1	0	22.1976	0	22.1929	22.4178	21.9806	22.1807	21.788	22.1778	22.2188	22.4146	22.9024	22.747	22.2339	22.2819	5	5	5	32.5	32.5	32.5	18.848	0	5.521	882910000	21
SAR_8086s	eukaryotic peptide chain release factor subunit 1-like protein [Sarcoptes scabiei]	0	tetur16g00540.1	24.6987	24.6939	24.7744	24.7955	24.8639	24.3593	24.334	24.3911	24.3185	24.551	24.2763	24.4812	24.2285	24.4414	24.4878	9	9	9	24.3	24.3	24.3	49.312	0	198.84	6745500000	199
SAR_8092s	60S ribosomal protein L24-like protein [Sarcoptes scabiei]	2e-108	tetur14g02940.1	27.3401	27.1308	27.329	27.1631	27.4406	27.0542	26.9825	27.2557	26.7095	27.1595	27.4901	27.4248	27.6018	27.6673	27.6904	10	10	10	30.4	30.4	30.4	18.038	0	170.23	28170000000	326
SAR_8094s	Retrovirus-related Pol polyprotein from transposon TNT 1-94 [Cajanus cajan]	3e-162	tetur700g00010.1	25.1497	25.3658	25.4418	25.2621	25.4445	24.8242	25.268	24.8399	24.9008	24.978	24.0555	24.5237	24.0014	24.2136	24.0983	19	19	19	11.3	11.3	11.3	164.33	0	246.33	9826500000	382
SAR_8098s	splicing factor 3B subunit 1-like protein [Sarcoptes scabiei]	0	tetur26g01770.1	0	22.9619	0	22.8448	0	22.3608	0	22.3348	22.3733	22.6448	0	0	0	0	0	8	8	8	7.3	7.3	7.3	146.1	0	12.707	499340000	28
SAR_8110s	macrophage migration inhibitory factor-like protein 2 [Sarcoptes scabiei]	3e-64	tetur08g04260.1	25.1055	24.9148	24.876	24.8206	24.6647	24.8873	24.7188	24.8529	25.2272	25.3834	25.3556	25.6998	25.292	25.6454	25.4904	9	9	9	52.9	52.9	52.9	11.191	0	113.78	11413000000	233
SAR_8114s	Uncharacterised	3e-81	NA	0	0	0	0	0	0	0	0	0	0	0	21.7221	21.6654	21.689	21.4367	4	4	4	22.6	22.6	22.6	27.119	0	6.6695	267190000	16
SAR_8121s	Uncharacterised	9e-169	tetur04g06200.1	23.6558	24.6678	23.6175	23.3476	22.7454	22.145	23.4639	23.9009	24.5758	24.0614	27.5675	27.8631	27.1078	27.9016	27.4455	18	18	18	53	53	53	26.323	0	323.31	23243000000	352
SAR_8122s	programmed cell death 6-interacting protein-like protein [Sarcoptes scabiei]	0	tetur10g01170.1	25.9597	25.9936	25.8663	25.8897	25.8746	25.8438	25.7817	25.9864	26.0238	26.0207	26.5266	26.9749	26.5302	26.8515	26.6611	50	50	49	62.4	62.4	61.5	91.225	0	323.31	42731000000	1031
SAR_8124s	pyruvate dehydrogenase-like protein [Sarcoptes scabiei]	0	tetur07g06920.1	0	0	0	0	0	0	0	0	0	0	23.5673	23.871	23.5835	23.7737	23.6293	11	11	11	27.3	27.3	27.3	51.362	0	99.105	2357900000	80
SAR_8140s	Uncharacterised98_0057290 [Sarcoptes scabiei]	0	tetur04g00720.1	0	0	0	0	0	0	0	0	0	0	22.9722	23.8094	23.0396	23.7106	23.1981	5	5	5	18.9	18.9	18.9	28.892	0	67.982	983040000	41
SAR_8144s	collagen alpha-2(IV) chain-like protein [Sarcoptes scabiei]	0	tetur38g00240.1	24.6298	22.1558	24.8179	0	23.5919	23.1026	24.4246	23.4076	23.8346	23.295	24.2427	21.8794	24.2442	0	23.6747	6	6	6	4.7	4.7	4.7	176.2	0	64.19	1620100000	46
SAR_8151s	ZXD family zinc finger protein [Sarcoptes scabiei]	0	tetur01g13380.1	24.7248	24.7655	24.937	24.7642	24.7685	25.0206	24.9869	24.7875	25.308	24.9584	20.9545	22.0434	0	21.8787	22.0642	16	16	16	25.6	25.6	25.6	84.623	0	155.37	3804500000	199
SAR_8153s	V-type proton ATPase subunit d-like protein [Sarcoptes scabiei]	0	tetur02g08570.1	0	0	0	0	0	0	0	0	0	0	24.0567	24.1892	23.8132	24.4411	24.0741	6	6	6	21.8	21.8	21.8	39.956	0	62.708	1377200000	44
SAR_8156s	Sar s 22 allergen (lipid recognition domain containing protein) [Sarcoptes scabiei]	2e-75	tetur04g08680.1	0	22.9908	23.0116	23.0532	23.3246	21.8187	22.7295	21.8862	21.9879	22.3705	0	0	0	0	20.0643	5	5	5	22.7	22.7	22.7	22.308	0	11.389	599930000	68
SAR_8161s	coatomer subunit beta'-like protein, partial [Sarcoptes scabiei]	0	tetur24g00150.1	24.7936	24.8041	24.7433	24.6569	24.7484	24.4892	24.7273	24.5473	24.7858	24.8967	24.5914	25.156	24.6311	24.8948	24.7359	32	32	32	43.2	43.2	43.2	100.5	0	323.31	14637000000	576
SAR_8164s	tropomyosin-like isoform X1 [Dermatophagoides pteronyssinus]	5e-149	tetur03g01090.1	24.8419	24.6577	24.9145	24.8089	24.8343	25.6412	25.0901	25.9051	26.121	26.2029	25.7446	25.8277	25.5194	25.7505	25.7658	19	19	19	42.6	42.6	42.6	41.912	0	323.31	20216000000	441
SAR_8165s	dolichyl-diphosphooligosaccharide-protein glycosyltransferase subunit 2-like protein [Sarcoptes scabiei]	0	tetur05g06230.1	22.5518	23.9702	23.8259	24.1555	23.6026	24.0627	24.0346	24.1953	24.3407	24.4079	24.9787	25.5626	24.8715	25.1027	25.0551	35	35	35	56.8	56.8	56.8	73.16	0	323.31	11835000000	368
SAR_8174s	Uncharacterised	9e-152	NA	26.8794	26.9228	23.9117	26.7093	26.6497	25.2617	25.1019	24.7075	24.921	24.5234	26.1154	26.6422	26.483	27.02	26.9136	4	4	4	28.3	28.3	28.3	25.532	0	323.31	18476000000	172
SAR_8176s	RNA-binding protein squid-like protein [Sarcoptes scabiei]	0	tetur41g00590.1	25.5534	25.1086	25.5986	25.3618	25.2442	25.3003	25.4735	25.2105	25.3399	25.5679	23.1818	23.1532	23.6755	23.3207	23.4296	12	12	12	37	37	37	34.513	0	120.27	5724500000	236
SAR_8193s	Asparaginase-like protein [Sarcoptes scabiei]	0	tetur08g03950.1	22.6825	22.8607	0	22.7916	0	23.0315	23.1321	23.0333	23.321	23.4232	23.1118	23.0696	22.3872	22.9811	22.8956	5	5	5	16	16	16	41.384	0	17.844	1279300000	65
SAR_8196s	Uncharacterised	5e-150	tetur05g09385.1	0	0	0	0	0	0	0	0	0	22.2711	23.1359	23.2319	22.9754	23.674	23.0472	5	5	5	24.1	24.1	24.1	26.923	0	10.521	896350000	23
SAR_8201s	beta-1,3-galactosyltransferase 2-like protein [Sarcoptes scabiei]	1e-139	NA	0	22.2077	0	0	0	22.9511	22.6028	22.8167	23.275	23.4377	0	21.4088	0	0	0	3	3	3	14.1	14.1	14.1	22.695	0.0004852	4.5357	388580000	24
SAR_8226s	Sar s 30 allergen (ferritin-like protein 1) [Sarcoptes scabiei]	4e-83	tetur14g01360.1	25.93	26.3264	26.8351	26.5679	26.948	25.7835	26.0612	25.523	25.4011	25.2881	26.052	25.929	25.9664	26.1259	25.9462	11	11	11	59.9	59.9	59.9	25.845	0	309.39	13235000000	234
SAR_8231s	phosphoacetylglucosamine mutase-like protein [Sarcoptes scabiei]	0	tetur04g07120.1	0	22.2848	21.8679	21.7907	22.1963	23.5598	22.8262	23.5099	23.3163	23.7799	24.1953	24.3212	24.1534	24.4384	24.0304	12	12	12	36.1	36.1	36.1	60.296	0	230.7	3677200000	151
SAR_8249s	purine nucleoside phosphorylase-like protein [Sarcoptes scabiei]	0	tetur21g00550.1	0	0	0	0	0	18.4167	0	20.7711	19.3719	18.4489	25.0399	25.6191	24.822	25.2648	25.0839	14	14	14	43.4	43.4	43.4	31.392	0	323.31	8604900000	194
SAR_8259s	signal peptidase complex subunit 3-like [Dermatophagoides pteronyssinus]	7e-102	tetur01g07070.1	22.8873	22.6521	22.149	22.7373	0	22.7706	22.742	22.6878	22.7713	0	23.2011	23.6823	0	22.9439	22.9522	2	2	2	12.6	12.6	12.6	20.836	0	32.684	984510000	67
SAR_8267s	Sar s 28 (heat shock protein 70-like protein 1) [Sarcoptes scabiei]	0	tetur03g00440.1	26.2414	26.1239	26.2016	26.1723	26.2247	25.733	26.0446	25.8912	25.8119	25.7841	25.1966	25.7414	25.4938	25.5412	25.5698	45	45	45	61.8	61.8	61.8	93.524	0	323.31	43412000000	1070
SAR_827s	RNA-binding protein 15B-like protein [Sarcoptes scabiei]	0	tetur12g02310.1	23.8206	23.4672	23.6767	23.1005	23.2797	23.2073	23.4608	22.8982	23.6027	23.9848	0	21.5323	0	0	0	13	13	13	20.5	20.5	20.5	84.087	0	45.659	1263200000	97
SAR_8282s	tyrosine-protein phosphatase Lar-like protein [Sarcoptes scabiei]	0	tetur27g00770.1	25.8511	25.3027	0	0	0	0	24.2231	24.2366	24.5658	24.0945	0	0	0	0	0	4	4	4	2.6	2.6	2.6	232.67	0	6.0846	1284000000	17
SAR_8285s	puromycin-sensitive aminopeptidase-like protein [Sarcoptes scabiei]	0	tetur09g01720.1	26.0717	26.3531	26.0317	26.2407	26.1879	26.0502	26.1094	26.0467	26.1501	26.1698	26.1283	26.4986	26.3869	26.3338	26.243	49	49	49	54	54	54	100.14	0	323.31	47179000000	1030
SAR_828s	eukaryotic translation initiation factor 3 subunit I-like protein, partial [Sarcoptes scabiei]	0	tetur10g02520.1	25.9457	26.0408	25.9766	25.723	25.7714	25.5845	25.6407	25.7575	25.479	25.5866	24.7275	25.0029	24.7307	24.6593	24.6926	19	19	19	78	78	78	36.622	0	136.98	9685500000	319
SAR_8294s	VHS and Gat domain containing protein [Sarcoptes scabiei]	0	tetur02g06240.1	0	0	0	0	0	22.4698	0	0	22.8018	22.8889	22.616	22.7452	22.9601	22.6842	22.8185	5	5	5	15.5	15.5	15.5	52.973	0	20.056	696480000	46
SAR_8295s	ADP-ribosylation factor GTPase-activating protein 2-like protein [Sarcoptes scabiei]	0	tetur11g04330.1	24.0978	23.8077	23.7519	23.728	23.7804	23.3918	23.6876	23.4221	23.5545	23.57	23.8806	23.9817	24.0389	23.9501	23.8614	13	13	12	33.3	33.3	31.4	56.968	0	262.03	5905400000	229
SAR_82s	phenylalanyl-tRNA synthetase beta chain-like protein [Sarcoptes scabiei]	0	tetur09g06610.1	23.2774	23.4268	23.1972	23.3171	23.0947	22.9656	23.279	23.146	22.8488	23.161	0	22.8485	22.6072	22.9303	22.995	9	9	9	20.4	20.4	20.4	66.25	0	16.931	1624500000	75
SAR_8300s	threonine-tRNA ligase, cytoplasmic-like protein [Sarcoptes scabiei]	0	tetur25g01910.1	23.7917	24.0683	23.9534	23.8066	23.9612	23.8691	23.9525	23.8659	24.0846	24.1891	23.6477	23.9839	23.633	23.8984	23.7905	19	19	19	30.9	30.9	30.9	87.485	0	127.25	5062800000	213
SAR_8310s	40S ribosomal protein S7-like protein [Sarcoptes scabiei]	3e-109	tetur04g00760.1	26.2549	26.4196	26.7309	26.6633	26.6089	26.28	26.3969	26.7058	26.2276	26.2099	25.3374	25.2033	25.7812	25.5218	25.7462	24	24	24	71.1	71.1	71.1	19.539	0	323.31	34057000000	782
SAR_8311s	transcription elongation factor B polypeptide 1-like protein [Sarcoptes scabiei]	3e-80	tetur05g01020.1	23.1408	23.4579	23.2235	23.3088	23.6866	22.9411	22.9579	23.0331	23.2417	23.0949	22.075	22.5741	22.4965	22.441	22.3837	6	6	6	34.2	34.2	34.2	13.258	0	28.998	1882300000	119
SAR_8312s	S-formylglutathione hydrolase-like protein [Sarcoptes scabiei]	5e-179	tetur12g03130.1	25.5604	25.9005	25.6863	25.6588	25.8203	24.9635	25.1521	25.227	25.062	24.7179	26.0872	26.1578	25.5903	25.9804	25.9456	9	9	9	47.1	47.1	47.1	27.33	0	164.26	9076300000	200
SAR_8316s	spectrin alpha chain-like protein [Sarcoptes scabiei]	0	tetur02g07710.1	19.2567	21.2906	19.3089	19.0744	21.113	23.8126	22.9665	24.2487	24.3135	24.7106	24.9369	17.6388	24.891	21.2039	23.7427	77	76	76	34.9	34.7	34.7	293.04	0	323.31	12809000000	461
SAR_8323s	dehydrogenase/reductase SDR family member 2-like protein [Sarcoptes scabiei]	0	tetur06g04940.1	24.2453	23.7459	23.4937	24.1465	24.0402	24.8912	24.2431	25.1114	24.9181	24.5375	26.0013	26.9225	26.5131	26.2852	26.3235	22	22	22	42.8	42.8	42.8	61.388	0	323.31	22235000000	459
SAR_8324s	Uncharacterised	0	NA	21.1029	21.7365	19.2242	21.6734	0	23.18	21.8478	23.375	23.5145	23.6852	25.7916	26.0933	25.6595	26.1268	25.7939	23	23	23	72.7	72.7	72.7	58.014	0	323.31	17917000000	370
SAR_8325s	Uncharacterised	0	NA	0	0	0	0	0	21.9734	0	22.2984	22.3981	0	25.4886	25.8652	25.2605	25.768	25.3982	7	7	7	25.7	25.7	25.7	31.183	0	73.813	4318900000	86
SAR_8326s	60S ribosomal protein L10-like [Dermatophagoides pteronyssinus]	2e-151	tetur03g00100.1	27.0727	27.1989	27.4365	27.2148	27.2801	27.1669	27.4431	27.3103	26.8764	26.687	26.5757	26.7634	26.6047	26.7282	26.847	20	20	20	77.3	77.3	77.3	25.299	0	323.31	47972000000	612
SAR_8328s	Uncharacterised	0	NA	25.9382	26.0887	25.3569	25.7542	25.7853	27.1172	26.7892	27.6829	27.5275	27.371	27.295	23.9751	27.3247	25.1883	26.6703	47	47	44	40.6	40.6	38.4	405.19	0	323.31	47542000000	789
SAR_8336s	short-chain specific acyl-CoA dehydrogenase, mitochondrial-like protein [Sarcoptes scabiei]	0	tetur25g00690.1	25.156	24.7907	25.0841	24.8232	24.7435	24.4164	24.5962	24.7875	24.8803	24.956	24.2811	24.5611	24.2125	24.4446	24.5484	11	11	11	32.4	32.4	32.4	48.86	0	127.4	7415400000	175
SAR_8342s	troponin I protein-like protein 1 [Sarcoptes scabiei]	6e-126	tetur11g04210.1	24.4555	24.3699	23.1901	24.1234	24.0002	25.0804	24.2744	25.4889	24.872	25.6532	25.6596	25.7437	25.5435	25.9644	25.8904	12	9	7	41.8	37.5	32.7	24.595	0	185.19	8881800000	165
SAR_8346s	14-3-3 protein-like protein 2 [Sarcoptes scabiei]	5e-175	tetur09g01080.1	26.6674	26.7175	26.6603	26.6033	26.6327	25.9783	26.4188	26.022	26.1093	26.1679	25.3039	25.6722	25.1991	25.6123	25.2947	22	18	18	65.6	65.6	65.6	29.408	0	323.31	24042000000	676
SAR_8348s	global transcription activator SNF2L2-like protein [Sarcoptes scabiei]	0	tetur03g03160.1	23.9718	0	0	0	23.6832	23.9112	24.1061	23.5407	0	23.607	0	0	0	0	0	12	12	12	9.1	9.1	9.1	191.4	0	60.282	1641000000	63
SAR_8350s	peptidase C97-like protein [Sarcoptes scabiei]	0	tetur34g00460.1	0	24.3494	0	24.1364	24.256	25.1249	24.7585	25.4613	25.1219	24.9479	25.0318	25.7082	25.1158	25.7339	25.4332	7	7	7	18.3	18.3	18.3	57.74	0	228.3	5195600000	123
SAR_8358s	WD domain containing protein [Euroglyphus maynei]	0	tetur03g09610.1	23.4126	23.7699	23.8812	23.1949	23.0523	22.2682	22.8433	22.5444	22.6255	22.6818	22.1956	0	0	22.0633	22.2323	5	5	5	19.4	19.4	19.4	40.827	0	10.485	939540000	53
SAR_835s	Vta1-like protein [Sarcoptes scabiei]	0	tetur01g14370.1	0	0	0	0	0	22.7278	22.7595	23.4851	23.7351	23.4444	23.8754	24.1761	23.9072	24.0203	23.5585	10	10	10	33.5	33.5	33.5	40.226	0	211.64	2574500000	91
SAR_8366s	Uncharacterised	1e-144	tetur04g00720.1	0	24.3322	0	0	0	0	0	23.4977	0	0	24.7883	26.1777	24.9376	25.6883	25.1603	11	11	11	46.4	46.4	46.4	28.439	0	143.62	4507000000	61
SAR_836s	Abhydrolase-like protein [Sarcoptes scabiei]	0	tetur01g12970.1	23.6608	23.8138	23.9356	23.8742	24.0942	25.0348	24.2577	24.4639	24.5459	25.1091	24.0551	24.5126	24.3104	24.7483	24.336	10	10	10	39	39	39	32.197	0	141.33	6048900000	169
SAR_8371s	ELYS-like protein, partial [Sarcoptes scabiei]	0	NA	0	22.5708	24.8443	25.5643	0	0	21.8078	0	21.4778	0	0	0	0	0	20.5093	2	2	2	2.2	2.2	2.2	146.06	0.0043253	2.7822	395880000	15
SAR_8377s	histone deacetylase complex subunit SAP18-like protein [Sarcoptes scabiei]	1e-126	tetur15g04090.1	0	22.0453	22.7447	22.0111	0	22.0772	0	0	0	0	0	21.4799	21.0069	0	21.535	5	5	5	25.8	25.8	25.8	20.298	0	19.565	294090000	25
SAR_8379s	5'-nucleotidase domain-containing protein 3-like [Dermatophagoides pteronyssinus]	0	tetur11g02050.1	20.2107	21.5176	0	21.7452	21.5804	21.1474	21.7429	21.0386	20.6387	20.2976	23.1231	23.2499	23.0085	23.1169	22.201	8	8	8	15.3	15.3	15.3	62.451	0	20.523	1435600000	83
SAR_8391s	Uncharacterised	0	NA	24.5657	24.5071	25.0067	24.5942	24.5983	24.601	24.6385	24.652	24.7881	24.6342	24.4922	24.6684	24.487	24.6195	24.404	20	20	20	37.1	37.1	37.1	84.004	0	107.06	6418800000	213
SAR_8396s	histidine--tRNA ligase, cytoplasmic-like isoform X2 [Dermatophagoides pteronyssinus]	0	tetur07g05570.1	23.4207	0	23.5933	0	23.4044	23.3899	23.4083	0	23.4154	23.4689	23.1179	0	22.9882	0	23.0247	4	4	4	14.9	14.9	14.9	53.226	0	4.7123	1130600000	52
SAR_839s	glutathione peroxidase-like protein 2 [Sarcoptes scabiei]	3e-163	tetur08g02810.1	27.7706	27.9874	28.1219	27.9489	27.8924	27.7768	28.0142	27.8687	27.9853	28.088	25.6961	26.2384	25.7784	25.8312	25.6269	18	18	18	71.6	71.6	71.6	26.051	0	323.31	39143000000	711
SAR_8405s	enoyl-CoA hydratase domain-containing protein 2, mitochondrial-like protein [Sarcoptes scabiei]	6e-176	tetur07g06080.1	25.3181	25.3752	25.4452	25.4223	25.4429	25.0779	25.5165	25.1033	25.1347	25.2925	24.9255	25.4422	25.1381	25.4123	25.2482	12	12	12	40.7	40.7	40.7	36.229	0	237.04	9607900000	244
SAR_8406s	actin [Sarcoptes scabiei] >gi	0	tetur09g05350.1	31.9762	31.9633	31.2738	32.0778	31.9379	32.7805	32.2824	33.1387	33.0795	32.8581	33.1107	33.4132	33.1088	33.4067	33.1804	51	51	37	88.3	88.3	77.7	41.596	0	323.31	2857800000000	7862
SAR_8408s	Sar s 28 (heat shock protein 70-like protein 2) [Sarcoptes scabiei]	0	tetur11g01700.1	26.5554	27.3108	26.898	27.6299	27.0663	26.0885	26.4511	25.5378	26.2433	26.1668	26.8847	26.9661	27.1778	26.9436	27.2695	29	18	16	42.4	35.9	33.4	70.867	0	231.45	11332000000	200
SAR_8412s	Uncharacterised	1e-89	NA	26.922	27.0976	27.249	26.4947	26.5365	30.0231	29.2181	29.625	29.833	29.7308	21.6301	23.2413	22.3202	21.4434	21.6228	5	5	5	42.1	42.1	42.1	15.461	0	323.31	50548000000	251
SAR_8415s	phosphoglucomutase-1-like protein [Sarcoptes scabiei]	0	tetur06g02900.1	24.5062	24.798	24.3223	24.3976	24.4198	24.0419	24.2299	24.13	24.3376	24.2521	23.8889	24.3045	24.1479	24.3656	24.213	13	13	13	40.1	40.1	40.1	62.168	0	271.48	4980700000	207
SAR_8418s	AP-2 complex subunit alpha-like protein [Sarcoptes scabiei]	0	tetur07g04610.1	31.7367	31.7634	31.7704	0	0	31.8359	31.5465	31.9729	31.7107	32.0202	31.4825	31.7043	31.7294	31.7762	31.5106	13	13	13	21.4	21.4	21.4	83.597	0	21.863	399350000000	80
SAR_8421s	ATP synthase-coupling factor 6, mitochondrial-like protein [Sarcoptes scabiei]	5e-55	tetur13g00800.1	0	24.9079	24.2185	0	0	24.8462	25.2192	24.8815	25.2676	24.8691	26.2552	26.6894	26.017	26.4858	26.219	2	2	2	27.2	27.2	27.2	11.619	0	120.75	6023500000	103
SAR_8426s	alpha amylase-like protein [Sarcoptes scabiei]	0	tetur16g02500.1	26.3586	26.3062	26.132	26.5257	26.5384	25.1568	25.0676	25.3604	25.1851	25.0238	25.3405	25.7593	25.4612	25.5332	25.5478	15	15	15	25.8	25.8	25.8	80.054	0	85.289	6442100000	165
SAR_842s	ETHE1, mitochondrial-like protein [Sarcoptes scabiei]	1e-167	tetur01g09460.1	0	0	22.1483	0	0	0	0	21.7207	0	0	23.0356	23.9558	23.6923	23.7055	23.6378	4	4	4	24.8	24.8	24.8	34.826	0	75.396	1159500000	47
SAR_8430s	Uncharacterised	0	tetur19g00760.1	25.0448	24.7405	24.7746	24.2445	24.2516	27.2884	26.1279	27.1064	27.4126	27.66	0	0	0	0	0	20	20	20	66.3	66.3	66.3	39.876	0	323.31	25583000000	514
SAR_8435s	Acetylcholinesterase-like protein [Sarcoptes scabiei]	0	tetur24g01310.1	25.7134	25.95	26.015	25.9675	26.181	25.7699	25.7503	25.7139	25.3642	25.3484	25.6388	26.1193	25.664	25.9504	25.83	23	23	23	45.9	45.9	45.9	65.156	0	323.31	15174000000	477
SAR_8438s	Uncharacterised	0	tetur22g00720.1	22.6755	22.765	22.2275	21.7193	21.5325	24.9524	24.0367	25.0145	25.2239	25.256	23.1608	22.8988	23.5002	23.0291	23.4316	10	10	10	21.5	21.5	21.5	54.243	0	89.767	4542400000	168
SAR_8448s	U5 small nuclear ribonucleoprotein component-like protein [Sarcoptes scabiei]	0	tetur01g11210.1	23.4579	22.7453	22.6568	23.0027	23.1266	23.1609	22.6879	22.7424	22.5858	22.5775	0	0	0	0	0	13	11	11	17.5	16.3	16.3	113.33	0	24.484	1274800000	52
SAR_844s	Uncharacterised	5e-49	NA	23.5399	23.1512	23.135	23.3514	23.5168	0	23.1803	23.0617	23.2378	0	0	0	0	0	0	2	2	1	9.4	9.4	5.3	36.486	0	323.31	1258800000	51
SAR_8452s	methylmalonyl coenzyme A mutase-like protein, partial [Sarcoptes scabiei]	0	NA	0	0	0	0	0	0	0	21.4876	0	0	23.4435	24.2382	22.9694	23.8805	23.9114	13	13	13	30.3	30.3	30.3	83.102	0	276.18	2152600000	89
SAR_8458s	DFP2-like protein 26 [Sarcoptes scabiei]	0	NA	26.3792	26.2503	27.27	27.1917	26.8418	28.7573	27.5773	27.9826	27.2041	27.6762	0	0	0	0	0	6	4	4	26.5	24.1	24.1	32.669	0	323.31	12156000000	203
SAR_8459s	DFP2-like protein 16 [Sarcoptes scabiei]	0	NA	23.9711	23.7501	24.2276	23.8675	24.1995	25.4778	24.2881	24.6072	24.9398	25.5936	0	0	0	0	0	12	12	12	32	32	32	47.386	0	264.83	4959200000	227
SAR_8463s	BAG domain containing protein [Sarcoptes scabiei]	0	tetur10g04560.1	0	0	0	0	0	0	22.2914	0	22.6588	22.5906	22.7532	22.4884	22.8244	22.7496	22.9177	8	8	8	26	26	26	66.088	0	40.632	1085700000	36
SAR_8464s	soluble epoxide hydrolase-like protein 1 [Sarcoptes scabiei]	0	tetur05g01430.1	0	0	0	0	0	0	0	21.7751	21.7308	0	23.6149	23.5496	23.6817	23.6707	23.6347	5	5	5	19.2	19.2	19.2	43.649	0	12.593	1656800000	44
SAR_8466s	importin subunit alpha-7-like protein [Sarcoptes scabiei]	0	tetur01g03080.1	24.4767	24.6542	24.6953	24.5945	24.6097	23.1381	24.1999	23.6797	23.8279	23.6712	23.8444	24.1399	23.7734	24.1683	23.8886	15	15	15	29.6	29.6	29.6	58.196	0	176.67	5152800000	213
SAR_8475s	actin-related protein 2/3 complex subunit 2-like protein [Sarcoptes scabiei]	0	tetur25g01680.1	23.9603	22.8921	23.7124	24.2889	24.6326	23.4473	23.0566	23.2915	22.9952	22.9405	23.4663	0	23.2445	0	22.96	10	10	10	35.9	35.9	35.9	34.717	0	17.736	1621800000	78
SAR_8477s	Uncharacterised	0	NA	20.8247	20.3539	0	0	0	23.804	23.084	24.4553	24.5798	24.506	24.869	0	24.9016	20.3511	23.7238	34	34	34	32	32	32	195.12	0	323.31	7547500000	272
SAR_8484s	Heat shock protein 20-like protein 1 [Sarcoptes scabiei]	6e-112	tetur03g00130.1	28.0633	28.307	27.9233	27.9598	27.8781	27.1361	27.7443	27.248	27.286	27.4039	26.8473	27.667	27.0822	27.3693	27.3174	18	18	18	74.2	74.2	74.2	20.98	0	323.31	61519000000	744
SAR_8487s	ras-related protein Rab-14-like protein [Sarcoptes scabiei]	7e-162	tetur09g02940.1	24.2255	23.6749	23.6728	0	24.034	23.5346	23.5709	23.6347	23.8986	23.5394	23.9853	24.1423	23.8314	23.9474	23.9138	8	8	8	31.5	31.5	31.5	24.377	0	66.961	2663900000	125
SAR_8493s	ATP-dependent DNA helicase Q1-like protein [Sarcoptes scabiei]	0	tetur12g03790.1	25.1502	25.221	25.0275	25.0752	25.1405	24.9487	25.2734	25.0806	25.2554	25.1308	25.8893	26.3313	25.8567	26.0807	25.9955	22	22	22	18.7	18.7	18.7	136.26	0	212.2	21004000000	418
SAR_8505s	6-phosphogluconolactonase-like protein [Sarcoptes scabiei]	0	tetur14g02430.1	23.1132	23.8078	23.4866	20.9821	22.6849	24.2744	23.7246	24.3446	24.4527	24.5586	25.2242	25.6061	25.2613	25.1308	25.1246	15	15	15	64	64	64	27.964	0	194.79	7414800000	196
SAR_8508s	sideroflexin-1-like [Dermatophagoides pteronyssinus]	0	tetur09g06260.1	0	0	0	21.8331	21.304	21.3146	0	22.313	21.7877	21.092	24.8977	24.3544	23.8599	24.2378	23.8158	12	12	12	42.1	42.1	42.1	35.976	0	37.616	2949100000	94
SAR_8514s	neural-cadherin-like protein [Sarcoptes scabiei]	0	tetur08g03490.1	23.3221	23.1536	22.9553	22.5908	22.8505	23.3448	23.201	23.0396	23.5352	23.5659	0	0	0	0	0	23	23	23	10.1	10.1	10.1	341.21	0	64.158	1971600000	166
SAR_8518s	ribulose-phosphate 3-epimerase-like protein [Sarcoptes scabiei]	2e-166	tetur02g08560.1	0	24.5094	0	24.376	24.3827	0	24.0875	0	24.1286	22.9609	22.9119	23.2052	22.8277	22.9365	22.6902	4	4	4	19	19	19	25.858	0	12.011	1263300000	64
SAR_8526s	mesoderm induction early response protein 1-like protein [Sarcoptes scabiei]	0	tetur01g00850.1	23.4456	23.6484	23.3663	0	22.8562	23.2917	23.0307	22.5453	23.3873	23.7213	0	0	0	0	0	3	3	3	12.4	12.4	12.4	58.772	0	34.279	562780000	38
SAR_8528s	LIM domain-binding protein 2-like [Dermatophagoides pteronyssinus]	0	tetur30g00280.1	0	22.3094	22.4378	0	0	22.0894	0	22.3539	0	22.7477	0	0	0	0	0	4	4	4	10.3	10.3	10.3	50.927	0	23.928	164680000	22
SAR_8533s	Pex19-like protein [Sarcoptes scabiei]	7e-170	tetur01g12180.1	0	0	0	0	0	0	0	22.3854	0	0	22.3953	22.954	21.9803	22.3967	22.0587	7	7	7	21.1	21.1	21.1	34.496	0	223.74	677630000	58
SAR_8535s	ras-like protein GTP-binding protein Rho1-like protein [Sarcoptes scabiei]	4e-134	tetur02g06070.1	24.8344	24.747	24.8538	24.8531	24.9567	24.496	24.6816	24.8202	24.9385	24.5591	24.0825	24.3189	23.8615	24.0212	24.127	10	10	10	43.4	43.4	43.4	21.227	0	38.569	8149400000	281
SAR_8538s	Uncharacterised	2e-157	tetur02g07380.1	0	0	22.5382	0	0	0	0	22.7278	0	0	22.5971	22.4188	0	0	22.7518	3	3	3	18.7	18.7	18.7	30.249	0	12.449	720050000	42
SAR_8539s	replication protein A 32 kDa subunit-like protein [Sarcoptes scabiei]	0	tetur01g13250.1	23.9107	23.8713	23.7012	23.6749	23.7708	22.8734	23.3001	0	23.3244	23.2683	0	21.6524	0	0	0	4	4	4	14.4	14.4	14.4	39.581	0	11.537	906560000	61
SAR_853s	Uncharacterised	0	NA	19.0307	23.9338	0	23.3357	23.6834	22.8901	22.9503	22.7406	23.1909	22.828	27.7989	28.4684	28.49	27.9689	28.2263	7	7	7	60.6	60.6	60.6	16.092	0	323.31	59450000000	275
SAR_8541s	talin-2-like protein [Sarcoptes scabiei]	0	tetur04g06840.1	26.0459	26.1409	24.1329	25.0984	25.5965	28.0552	27.5576	28.1129	28.3544	28.3924	27.8898	28.4062	28.1291	28.3902	28.1862	130	130	130	62.5	62.5	62.5	284.05	0	323.31	76379000000	1826
SAR_8544s	60S ribosomal protein L15-like protein [Sarcoptes scabiei]	4e-146	tetur32g01150.1	26.6845	26.6828	26.7657	26.6067	26.7817	26.4378	26.1792	26.5223	25.8773	26.3416	26.1841	26.3176	26.1366	26.3747	26.3334	20	20	20	60.4	60.4	60.4	24.452	0	239.55	34375000000	602
SAR_8545s	activated RNA polymerase II transcriptional coactivator p15-like protein [Sarcoptes scabiei]	3e-55	tetur03g05330.1	23.7754	23.5387	23.145	22.7411	23.0222	0	23.4147	22.9157	23.607	23.6256	0	22.6006	22.3089	22.5473	22.6667	6	6	6	42.2	42.2	42.2	10.354	0	20.491	1051900000	66
SAR_8551s	Rab5-interacting protein-like protein 2 [Sarcoptes scabiei]	6e-104	tetur03g01100.1	23.2704	0	0	0	0	0	23.4207	23.2866	23.5525	0	0	0	0	0	0	3	3	3	39.9	39.9	39.9	16.825	0	46.489	727830000	43
SAR_8556s	eukaryotic translation initiation factor 3 subunit A-like protein [Sarcoptes scabiei]	0	tetur05g07110.1	24.971	24.9513	24.9381	24.9745	25.0947	24.8188	24.9129	24.8956	24.8018	24.9236	23.8773	0	23.969	22.0344	23.4895	43	43	43	36.3	36.3	36.3	123.43	0	323.31	15347000000	678
SAR_8557s	innexin inx2-like [Dermatophagoides pteronyssinus]	0	tetur17g03480.1	0	0	0	0	0	24.2608	0	24.3216	24.2684	24.2425	23.7147	24.2731	24.0786	24.0379	23.9789	3	2	2	9.7	7.3	7.3	44.837	0	12.502	1546200000	38
SAR_856s	NADP-dependent malic enzyme-like isoform X1 [Dermatophagoides pteronyssinus]	0	tetur09g00240.1	24.2302	24.5798	24.3932	24.1258	24.3506	24.1706	24.5777	24.1308	23.8962	24.201	23.6358	23.9515	23.5951	23.9474	23.6155	11	11	11	20.3	20.3	20.3	90.543	0	168.42	3953300000	184
SAR_8571s	uroporphyrinogen decarboxylase-like protein [Sarcoptes scabiei]	0	tetur19g03090.1	24.1103	24.3176	23.8715	23.7662	23.7367	23.9384	23.9763	23.7487	24.0418	24.2113	23.7999	23.9524	23.6422	23.8486	23.6034	8	8	8	43.3	43.3	43.3	41.07	0	71.779	3531700000	130
SAR_8573s	signal peptidase complex catalytic subunit SEC11C-like protein [Sarcoptes scabiei]	3e-126	tetur32g00170.1	23.1881	23.3226	23.4464	23.0563	23.2376	23.1216	22.9612	23.3727	22.83	23.0862	23.1396	23.4685	23.0313	23.1807	22.6227	7	7	7	33.5	33.5	33.5	20.252	0	18.688	2121000000	97
SAR_8574s	ras suppressor protein 1-like [Dermatophagoides pteronyssinus]	2e-133	tetur09g02730.1	0	0	21.2815	0	0	23.1113	22.1779	21.2842	22.749	22.4845	23.1039	23.7045	22.1883	22.4501	22.6544	4	4	4	15.2	15.2	15.2	32.834	0	13.87	631110000	51
SAR_8583s	DFP2-like protein 17 [Sarcoptes scabiei]	0	NA	28.9361	29.0253	29.0284	29.597	29.5405	30.8665	30.1047	30.5607	30.4742	30.6289	30.0657	30.2592	30.3717	30.0859	30.2235	27	27	25	84.9	84.9	82.6	32.596	0	323.31	421320000000	2746
SAR_8595s	26S proteasome non-ATPase regulatory subunit-like protein [Sarcoptes scabiei]	0	tetur19g00610.1	24.9229	24.7206	24.9334	24.9205	24.9287	24.5878	24.5743	24.3863	24.4393	24.5562	23.7278	24.3177	23.9262	24.104	23.6101	10	10	10	53.7	53.7	53.7	34.716	0	204.23	5191200000	179
SAR_8598s	THO complex subunit-like protein [Sarcoptes scabiei]	0	tetur25g01160.1	23.55	23.7383	23.8751	23.7589	24.0362	23.1313	23.5881	23.6783	23.1239	23.2427	0	0	0	0	0	7	7	7	45	45	45	30.536	0	79.216	1425600000	60
SAR_8603s	cytochrome c oxidase subunit 5A, mitochondrial-like protein [Sarcoptes scabiei]	6e-113	tetur01g04460.1	24.9558	25.1916	25.4693	25.5119	25.3537	25.0809	25.1298	25.3721	25.426	24.783	26.8895	27.3557	26.9502	27.1149	26.92	18	18	18	67.1	67.1	67.1	18.515	0	270.78	24249000000	469
SAR_8606s	coproporphyrinogen-III oxidase-like protein [Sarcoptes scabiei]	0	tetur04g09527.1	23.1832	23.5605	0	23.6662	23.9481	23.638	23.8991	23.5129	23.587	23.5223	23.1407	23.5117	22.9285	23.384	23.1991	7	7	7	24.1	24.1	24.1	46.852	0	16.46	2012800000	107
SAR_8607s	Uncharacterised	0	tetur27g02460.1	24.2193	24.0341	24.1945	24.3095	23.921	23.6152	23.4395	23.8577	23.7099	22.6568	23.2795	23.6995	0	23.9474	23.79	7	7	7	19.3	19.3	19.3	66.042	0	70.401	1656100000	62
SAR_8609s	NADH-ubiquinone oxidoreductase subunit G-like protein [Sarcoptes scabiei]	0	tetur47g00180.1	24.3744	24.1893	23.9457	24.2222	23.938	24.499	24.3148	24.5397	24.7983	24.7083	24.8653	25.0849	24.8437	25.1012	24.902	23	23	23	38	38	38	81.919	0	293.19	12012000000	315
SAR_8610s	decarboxylating 6-phosphogluconate dehydrogenase-like protein [Sarcoptes scabiei]	0	tetur07g04660.1	23.7433	23.4405	23.4078	24.304	23.9897	24.1305	23.6839	23.9537	24.1072	23.9742	26.0328	26.2337	25.5355	25.8013	25.6708	29	29	29	62.6	62.6	62.6	53.689	0	323.31	12258000000	333
SAR_8619s	FK506-binding protein-like protein 3 [Sarcoptes scabiei]	8e-91	tetur38g00440.1	26.4085	26.3569	25.7843	26.0348	25.8211	26.0218	26.3848	26.0644	26.2071	26.5863	24.737	23.1399	24.677	22.8126	24.0995	13	13	13	29.1	29.1	29.1	47.331	0	180.82	11255000000	264
SAR_861s	eukaryotic translation initiation factor 5A-1-like protein [Sarcoptes scabiei]	3e-110	tetur02g02290.1	27.4504	27.3514	27.6409	27.5296	27.7473	27.2408	27.3819	27.3674	27.0644	27.2421	27.0488	27.6236	27.1403	27.3458	27.1791	12	12	12	66.2	66.2	66.2	17.098	0	323.31	45556000000	752
SAR_8627s	DRIM domain containing protein [Sarcoptes scabiei]	0	tetur23g00630.1	31.088	30.3057	31.1208	31.9188	31.8829	29.8165	30.5641	29.7124	30.6218	29.216	26.8167	27.3087	27.3649	26.5808	26.9634	3	3	3	1.7	1.7	1.7	327.49	0.0043309	2.7885	85615000000	245
SAR_8655s	hypoxanthine-guanine phosphoribosyltransferase-like protein [Sarcoptes scabiei]	6e-171	NA	0	0	0	0	0	0	0	0	0	0	24.4431	23.7291	23.8029	23.8256	23.8544	12	12	12	46	46	46	27.473	0	114.86	2385000000	85
SAR_8656s	4-aminobutyrate aminotransferase, mitochondrial-like protein [Sarcoptes scabiei]	0	tetur01g01480.1	22.8008	23.1143	22.8165	22.9448	22.9007	23.8263	23.7103	23.8468	23.9389	23.5522	26.9738	27.0144	26.4132	26.9048	26.6301	31	31	31	62.3	62.3	62.3	56.243	0	323.31	21229000000	340
SAR_8675s	Cathepsin F precursor-like protein [Sarcoptes scabiei]	0	tetur12g01860.1	26.1154	26.1146	26.3471	26.5013	26.4593	26.414	26.1564	26.2696	26.4607	26.4318	25.9631	25.8833	25.9137	25.9999	25.6762	7	7	7	21.4	21.4	21.4	42.138	0	23.039	8987100000	130
SAR_8676s	Calponin homology (CH) domain containing protein 4 [Sarcoptes scabiei]	0	tetur01g14080.1	0	25.8203	0	0	26.2557	25.8913	25.9485	26.6088	27.0374	26.2173	24.5557	0	25.6127	25.9416	25.5779	6	6	6	2.3	2.3	2.3	450.77	0.00047348	4.0728	4640700000	25
SAR_8677s	myosin regulatory light chain 2-like protein [Sarcoptes scabiei]	4e-150	tetur10g02620.1	24.3863	25.3864	0	24.9937	25.0256	26.3616	25.7826	26.4956	26.6337	26.1516	27.3525	27.8126	27.4214	27.6342	27.3457	15	15	15	77.1	77.1	77.1	23.127	0	323.31	26944000000	326
SAR_8680s	cytochrome b-c1 complex subunit Rieske, mitochondrial-like protein, partial [Sarcoptes scabiei]	0	tetur14g03530.1	23.737	23.5858	23.4367	23.6576	23.4579	24.1098	23.996	24.1299	24.4543	24.2536	24.8623	25.4076	24.7692	25.0604	25.0823	15	15	15	26.6	26.6	26.6	67.531	0	202.38	9090400000	272
SAR_8682s	phosphoribosyl pyrophosphate synthase-associated protein 2-like protein [Sarcoptes scabiei]	0	tetur11g04230.1	23.8651	23.5386	0	0	0	22.8786	0	0	22.7447	22.5956	0	0	0	0	0	4	4	4	21.8	21.8	21.8	39.374	0	24.665	540620000	26
SAR_8687s	AMP dependent CoA ligase-like protein [Sarcoptes scabiei]	0	tetur23g02180.1	0	0	0	0	0	22.4161	0	23.149	22.8636	22.7885	22.6479	22.6545	23.1278	23.1853	22.895	9	9	9	10.6	10.6	10.6	103.06	0	20.094	1315000000	54
SAR_868s	cytidine deaminase-like protein [Sarcoptes scabiei]	7e-102	tetur11g03060.1	0	0	0	0	0	0	0	0	0	0	23.1497	23.717	22.9983	23.7293	23.455	1	1	1	13.7	13.7	13.7	15.882	0	253.95	800700000	22
SAR_8694s	saccharopine dehydrogenase-like protein oxidoreductase-like protein [Sarcoptes scabiei]	0	tetur02g11480.1	0	22.8892	23.4127	0	0	23.4447	22.4559	22.6292	21.987	21.9189	23.1975	23.8943	23.1532	23.4238	23.278	10	10	10	21.1	21.1	21.1	49.416	0	42.936	1655900000	77
SAR_86s	low molecular weight phosphotyrosine protein phosphatase-like protein [Sarcoptes scabiei]	6e-112	tetur11g04530.1	24.6259	24.4332	24.7271	24.5235	24.195	0	23.8405	23.74	0	0	23.6748	24.582	23.555	24.3774	24.2622	4	4	4	21	21	21	17.915	0	66.19	2073800000	91
SAR_8701s	translocation protein SEC63-like protein [Sarcoptes scabiei]	0	tetur07g05190.1	0	22.7215	0	0	0	22.7017	22.5855	0	0	23.091	22.3375	0	0	0	0	4	4	4	6.5	6.5	6.5	97.102	0.00047059	3.9287	372990000	9
SAR_8713s	WD domain containing protein 2 [Sarcoptes scabiei]	0	tetur26g02340.1	0	0	0	0	0	0	0	0	0	0	21.9315	22.5348	21.8665	22.2777	22.3397	7	7	7	25.1	25.1	25.1	38.034	0	36.015	575780000	34
SAR_8717s	Long-chain-fatty-acid-CoA ligase-like protein 2 [Sarcoptes scabiei]	0	tetur34g00980.1	0	23.3314	0	0	0	23.1839	0	0	23.0089	0	24.1187	23.7232	23.9839	23.9417	23.8318	9	9	9	15.7	15.7	15.7	85.106	0	71.026	2630400000	67
SAR_8729s	26S proteasome non-ATPase regulatory subunit 12-like protein [Sarcoptes scabiei]	0	tetur06g06430.1	0	0	0	0	22.4694	22.6392	22.7978	22.7553	22.4619	0	0	22.9003	22.184	22.6619	22.3712	5	5	5	8.6	8.6	8.6	53.633	0	15.582	614120000	31
SAR_8732s	ubiquitin-conjugating enzyme E2 G1-like [Dermatophagoides pteronyssinus]	3e-118	tetur03g08320.1	25.4976	25.2277	24.4225	24.7052	0	24.6969	24.2633	24.6612	24.6493	25.0888	25.267	25.0961	25.1721	25.3038	25.2533	6	6	6	34.5	34.5	34.5	19.203	0	8.0705	4137400000	42
SAR_8733s	ELAV-like protein 1 [Sarcoptes scabiei]	0	tetur05g00810.1	0	22.8513	0	23.1957	0	23.6982	23.2245	24.0029	24.2156	23.9495	0	0	0	0	0	7	7	7	22	22	22	41.622	0	18.273	892350000	67
SAR_8739s	NADH dehydrogenase [ubiquinone] flavoprotein 1, mitochondrial-like [Dermatophagoides pteronyssinus]	0	tetur22g02560.1	23.6298	23.7102	23.6136	23.1634	23.6156	23.864	23.8011	24.0417	23.6606	23.5201	25.0382	24.9634	24.777	24.9145	24.8562	19	19	19	54.6	54.6	54.6	53.065	0	323.31	7335500000	228
SAR_8753s	Uncharacterised	2e-108	NA	0	0	0	0	0	0	0	0	0	0	24.1009	23.7469	23.3158	23.8278	23.6938	4	4	4	29.4	29.4	29.4	19.76	0	54.268	1364300000	29
SAR_8766s	CD109 antigen-like protein [Sarcoptes scabiei]	0	tetur08g02040.1	23.5045	23.6504	23.657	23.3745	23.7069	23.6121	23.8503	23.8249	23.8504	23.7852	24.1764	24.2796	24.2815	24.2236	24.1691	35	35	35	26.7	26.7	26.7	186.41	0	272.17	9775400000	413
SAR_8767s	cleavage stimulation factor subunit 1-like protein [Sarcoptes scabiei]	0	tetur02g08330.1	23.0122	23.3209	0	0	23.2126	0	23.0417	0	22.791	22.8661	0	0	0	0	0	4	4	4	10.2	10.2	10.2	83.068	0	6.0579	394380000	19
SAR_8770s	beta-hexosaminidase subunit beta-like protein [Sarcoptes scabiei]	0	tetur04g08710.1	0	0	0	0	0	0	0	22.0871	22.0554	22.2417	0	0	0	0	0	3	3	3	6.7	6.7	6.7	68.32	0	18.913	185680000	22
SAR_8779s	filamin repeat containing protein 2 [Sarcoptes scabiei]	3e-159	tetur09g06570.1	0	0	0	0	0	23.8462	22.7909	24.37	24.161	23.7291	25.5646	26.0871	25.5851	26.0855	25.7419	14	14	14	75.5	75.5	75.5	24.185	0	323.31	9612300000	202
SAR_8780s	Cheerio / Filamin-A/C -like protein [Sarcoptes scabiei]	5e-131	tetur06g00790.1	25.0524	25.2671	24.1613	25.0901	24.9147	26.3132	25.6922	26.429	26.666	26.6469	27.2524	28.0093	27.0187	27.743	27.2977	21	21	21	87.8	87.8	87.8	19.86	0	323.31	46737000000	733
SAR_8784s	FACT complex subunit spt16-like protein [Sarcoptes scabiei]	0	tetur07g02020.1	23.0933	22.8427	0	0	0	22.7507	23.1205	22.6926	22.7394	22.9292	0	0	0	0	0	10	10	10	13.4	13.4	13.4	108.7	0	15.113	480340000	35
SAR_878s	Kelch domain containing Galactose oxidase-like protein [Sarcoptes scabiei]	0	tetur38g00150.1	24.0038	23.957	23.6268	23.541	23.44	23.3637	23.7378	23.3648	23.8726	24.0453	21.41	22.5739	0	21.1578	21.2778	18	18	18	19.2	19.2	19.2	113.47	0	48.833	2707700000	163
SAR_8792s	poly(A) polymerase-like protein 3 [Sarcoptes scabiei]	0	tetur16g00330.1	0	0	0	0	0	0	0	0	0	0	25.9117	26.2983	25.3015	26.1395	26.0927	24	24	24	43.4	43.4	43.4	69.773	0	323.31	14211000000	194
SAR_879s	40S ribosomal protein S18-like protein [Sarcoptes scabiei]	3e-105	tetur01g03850.1	27.9345	27.8604	28.0569	27.8638	28.0074	27.4825	27.5353	27.6057	27.4855	27.5427	27.4061	27.177	27.3021	27.3002	27.3702	24	24	24	72.7	72.7	72.7	17.908	0	323.31	67749000000	710
SAR_8804s	Uncharacterised	0	tetur04g04900.1	24.2922	25.1064	24.7102	0	24.9439	23.9811	24.8009	0	24.0549	0	24.9197	24.6136	24.8053	24.6356	24.643	7	7	7	19.2	19.2	19.2	55.827	0	57.514	2763800000	59
SAR_8818s	heat shock protein 83-like [Dermatophagoides pteronyssinus]	0	tetur07g03840.1	29.1677	29.3259	29.4619	29.3524	29.3816	28.5675	28.935	28.7542	28.6117	28.5923	27.5528	27.8507	27.8571	27.726	27.7569	77	77	68	71.4	71.4	64.6	82.559	0	323.31	253170000000	3847
SAR_8830s	long chain fatty acid CoA ligase-like protein 2 [Sarcoptes scabiei]	0	tetur34g00980.1	24.9892	25.4653	25.1655	25.0646	25.0592	24.4876	0	24.3719	24.8075	24.9962	25.0879	25.3109	25.4404	25.292	25.3458	9	9	9	14.4	14.4	14.4	96.086	0	24.393	3296200000	55
SAR_8834s	signal transducing adapter molecule 2-like protein [Sarcoptes scabiei]	0	tetur05g08180.1	0	0	22.6296	0	22.5735	0	0	22.3082	22.4561	22.5912	0	22.1804	0	0	0	6	6	6	16.4	16.4	16.4	66.286	0	10.162	379520000	25
SAR_8837s	phosphatidylethanolamine-binding protein-like protein F40A3.3-like protein [Sarcoptes scabiei]	7e-130	tetur01g03240.1	25.3422	25.77	25.8472	25.61	25.8645	25.6178	25.6192	25.7291	25.6005	25.6409	25.7834	26.2776	25.6336	26.0956	25.8536	9	9	9	56.5	56.5	56.5	29.055	0	236.94	14334000000	243
SAR_883s	glutamine synthetase-like protein 2 [Sarcoptes scabiei]	0	tetur08g03440.1	23.9491	24.2794	23.1204	24.2643	24.5029	24.9883	24.6599	25.2958	25.1834	25.1902	28.0109	28.3683	27.976	28.1635	28.1066	34	34	34	90.2	90.2	90.2	40.883	0	323.31	105850000000	1087
SAR_8840s	histone-lysine N-methyltransferase Mes-4-like protein [Sarcoptes scabiei]	0	tetur02g03670.1	23.0132	22.7548	22.9719	22.7428	0	22.7581	22.4237	22.5146	22.8735	22.6564	0	0	0	0	0	11	11	11	14.6	14.6	14.6	126.41	0	14.11	902510000	36
SAR_8841s	LIM and VHP domain containing protein [Sarcoptes scabiei]	0	tetur06g01340.1	0	0	0	0	0	22.0128	0	21.908	22.4249	22.2744	23.3741	23.4091	23.5899	23.6467	23.5177	8	8	8	17	17	17	83.247	0	28.73	2495000000	84
SAR_8845s	60S ribosomal protein L26-like protein [Sarcoptes scabiei]	7e-73	tetur16g00560.1	26.5646	26.7441	26.8628	26.7406	26.9454	26.4857	26.5139	26.5918	25.847	26.673	25.7817	25.1231	26.2065	26.2525	26.197	8	8	8	33.3	33.3	33.3	15.786	0	146.09	21140000000	258
SAR_8846s	26S proteasome non-ATPase regulatory subunit 4-like protein [Sarcoptes scabiei]	0	tetur16g00580.1	23.9495	24.215	24.6284	24.2173	24.3262	23.7238	24.1307	23.9069	23.5574	24.0471	23.0944	23.4696	22.914	23.1761	22.9474	8	8	8	34.1	34.1	34.1	37.668	0	85.79	2265300000	97
SAR_8852s	60S ribosomal protein L13a-like protein [Sarcoptes scabiei]	4e-145	tetur28g01920.1	26.8998	27.0232	26.9269	26.9082	27.0039	26.8099	27.0434	26.8724	26.9725	26.9417	26.309	26.3396	25.9162	26.1276	26.1308	22	22	22	68	68	68	23.644	0	206.23	26773000000	463
SAR_8855s	transport Sec23A-like protein [Sarcoptes scabiei]	0	tetur25g00020.1	24.8658	24.7718	24.5858	24.9924	24.7551	25.0019	24.9354	24.9699	25.0216	25.0651	25.4545	25.5499	25.4038	25.5745	25.5142	24	24	24	47.8	47.8	47.8	87.194	0	323.31	13680000000	438
SAR_8859s	dihydrolipoyllysine-residue acetyltransferase, mitochondrial-like protein [Sarcoptes scabiei]	0	tetur11g02780.1	24.0926	24.1347	23.7803	23.954	24.0104	24.2978	24.1895	24.4539	24.6173	24.5051	24.5519	25.0355	24.579	24.8437	24.7958	18	18	18	44.1	44.1	44.1	55.782	0	190.17	7191100000	219
SAR_8865s	Uncharacterised	0	NA	24.4964	24.2489	24.2569	23.3385	23.3204	27.7066	26.5569	26.9493	27.4058	27.8193	17.5462	16.3108	16.8515	0	0	74	74	74	78.1	78.1	78.1	79.333	0	323.31	46599000000	1122
SAR_8866s	40S ribosomal protein S25-like protein [Sarcoptes scabiei]	1e-89	tetur01g07020.1	27.2521	27.1435	27.2213	27.1271	27.3436	27.1303	27.2263	27.0797	27.4239	27.5287	27.499	27.0338	27.4144	27.4507	27.6124	17	17	17	59.9	59.9	59.9	15.124	0	323.31	34040000000	532
SAR_8867s	Uncharacterised	0	tetur06g00700.1	23.5005	23.0845	23.6443	23.3246	23.2508	23.0142	23.4843	22.9887	23.3519	23.0989	0	21.4022	0	21.5401	0	9	9	9	22.4	22.4	22.4	64.499	0	40.777	1347000000	100
SAR_8874s	GMP reductase 2-like protein [Sarcoptes scabiei]	0	tetur35g00660.1	23.9287	24.0114	24.1088	24.0198	23.975	23.6859	23.899	23.5813	23.5902	23.5071	23.2201	23.7667	23.1737	23.5723	23.4576	11	11	11	36.8	36.8	36.8	38.19	0	58.22	3877100000	172
SAR_8878s	protein phosphatase 1 regulatory subunit 7-like [Dermatophagoides pteronyssinus]	3e-155	tetur09g05670.1	22.7325	22.6051	22.6756	22.5648	0	22.5394	22.4523	22.268	22.567	22.5771	22.4992	22.666	22.3008	22.0927	22.6055	8	8	8	35.4	35.4	35.4	39.746	0	38.865	851910000	85
SAR_8880s	GMP synthase-like protein [Sarcoptes scabiei]	0	tetur01g06320.1	24.0978	24.3874	23.8107	23.8512	23.9173	24.5174	24.4019	24.5725	24.6647	24.4026	25.489	25.7936	25.5399	25.6013	25.4595	43	43	43	66.7	66.7	66.7	76.448	0	323.31	25890000000	703
SAR_8886s	rab GDP dissociation inhibitor beta-like protein [Sarcoptes scabiei]	0	tetur35g00670.1	25.4337	25.47	25.5362	25.3843	25.6163	25.5401	25.5425	25.4405	25.539	25.6055	24.8979	25.3388	25.0096	25.1667	25.0033	27	27	27	74.3	74.3	74.3	40.797	0	323.31	21286000000	645
SAR_8889s	cohesin subunit SA-1-like protein [Sarcoptes scabiei]	0	tetur09g06270.1	26.276	26.9446	26.7986	26.4019	26.8102	26.0653	26.7054	26.3967	25.6762	26.1605	0	0	0	0	0	7	7	7	7	7	7	129.29	0	30.825	4312200000	58
SAR_8891s	calnexin-like protein [Sarcoptes scabiei]	0	tetur27g00800.1	24.8884	24.9883	24.8632	24.7534	24.8818	25.1909	25.0099	25.0988	25.2277	25.4256	24.8707	22.1568	24.966	23.3803	24.4466	18	18	18	30.8	30.8	30.8	69.134	0	296.71	11256000000	373
SAR_8896s	integrin alpha-PS1-like protein [Sarcoptes scabiei]	0	tetur08g07970.1	23.0658	23.3543	23.2465	21.8533	22.2872	24.5967	24.3398	24.9571	25.0513	24.7849	23.7473	23.6109	23.9037	23.8258	23.8998	33	33	33	32.7	32.7	32.7	122.32	0	323.31	10355000000	417
SAR_8898s	Uncharacterised	6e-91	tetur06g06973.1	0	21.7636	21.7355	0	0	0	21.6394	0	0	0	21.1354	21.3966	0	0	21.3928	2	2	2	7.8	7.8	7.8	53.776	0	4.9596	258480000	22
SAR_8900s	sensory neuron membrane protein 1-like protein [Sarcoptes scabiei]	0	tetur25g00240.1	0	0	0	0	0	23.7058	0	0	23.9008	23.512	25.5115	24.7113	25.2123	24.7183	24.674	10	10	10	28.1	28.1	28.1	53.274	0	70.073	3391900000	65
SAR_8903s	cGMP-dependent protein kinase, isozyme 2 forms cD4/T1/T3A/T3B-like protein [Sarcoptes scabiei]	0	tetur09g03060.1	0	0	0	0	0	0	21.2594	0	0	0	0	22.1613	22.4884	22.5517	22.4776	7	7	7	11.8	11.8	11.8	87.141	0	43.742	613680000	36
SAR_8904s	ADP-ribose pyrophosphatase-like protein [Sarcoptes scabiei]	0	tetur05g08900.1	22.7128	22.5705	22.0722	22.53	22.3861	23.6135	23.2669	23.6497	24.1433	24.0454	25.0205	25.2475	24.9903	25.5655	25.3954	17	17	17	56.6	56.6	56.6	34.063	0	102.07	6731900000	221
SAR_890s	Uncharacterised	0	NA	23.0776	23.6518	0	23.3822	23.4145	24.3255	23.9805	24.6649	24.6127	24.4459	26.7448	25.9988	26.3576	26.0994	26.1361	16	16	16	25.3	25.3	25.3	82.778	0	323.31	15128000000	252
SAR_891s	proline dehydrogenase 1, mitochondrial-like protein [Sarcoptes scabiei]	0	tetur02g03280.1	0	0	0	0	0	0	0	0	0	0	22.9812	23.3072	23.2611	23.259	22.9857	5	5	5	12.6	12.6	12.6	71.567	0	95.99	1040700000	24
SAR_8920s	thioredoxin-like protein 1 [Sarcoptes scabiei]	0	tetur19g03110.1	23.3717	23.7399	22.9279	22.7837	24.6441	26.2887	25.9225	26.4538	26.3452	26.1899	27.0765	19.381	27.206	24.3051	26.4573	48	48	48	33.7	33.7	33.7	195.79	0	323.31	20643000000	518
SAR_8922s	Down syndrome cell adhesion molecule-like protein Dscam2 [Dermatophagoides pteronyssinus]	0	tetur04g02800.1	0	23.3696	23.6777	0	0	23.7733	23.775	23.8328	24.1469	23.4929	0	0	0	0	0	7	7	7	6.3	6.3	6.3	234.76	0	54.379	1306100000	30
SAR_8928s	Uncharacterised	1e-95	NA	25.4574	23.7901	25.3375	25.4533	25.6079	0	23.1834	23.6421	23.494	0	24.0851	23.4656	24.3717	23.6966	24.053	3	3	3	19.2	19.2	19.2	17.288	0	4.9919	2019900000	46
SAR_8933s	long-chain fatty acid transport protein 4-like protein [Sarcoptes scabiei]	0	tetur07g05310.1	0	0	0	0	0	21.6906	21.6223	22.006	21.6738	21.666	21.7463	22.0238	21.7784	22.2412	22.0222	4	4	4	8.3	8.3	8.3	75.579	0	10.805	487040000	31
[truncated: 98 more rows]
