# Supplementary material for: Proteomic analysis of Sarcoptes scabiei reveals that proteins differentially expressed between eggs and female adult stages are involved predominantly in genetic information processing, metabolism and/or host-parasite interactions
Source: PLoS Negl Trop Dis. 2022 Dec 6;16(12):e0010946. doi: 10.1371/journal.pntd.0010946 (PMC9725168; doi:10.1371/journal.pntd.0010946)
Supplement: S2 Table — (XLSX) [file pntd.0010946.s002.xlsx]

## Sheet: S2_Table
S2 Table. The number of quantified proteins inferred to be involved in the molecular function (levels 2 and 3) in each stage of Sarcoptes scabiei (eggs at an early stage (Ee); eggs at a late stage (El) of development; adult female (Af)), according to the Gene Ontology (GO) categories.
Accession	GO categories (level two)	Number of proteins
		Ee	El	Af
GO:0016209	antioxidant activity	13	17	16
GO:0140657	ATP-dependent activity	19	22	19
GO:0005488	binding	575	658	581
GO:0038024	cargo receptor activity	0	1	0
GO:0003824	catalytic activity	431	508	549
GO:0003774	cytoskeletal motor activity	5	6	6
GO:0060090	molecular adaptor activity	2	2	1
GO:0140104	molecular carrier activity	2	3	3
GO:0098772	molecular function regulator	18	19	19
GO:0060089	molecular transducer activity	2	2	2
GO:0005198	structural molecule activity	104	112	101
GO:0140110	transcription regulator activity	3	6	1
GO:0005215	transporter activity	38	45	54
GO:0045182	translation regulator activity	27	27	29
Accession	GO categories (level three)	Number of proteins
		Ee	El	Af
GO:0033218	amide binding	5	5	7
GO:0060590	ATPase regulator activity	1	1	1
GO:0030246	carbohydrate binding	6	11	12
GO:0097367	carbohydrate derivative binding	162	184	167
GO:0140640	catalytic activity, acting on a nucleic acid	30	30	25
GO:0140096	catalytic activity, acting on a protein	110	120	122
GO:0003682	chromatin binding	2	2	0
GO:0003700	DNA-binding transcription factor activity	3	3	1
GO:0030234	enzyme regulator activity	15	16	16
GO:0050840	extracellular matrix binding	1	1	1
GO:0005201	extracellular matrix structural constituent	1	2	2
GO:1901567	fatty acid derivative binding	1	1	1
GO:0004133	glycogen debranching enzyme activity	0	0	1
GO:1901363	heterocyclic compound binding	338	364	339
GO:0016787	hydrolase activity	163	187	194
GO:0043167	ion binding	246	271	280
GO:0016853	isomerase activity	22	24	25
GO:0016874	ligase activity	35	37	41
GO:0008289	lipid binding	9	11	10
GO:0005319	lipid transporter activity	5	5	6
GO:0016829	lyase activity	16	17	24
GO:0051540	metal cluster binding	13	13	13
GO:0003777	microtubule motor activity	2	3	3
GO:0072341	modified amino acid binding	1	1	3
GO:0140677	molecular function activator activity	1	1	1
GO:0140142	nucleocytoplasmic carrier activity	2	3	3
GO:0097159	organic cyclic compound binding	338	364	339
GO:0016491	oxidoreductase activity	106	122	137
GO:0061783	peptidoglycan muralytic activity	0	1	0
GO:0004601	peroxidase activity	6	10	8
GO:0051920	peroxiredoxin activity	3	3	3
GO:0031409	pigment binding	1	1	0
GO:0036402	proteasome-activating activity	3	3	3
GO:0005515	protein binding	209	249	204
GO:0140318	protein transporter activity	2	2	2
GO:0044877	protein-containing complex binding	13	16	13
GO:0030674	protein-macromolecule adaptor activity	2	2	1
GO:0050997	quaternary ammonium group binding	1	1	3
GO:0048038	quinone binding	2	1	2
GO:0005044	scavenger receptor activity	0	1	0
GO:0038023	signaling receptor activity	2	2	2
GO:0030545	signaling receptor regulator activity	1	1	1
GO:0036094	small molecule binding	199	215	223
GO:0042302	structural constituent of cuticle	17	20	13
GO:0005200	structural constituent of cytoskeleton	6	6	6
GO:0017056	structural constituent of nuclear pore	4	4	2
GO:0003735	structural constituent of ribosome	68	72	69
GO:1901681	sulfur compound binding	4	4	6
GO:0004784	superoxide dismutase activity	3	3	4
GO:0004791	thioredoxin-disulfide reductase activity	1	1	1
GO:0003712	transcription coregulator activity	0	3	0
GO:0016740	transferase activity	75	104	112
GO:0022857	transmembrane transporter activity	33	40	48
