# Supplementary material for: Proteomic analysis of Sarcoptes scabiei reveals that proteins differentially expressed between eggs and female adult stages are involved predominantly in genetic information processing, metabolism and/or host-parasite interactions
Source: PLoS Negl Trop Dis. 2022 Dec 6;16(12):e0010946. doi: 10.1371/journal.pntd.0010946 (PMC9725168; doi:10.1371/journal.pntd.0010946)
Supplement: S3 Table — (XLSX) [file pntd.0010946.s003.xlsx]

## Sheet: S3_Table
S3 Table. The full list of differentially expressed proteins in different developmental stages of Sarcoptes scabiei (i.e., eggs at an early stage of development (Ee); eggs at a late stage of development (El) of embryonation/development; and adult female (Af)).
Ee versus El
Protein IDs	Description	E vaule	Ee					El					C: Student's T-test Significant EE_LE	C: Student's T-test significant	N: -Log Student's T-test p-value EE_LE	N: Student's T-test q-value EE_LE	N: Student's T-test Difference EE_LE	N: Student's T-test Test statistic EE_LE	T: N: Peptides	T: N: Razor + unique peptides	T: N: Unique peptides	T: N: Sequence coverage [%]	T: N: Unique + razor sequence coverage [%]	T: N: Unique sequence coverage [%]	T: N: Mol. weight [kDa]	T: N: Q-value	T: N: Score	T: N: Intensity	T: N: MS/MS count
			Relative quantification**					Relative quantification**
			Replicate 1	Replicate 2	Replicate 3	Replicate 4	Replicate 5	Replicate 1	Replicate 2	Replicate 3	Replicate 4	Replicate 5
SAR_1031s	branched-chain-amino-acid aminotransferase, cytosolic-like protein [Sarcoptes scabiei]	0	30.4511	26.5054	27.4869	27.261	NaN	0	0	0	0	0	Up-regulated	Ee VS El	8.53413	0	27.9261	10.1113	11	2	2	23.9	4	4	36.771	0.00092937	3.6987	12408000000	83
SAR_1040s	hypothetical protein QR98_0004590 [Sarcoptes scabiei]	0	25.7878	26.2115	25.8214	25.7592	25.7488	0	0	0	0	0	Up-regulated	Ee VS El	16.7224	0	25.8657	12.3916	5	5	5	23	23	23	29.443	0	59.417	4385700000	55
SAR_1072s	uncharacterized protein LOC113790294 [Dermatophagoides pteronyssinus]	7e-84	NaN	25.9926	25.5914	25.8121	25.5421	0	0	0	0	0	Up-regulated	Ee VS El	14.7232	0	25.7345	12.3046	7	7	7	15.8	15.8	15.8	54.812	0	7.9609	2923400000	37
SAR_1098s	reticulon-1-like protein, partial [Sarcoptes scabiei]	3e-123	25.2666	25.1147	24.881	NaN	NaN	0	0	0	0	0	Up-regulated	Ee VS El	13.0878	0	25.0874	12.0503	4	4	4	17.4	17.4	17.4	33.712	0	11.496	1100800000	29
SAR_1119s	V-type proton ATPase subunit C 1-A-like protein [Sarcoptes scabiei]	0	24.6806	25.2	25.3548	24.9962	25.1704	0	0	0	0	0	Up-regulated	Ee VS El	15.6593	0	25.0804	11.8582	8	8	8	18.8	18.8	18.8	63.198	0	146.3	2436600000	79
SAR_1177s	Ulp1 protease-like protein [Sarcoptes scabiei]	0	NaN	24.9116	NaN	25.0276	25.0583	0	0	0	0	0	Up-regulated	Ee VS El	15.4771	0	24.9992	12.299	4	4	4	20.6	20.6	20.6	29.809	0	205.22	3572900000	55
SAR_1201s	RNA binding domain containing protein 4 [Sarcoptes scabiei]	0	25.0971	NaN	24.5792	25.1149	25.0484	0	0	0	0	0	Up-regulated	Ee VS El	14.0108	0	24.9599	11.8174	4	4	4	26.4	26.4	26.4	20.844	0	28.591	956660000	49
SAR_1219s	hypothetical protein QR98_0044440 [Sarcoptes scabiei]	2e-173	NaN	24.5534	23.795	NaN	25.5104	0	0	0	0	0	Up-regulated	Ee VS El	9.16441	0	24.6196	10.4212	2	2	2	7.8	7.8	7.8	16.056	0	7.3676	688610000	20
SAR_1223s	paired amphipathic helix protein Sin3a-like protein [Sarcoptes scabiei]	0	24.6259	24.4332	24.7271	24.5235	24.195	0	0	0	0	0	Up-regulated	Ee VS El	16.3938	0	24.5009	11.7176	4	4	4	21	21	21	17.915	0	66.19	2073800000	91
SAR_1265s	amidophosphoribosyltransferase-like [Dermatophagoides pteronyssinus]	0	NaN	NaN	24.9035	24.4598	23.9952	0	0	0	0	0	Up-regulated	Ee VS El	10.808	0	24.4528	11.158	15	4	4	35.7	14	14	54.802	0	14.459	1248500000	48
SAR_1289s	cuticle protein-like protein 2 [Sarcoptes scabiei]	0	24.213	24.3888	24.3423	24.3124	24.5912	0	0	0	0	0	Up-regulated	Ee VS El	17.681	0	24.3695	11.8158	7	7	7	72.4	72.4	72.4	16.701	0	44.136	1089300000	48
SAR_1317s	protein farnesyltransferase subunit beta-like [Dermatophagoides pteronyssinus]	7e-25	NaN	22.5708	24.8443	25.5643	NaN	0	0	0	0	0	Up-regulated	Ee VS El	7.57964	0	24.3265	9.1494	2	2	2	2.2	2.2	2.2	146.06	0.0043253	2.7822	395880000	15
SAR_1319s	NADH dehydrogenase [ubiquinone] flavoprotein 2, mitochondrial-like protein [Sarcoptes scabiei]	1e-175	23.6659	NaN	NaN	24.4484	24.6069	0	0	0	0	0	Up-regulated	Ee VS El	10.5153	0	24.2404	10.9565	3	3	1	19.7	19.7	4.5	24.401	0	131.88	1716100000	48
SAR_131s	NDRG3-like protein 1 [Sarcoptes scabiei]	0	23.6572	24.4521	23.9718	23.8265	24.7362	0	0	0	0	0	Up-regulated	Ee VS El	13.578	0	24.1288	10.9602	2	2	2	17.8	17.8	17.8	25.43	0	40.698	1110000000	41
SAR_1361s	hypothetical protein QR98_0017230 [Sarcoptes scabiei]	0	23.8817	24.589	24.2128	24.139	23.734	0	0	0	0	0	Up-regulated	Ee VS El	14.6618	0	24.1113	11.2283	3	3	3	12.4	12.4	12.4	26.718	0.00093414	3.7669	792840000	44
SAR_1365s	GHMP kinase-like protein [Sarcoptes scabiei]	0	23.6467	24.2616	23.8371	24.3549	23.9787	0	0	0	0	0	Up-regulated	Ee VS El	15.0482	0	24.0158	11.268	11	11	11	23.2	23.2	23.2	66.247	0	19.242	821160000	51
SAR_1384s	hypothetical protein QR98_0063660 [Sarcoptes scabiei]	1e-69	23.7237	23.8352	23.8995	24.0955	24.2008	0	0	0	0	0	Up-regulated	Ee VS El	16.4736	0	23.9509	11.4768	4	4	4	7.8	7.8	7.8	77.656	0.0004817	4.389	2006900000	24
SAR_1407s	calcium/calmodulin-dependent protein kinase type II alpha chain-like isoform X1 [Dermatophagoides pteronyssinus]	0	24.1165	23.8397	23.6052	NaN	NaN	0	0	0	0	0	Up-regulated	Ee VS El	12.2377	0	23.8538	11.3163	4	4	4	13.2	13.2	13.2	30.056	0	6.1417	438490000	20
SAR_1427s	hypothetical protein QR98_0065630 [Sarcoptes scabiei]	0	23.855	NaN	23.7186	23.9691	NaN	0	0	0	0	0	Up-regulated	Ee VS El	14.0956	0	23.8476	11.6166	4	4	4	20.3	20.3	20.3	22.014	0	9.4799	888600000	34
SAR_1429s	lap4-like protein [Sarcoptes scabiei]	0	23.1825	23.7001	23.6409	23.5502	23.684	0	0	0	0	0	Up-regulated	Ee VS El	16.074	0	23.5515	11.2372	15	15	15	32.6	32.6	32.6	82.19	0	47.747	1218600000	61
SAR_1436s	glucosamine-fructose-6-phosphate aminotransferase [isomerizing] 2-like protein [Sarcoptes scabiei]	0	NaN	23.5744	23.2956	23.0434	23.4896	0	0	0	0	0	Up-regulated	Ee VS El	14.0504	0	23.3507	11.1006	5	5	5	19.4	19.4	19.4	33.14	0	7.6554	754620000	32
SAR_1439s	C20orf11-like protein [Sarcoptes scabiei]	2e-162	NaN	23.9245	23.1416	NaN	22.9281	0	0	0	0	0	Up-regulated	Ee VS El	10.3103	0	23.3314	10.504	3	3	3	4.1	4.1	4.1	87.121	0.0026643	3.0877	320950000	18
SAR_1445s	tetraspanin-like protein 4 [Sarcoptes scabiei]	4e-169	21.6881	24.5503	22.577	23.7861	23.9997	0	0	0	0	0	Up-regulated	Ee VS El	10.1708	0	23.3202	9.25406	9	9	9	55.1	55.1	55.1	23.237	0	323.31	7218300000	122
SAR_1452s	GARS/AIRS/GART-like protein [Sarcoptes scabiei]	0	23.2601	23.3471	23.3897	23.2451	23.2215	0	0	0	0	0	Up-regulated	Ee VS El	19.8233	0	23.2927	11.4617	4	4	4	13.7	13.7	13.7	42.982	0	32.525	308670000	28
SAR_1453s	phosphoribosylglycinamide formyltransferase-like protein [Sarcoptes scabiei]	0	23.627	NaN	NaN	23.2676	22.9483	0	0	0	0	0	Up-regulated	Ee VS El	11.4379	0	23.281	10.8629	2	2	2	6	6	6	52.264	0	13.564	215460000	23
SAR_1477s	ribonucleoside-diphosphate reductase large subunit-like protein [Sarcoptes scabiei]	0	23.2664	23.3915	23.4048	23.0347	23.1079	0	0	0	0	0	Up-regulated	Ee VS El	16.9132	0	23.2411	11.2043	5	5	5	9.7	9.7	9.7	55.677	0	8.8872	462750000	29
SAR_1528s	eukaryotic translation initiation factor 5B-like protein [Sarcoptes scabiei]	0	23.1556	22.8295	23.092	23.4694	23.5906	0	0	0	0	0	Up-regulated	Ee VS El	14.7998	0	23.2274	10.872	4	4	4	18.8	18.8	18.8	40.246	0	175.9	1902200000	48
SAR_1538s	hypothetical protein QR98_0051180 [Sarcoptes scabiei]	0	NaN	22.9964	NaN	22.9874	23.1669	0	0	0	0	0	Up-regulated	Ee VS El	14.5677	0	23.0502	11.2845	3	3	3	3.3	3.3	3.3	105.46	0.00093327	3.7583	894010000	36
SAR_1546s	poly(A) RNA polymerase gld-2 homolog B-like isoform X1 [Dermatophagoides pteronyssinus]	3e-129	22.7925	NaN	23.263	23.2174	22.9038	0	0	0	0	0	Up-regulated	Ee VS El	14.0646	0	23.0442	10.9645	7	7	7	36.1	36.1	36.1	33.467	0	98.894	377870000	33
SAR_1563s	mite allergen Der f 6-like [Dermatophagoides pteronyssinus]	2e-117	NaN	23.9732	21.792	NaN	23.2681	0	0	0	0	0	Up-regulated	Ee VS El	8.31637	0	23.0111	9.31882	11	11	11	20.1	20.1	20.1	93.184	0	242.19	6269700000	134
SAR_1577s	alpha-soluble NSF attachment protein-like [Dermatophagoides pteronyssinus]	2e-63	22.5598	22.7433	23.0271	23.2669	NaN	0	0	0	0	0	Up-regulated	Ee VS El	13.145	0	22.8993	10.7167	6	6	6	4.9	4.9	4.9	175.88	0	11.989	403440000	35
SAR_1611s	Trypsin-like serine protease 8, partial [Sarcoptes scabiei]	0	NaN	23.0104	22.7497	22.9124	NaN	0	0	0	0	0	Up-regulated	Ee VS El	13.8619	0	22.8908	11.1363	5	5	5	14.8	14.8	14.8	35.95	0	18.774	1029300000	46
SAR_1647s	short-chain alcohol dehydrogenase-like protein, partial [Sarcoptes scabiei]	3e-177	NaN	22.6908	23.0556	22.7977	NaN	0	0	0	0	0	Up-regulated	Ee VS El	12.9357	0	22.848	10.9895	4	4	4	29.4	29.4	29.4	22.991	0	52.942	1145000000	38
SAR_1688s	lysosomal alpha-glucosidase-like protein [Sarcoptes scabiei]	0	22.983	22.5215	22.8824	NaN	NaN	0	0	0	0	0	Up-regulated	Ee VS El	12.2581	0	22.7956	10.8431	6	6	6	6.5	6.5	6.5	132.68	0	11.596	368660000	23
SAR_1723s	signal recognition particle receptor subunit alpha-like protein [Sarcoptes scabiei]	0	22.9553	22.7696	NaN	NaN	22.5674	0	0	0	0	0	Up-regulated	Ee VS El	12.8377	0	22.7641	10.9348	2	2	2	7.1	7.1	7.1	57.432	0.0017929	3.225	432880000	24
SAR_1732s	WW domain-binding protein 2-like protein [Sarcoptes scabiei]	0	23.0044	NaN	22.5716	22.5428	NaN	0	0	0	0	0	Up-regulated	Ee VS El	12.0824	0	22.7063	10.7662	4	4	4	23.7	23.7	23.7	31.292	0	11.918	838190000	31
SAR_1773s	hypothetical protein QR98_0054220 [Sarcoptes scabiei]	0	NaN	NaN	22.818	22.9203	22.3713	0	0	0	0	0	Up-regulated	Ee VS El	11.7659	0	22.7032	10.6934	7	7	7	14.9	14.9	14.9	31.423	0	66.929	2172500000	68
SAR_1798s	trichohyalin-like protein [Sarcoptes scabiei]	0	22.6124	22.8003	22.6439	22.7827	22.6313	0	0	0	0	0	Up-regulated	Ee VS El	18.9672	0	22.6941	11.1237	5	5	5	10.3	10.3	10.3	87.081	0	16.404	363630000	26
SAR_1834s	adapter molecule Crk-like protein [Sarcoptes scabiei]	0	NaN	22.7693	22.3815	22.5942	NaN	0	0	0	0	0	Up-regulated	Ee VS El	12.8141	0	22.5817	10.8467	4	4	4	10.9	10.9	10.9	45.255	0	5.7165	288370000	29
SAR_1859s	sulfide:quinone oxidoreductase, mitochondrial-like protein [Sarcoptes scabiei]	0	NaN	22.5122	NaN	22.7416	22.4458	0	0	0	0	0	Up-regulated	Ee VS El	13.3965	0	22.5665	10.9258	4	4	4	22.6	22.6	22.6	20.978	0	11.879	241920000	30
SAR_1866s	dnaJ domain containing protein 3 [Sarcoptes scabiei]	0	NaN	22.498	22.5783	22.3016	22.7473	0	0	0	0	0	Up-regulated	Ee VS El	14.6784	0	22.5313	10.8258	4	4	4	13.9	13.9	13.9	43.373	0	7.2202	325540000	37
SAR_1871s	Afadin-like protein [Sarcoptes scabiei]	0	22.541	22.4922	NaN	NaN	22.4836	0	0	0	0	0	Up-regulated	Ee VS El	17.5902	0	22.5056	11.1798	2	2	2	4.5	4.5	4.5	49.48	0.0067768	2.5743	192930000	19
SAR_1938s	signal recognition particle receptor subunit beta-like protein [Sarcoptes scabiei]	3e-165	NaN	22.6344	NaN	22.6979	22.1682	0	0	0	0	0	Up-regulated	Ee VS El	11.7668	0	22.5002	10.6035	6	6	6	20.9	20.9	20.9	25.339	0	90.575	1428200000	66
SAR_1964s	mitochondrial fission 1 protein-like protein [Sarcoptes scabiei]	4e-109	22.6339	22.5253	22.3663	22.3469	22.5623	0	0	0	0	0	Up-regulated	Ee VS El	17.7755	0	22.4869	10.9368	3	3	3	10.7	10.7	10.7	54.575	0	9.9002	238330000	31
SAR_1965s	surfeit locus protein 4-like protein [Sarcoptes scabiei]	0	22.3034	22.1679	22.7253	NaN	NaN	0	0	0	0	0	Up-regulated	Ee VS El	11.7419	0	22.3989	10.5527	7	7	7	6.9	6.9	6.9	163.37	0	81.56	965620000	49
SAR_1982s	DNA replication licensing factor mcm5-A-like protein [Sarcoptes scabiei]	0	22.2514	22.106	NaN	22.3285	22.77	0	0	0	0	0	Up-regulated	Ee VS El	13.3328	0	22.364	10.5213	4	4	4	8.8	8.8	8.8	77.426	0	9.0131	314300000	36
SAR_2087s	hypothetical protein QR98_0050020 [Sarcoptes scabiei]	9e-80	NaN	22.0453	22.7447	22.0111	NaN	0	0	0	0	0	Up-regulated	Ee VS El	10.8053	0	22.267	10.2398	5	5	5	25.8	25.8	25.8	20.298	0	19.565	294090000	25
SAR_2090s	synaptotagmin-1-like isoform X2 [Dermatophagoides pteronyssinus]	0	NaN	21.829	22.4223	NaN	22.2639	0	0	0	0	0	Up-regulated	Ee VS El	11.5716	0	22.1717	10.4116	3	3	3	8	8	8	45.126	0	6.2097	164820000	12
SAR_2116s	group 3 allergen SMIPP-S Yv5026E07 [Sarcoptes scabiei]	3e-149	21.9335	22.1954	NaN	NaN	22.107	0	0	0	0	0	Up-regulated	Ee VS El	13.7372	0	22.0786	10.7377	3	3	3	7.9	7.9	7.9	59.393	0	5.5878	118290000	18
SAR_2147s	glyoxylate reductase/hydroxypyruvate reductase-like [Dermatophagoides pteronyssinus]	3e-164	21.1734	21.7248	22.2652	22.0873	21.3825	0	0	0	0	0	Up-regulated	Ee VS El	13.1453	0	21.7266	9.8511	18	18	18	25.3	25.3	25.3	79.784	0	323.31	8708000000	175
SAR_2156s	uncharacterized protein LOC113791953 [Dermatophagoides pteronyssinus]	7e-53	21.4813	21.6503	21.5128	21.4344	21.7931	0	0	0	0	0	Up-regulated	Ee VS El	17.0956	0	21.5744	10.4454	3	3	3	7.8	7.8	7.8	53.908	0	6.2841	110780000	10
SAR_2169s	peroxidase-like [Dermatophagoides pteronyssinus]	0	21.2911	21.0383	21.0495	20.7417	NaN	0	0	0	0	0	Up-regulated	Ee VS El	13.8761	0	21.0301	10.0202	5	5	5	35	35	35	13.744	0	50.307	1123200000	61
SAR_2178s	ABC transporter G family member 20-like protein [Sarcoptes scabiei]	0	20.4652	NaN	20.3671	19.9651	19.8579	0	0	0	0	0	Up-regulated	Ee VS El	12.8996	0	20.1638	9.46402	18	18	18	47.6	47.6	47.6	36.172	0	323.31	10424000000	175
SAR_2223s	AMP deaminase 2-like protein [Sarcoptes scabiei]	0	24.4964	24.2489	24.2569	23.3385	23.3204	27.7066	26.5569	26.9493	27.4058	27.8193	Down-regulated	Ee VS El	4.98733	0.000520231	-3.35536	-1.43126	74	74	74	78.1	78.1	78.1	79.333	0	323.31	46599000000	1122
SAR_2224s	unc-45-like protein B-like protein [Sarcoptes scabiei]	0	21.0059	21.1179	21.144	NaN	21.0188	23.9455	23.5246	25.3638	24.9684	24.6259	Down-regulated	Ee VS El	4.36033	0.00524496	-3.41399	-1.43407	13	13	13	31.8	31.8	31.8	71.628	0	99.168	4924700000	179
SAR_2229s	phosphopantothenate-cysteine ligase-like protein [Sarcoptes scabiei]	0	23.8108	23.4344	23.5467	22.2933	23.2994	26.9565	26.1632	26.6889	27.0808	27.0995	Down-regulated	Ee VS El	5.45374	0	-3.52086	-1.52209	35	35	35	52.5	52.5	52.5	71.865	0	323.31	15375000000	429
SAR_2245s	chitinase-like protein 1, partial [Sarcoptes scabiei]	0	NaN	20.3386	21.1327	20.3431	21.0336	24.7946	22.9332	23.784	24.7889	25.3109	Down-regulated	Ee VS El	3.6566	0.00552874	-3.61032	-1.43312	21	21	21	12.4	12.4	12.4	233.95	0	323.31	2284900000	106
SAR_2272s	DnaJ domain containing protein 4 [Sarcoptes scabiei]	4e-156	23.2451	22.5492	22.5263	21.5429	21.7498	26.2871	24.9459	26.2555	26.7612	26.7584	Down-regulated	Ee VS El	4.57922	0	-3.87896	-1.58182	8	8	8	46.5	46.5	46.5	16.582	0	323.31	4454500000	123
SAR_2349s	hexaprenyldihydroxybenzoate methyltransferase, mitochondrial-like protein [Sarcoptes scabiei]	0	19.2567	21.2906	19.3089	19.0744	21.113	23.8126	22.9665	24.2487	24.3135	24.7106	Down-regulated	Ee VS El	3.94307	0	-4.00166	-1.55546	77	76	76	34.9	34.7	34.7	293.04	0	323.31	12809000000	461
SAR_235s	poly(ADP-ribose) glycohydrolase ARH3-like [Dermatophagoides pteronyssinus]	2e-180	21.3365	18.9168	21.617	NaN	20.1395	24.7674	23.4324	24.4787	25.0352	25.9577	Down-regulated	Ee VS El	3.23363	0	-4.23183	-1.5592	23	23	23	25.9	25.9	25.9	143.19	0	323.31	3978300000	173
SAR_2360s	myosin light chain kinase, smooth muscle-like [Dermatophagoides pteronyssinus]	1e-138	20.7664	22.1018	NaN	20.0855	19.0185	24.6822	23.9118	25.3069	25.2388	24.775	Down-regulated	Ee VS El	3.58281	0	-4.28989	-1.6286	42	42	42	39.9	39.9	39.9	134.29	0	323.31	22523000000	657
SAR_2366s	hypothetical protein QR98_0101180 [Sarcoptes scabiei]	2e-96	21.259	21.2022	18.8178	21.4727	21.3802	25.3615	24.5558	25.5162	25.424	25.535	Down-regulated	Ee VS El	4.47386	0	-4.45212	-1.75512	263	263	263	38	38	38	1046.3	0	323.31	85094000000	2651
SAR_2458s	uncharacterized protein LOC113792054 [Dermatophagoides pteronyssinus]	0	22.9042	22.147	20.3961	23.622	22.9102	26.8812	26.1591	27.1303	27.2933	27.1422	Down-regulated	Ee VS El	4.24241	0	-4.52532	-1.74898	115	115	113	31.8	31.8	31.6	481.55	0	323.31	27907000000	954
SAR_2489s	Choline/ethanolamine kinase-like protein 1 [Sarcoptes scabiei]	0	0	0	0	0	0	18.4167	NaN	20.7711	19.3719	18.4489	Down-regulated	Ee VS El	8.77303	0	-19.2522	-7.74617	14	14	14	43.4	43.4	43.4	31.392	0	323.31	8604900000	194
SAR_248s	phospholipase D3-like protein [Sarcoptes scabiei]	0	0	0	0	0	0	20.7626	NaN	19.2187	19.1501	20.3718	Down-regulated	Ee VS El	9.79452	0	-19.8758	-8.43	18	18	18	44.9	44.9	44.9	50.969	0	89.42	5190300000	154
SAR_251s	DNA-binding protein erect wing-like protein [Sarcoptes scabiei]	0	0	0	0	0	0	19.0587	NaN	NaN	20.836	20.1542	Down-regulated	Ee VS El	8.5161	0	-20.0163	-8.41709	13	13	13	57	57	57	37.373	0	87.298	3844300000	113
SAR_2524s	WD domain containing protein 9, partial [Sarcoptes scabiei]	0	0	0	0	0	0	18.8999	19.4197	21.151	21.5683	20.9523	Down-regulated	Ee VS El	9.69574	0	-20.3982	-8.0888	20	20	20	39.8	39.8	39.8	53.716	0	76.334	5909700000	133
SAR_2527s	hypothetical protein QR98_0048940 [Sarcoptes scabiei]	0	0	0	0	0	0	20.3784	NaN	20.7371	21.202	NaN	Down-regulated	Ee VS El	10.6312	0	-20.7725	-9.55448	18	18	18	74.1	74.1	74.1	32.575	0	314.47	5820700000	142
SAR_2537s	Reeler domain containing protein 1 [Sarcoptes scabiei]	4e-32	0	0	0	0	0	21.3116	21.2716	21.6705	21.9488	18.1286	Down-regulated	Ee VS El	8.78149	0	-20.8662	-7.74096	18	18	18	45.3	45.3	45.3	50.467	0	142.88	6879000000	167
SAR_2542s	hypothetical protein QR98_0034870 [Sarcoptes scabiei]	0	0	0	0	0	0	NaN	20.7065	21.288	20.968	NaN	Down-regulated	Ee VS El	11.5676	0	-20.9875	-9.88672	12	12	12	56.3	56.3	56.3	25.525	0	217.73	5477600000	103
SAR_2544s	uncharacterized protein LOC113796211 [Dermatophagoides pteronyssinus]	4e-68	0	0	0	0	0	21.1977	NaN	21.2122	NaN	21.3576	Down-regulated	Ee VS El	14.7064	0	-21.2558	-10.4334	6	6	6	19	19	19	41.857	0	10.115	596190000	36
SAR_2597s	hypothetical protein QR98_0035770 [Sarcoptes scabiei]	0	0	0	0	0	0	21.3219	21.2145	21.3655	21.2698	NaN	Down-regulated	Ee VS El	17.6732	0	-21.2929	-10.496	4	4	4	19	19	19	32.119	0	4.6706	349840000	31
SAR_2598s	transmembrane emp24 domain-containing protein bai-like protein [Sarcoptes scabiei]	1e-152	0	0	0	0	0	21.2604	21.1786	21.2082	21.763	21.0786	Down-regulated	Ee VS El	14.9438	0	-21.2978	-10.046	13	13	13	23	23	23	70.479	0	42.75	3424500000	120
SAR_2623s	CCR4-NOT transcription complex subunit 6-like isoform X2 [Dermatophagoides pteronyssinus]	0	0	0	0	0	0	NaN	20.4596	22.1761	21.2016	21.5893	Down-regulated	Ee VS El	10.3882	0	-21.3566	-9.22093	9	9	9	22.9	22.9	22.9	55.075	0	72.126	3709800000	85
SAR_2654s	hypothetical protein QR98_0096030 [Sarcoptes scabiei]	0	0	0	0	0	0	NaN	21.3413	21.6511	21.276	NaN	Down-regulated	Ee VS El	12.5951	0	-21.4228	-10.2772	2	2	2	19.8	19.8	19.8	12.386	0	17.463	170260000	16
SAR_2655s	hypothetical protein QR98_0076540 [Sarcoptes scabiei]	0	0	0	0	0	0	21.3563	NaN	21.1482	NaN	21.7806	Down-regulated	Ee VS El	11.3577	0	-21.4284	-10.0325	8	8	8	22.3	22.3	22.3	35.677	0	80.525	1911000000	88
SAR_265s	deoxyribodipyrimidine photo-lyase-like protein [Sarcoptes scabiei]	0	0	0	0	0	0	21.7721	20.8207	20.2991	21.9486	22.3929	Down-regulated	Ee VS El	10.9235	0	-21.4467	-8.99294	10	10	10	36.1	36.1	36.1	27.554	0	323.31	6056600000	153
SAR_2660s	maleylacetoacetate isomerase-like protein [Sarcoptes scabiei]	2e-144	0	0	0	0	0	NaN	21.6564	21.4529	21.6432	21.699	Down-regulated	Ee VS El	16.1533	0	-21.6129	-10.5532	3	3	3	10.5	10.5	10.5	56.361	0.0026478	3.0145	150190000	8
SAR_2768s	epoxide hydrolase-like protein [Sarcoptes scabiei]	0	0	0	0	0	0	21.4796	NaN	21.3312	21.5706	22.0923	Down-regulated	Ee VS El	12.7856	0	-21.6184	-10.0769	7	7	7	25.9	25.9	25.9	39.51	0	98.901	2032700000	75
SAR_2786s	hypothetical protein QR98_0101000 [Sarcoptes scabiei]	0	0	0	0	0	0	21.2242	21.5443	21.6602	21.6518	22.0297	Down-regulated	Ee VS El	14.7455	0	-21.622	-10.1559	12	12	12	35.6	35.6	35.6	36.243	0	43.068	3851900000	91
SAR_2788s	signal recognition particle subunit-like protein [Sarcoptes scabiei]	0	0	0	0	0	0	NaN	21.4898	21.5767	21.4947	21.9324	Down-regulated	Ee VS El	14.1716	0	-21.6234	-10.3355	10	10	10	17	17	17	86.977	0	38.366	1791900000	96
SAR_284s	mitogen-activated protein kinase 14-like [Dermatophagoides pteronyssinus]	0	0	0	0	0	0	21.3146	NaN	22.313	21.7877	21.092	Down-regulated	Ee VS El	11.2898	0	-21.6268	-9.66398	12	12	12	42.1	42.1	42.1	35.976	0	37.616	2949100000	94
SAR_2873s	kynurenine-oxoglutarate transaminase 3-like protein [Sarcoptes scabiei]	0	0	0	0	0	0	NaN	NaN	21.884	22.148	20.856	Down-regulated	Ee VS El	9.4275	0	-21.6293	-9.45415	17	17	17	43.8	43.8	43.8	55.17	0	129.93	3751800000	126
SAR_2874s	hypothetical protein QR98_0036850 [Sarcoptes scabiei]	0	0	0	0	0	0	NaN	22.138	21.0151	NaN	21.8077	Down-regulated	Ee VS El	9.86763	0	-21.6536	-9.65246	5	5	5	9.4	9.4	9.4	92.665	0	9.3188	746710000	19
SAR_2880s	V-type proton ATPase subunit H-like protein [Sarcoptes scabiei]	0	0	0	0	0	0	NaN	NaN	21.7431	21.6808	21.6046	Down-regulated	Ee VS El	15.3901	0	-21.6762	-10.6819	3	3	3	12.3	12.3	12.3	23.65	0	7.9667	592860000	50
SAR_2893s	dehydrogenase/reductase-like protein [Sarcoptes scabiei]	0	0	0	0	0	0	22.0845	20.7413	22.0445	21.9839	21.6449	Down-regulated	Ee VS El	12.434	0	-21.6998	-9.63615	7	7	7	6.3	6.3	6.3	141.01	0	16.507	670730000	46
SAR_2910s	ribokinase-like protein [Sarcoptes scabiei]	0	0	0	0	0	0	NaN	NaN	21.6917	21.2038	22.2323	Down-regulated	Ee VS El	10.1734	0	-21.7093	-9.79253	5	5	5	30.8	30.8	30.8	17.829	0	9.156	699260000	35
SAR_2912s	protein obstructor-E-like [Dermatophagoides pteronyssinus]	2e-165	0	0	0	0	0	21.6459	21.8386	21.681	NaN	NaN	Down-regulated	Ee VS El	14.3747	0	-21.7218	-10.6309	3	3	3	10	10	10	55.697	0	7.761	140950000	15
SAR_2920s	uncharacterized protein LOC113793137 [Dermatophagoides pteronyssinus]	9e-93	0	0	0	0	0	21.6906	21.6223	22.006	21.6738	21.666	Down-regulated	Ee VS El	16.9125	0	-21.7317	-10.501	4	4	4	8.3	8.3	8.3	75.579	0	10.805	487040000	31
SAR_2941s	stress-activated protein kinase JNK-like isoform X2 [Dermatophagoides pteronyssinus]	0	0	0	0	0	0	21.8166	20.4737	21.9781	22.2759	22.1395	Down-regulated	Ee VS El	11.5558	0	-21.7368	-9.34905	33	33	33	33.4	33.4	33.4	143.58	0	323.31	13770000000	314
SAR_2945s	synapse-associated protein-like protein [Sarcoptes scabiei]	0	0	0	0	0	0	NaN	21.7674	21.7218	NaN	21.74	Down-regulated	Ee VS El	18.2798	0	-21.7431	-10.8192	2	2	2	18	18	18	23.661	0	112.5	170170000	28
SAR_294s	Uncharaterised	0	0	0	0	0	0	21.7808	22.0648	NaN	21.7032	21.5166	Down-regulated	Ee VS El	13.9421	0	-21.7663	-10.3648	4	4	4	21.4	21.4	21.4	23.82	0.00048146	4.3868	410290000	25
SAR_3007s	cytochrome b reductase 1-like protein [Sarcoptes scabiei]	0	0	0	0	0	0	21.5557	22.1396	22.4316	21.0882	NaN	Down-regulated	Ee VS El	11.0032	0	-21.8038	-9.63252	9	9	9	51.5	51.5	51.5	21.986	0	30.245	2153600000	84
SAR_3013s	Beta-galactosidase-like protein [Sarcoptes scabiei]	0	0	0	0	0	0	21.495	NaN	21.9968	21.9535	NaN	Down-regulated	Ee VS El	11.789	0	-21.8151	-10.3036	9	9	9	23.3	23.3	23.3	52.269	0	71.855	1766200000	65
SAR_3119s	synapse-associated protein 1-like protein [Sarcoptes scabiei]	0	0	0	0	0	0	21.9203	NaN	21.7309	21.9381	21.685	Down-regulated	Ee VS El	15.6703	0	-21.8186	-10.6081	12	12	12	19.8	19.8	19.8	92.687	0	16.379	1610200000	48
SAR_3136s	hypothetical protein QR98_0018550 [Sarcoptes scabiei]	0	0	0	0	0	0	21.739	NaN	22.1913	NaN	21.5386	Down-regulated	Ee VS El	11.3096	0	-21.823	-10.193	9	9	9	16.1	16.1	16.1	89.505	0	16.735	1139600000	56
SAR_3143s	adenosine kinase-like protein 2 [Sarcoptes scabiei]	0	0	0	0	0	0	22.08	NaN	21.8579	21.8487	21.5426	Down-regulated	Ee VS El	14.0463	0	-21.8323	-10.4115	7	7	7	23.9	23.9	23.9	39.377	0	12.293	643860000	27
SAR_3165s	uncharacterized protein C6orf203 homolog [Dermatophagoides pteronyssinus]	3e-42	0	0	0	0	0	21.1491	21.2073	21.8295	21.9371	23.0578	Down-regulated	Ee VS El	11.3723	0	-21.8362	-9.31478	12	12	12	26.7	26.7	26.7	70.589	0	323.31	5531300000	160
SAR_3176s	hexokinase-2-like protein 2 [Sarcoptes scabiei]	0	0	0	0	0	0	21.556	21.5186	21.9266	22.8535	21.3615	Down-regulated	Ee VS El	12.2288	0	-21.8432	-9.62668	11	11	11	30.5	30.5	30.5	52.943	0	208.51	5523200000	124
SAR_3201s	hypothetical protein QR98_0057100 [Sarcoptes scabiei]	0	0	0	0	0	0	NaN	NaN	21.476	22.3506	21.7278	Down-regulated	Ee VS El	10.5379	0	-21.8515	-9.97861	3	3	3	13.6	13.6	13.6	29.956	0.0018307	3.4839	325890000	21
SAR_3219s	mortality factor 4 like 1-like protein [Sarcoptes scabiei]	0	0	0	0	0	0	NaN	NaN	21.6138	22.1095	21.8702	Down-regulated	Ee VS El	12.094	0	-21.8645	-10.3893	10	10	10	12.5	12.5	12.5	95.589	0	37.923	815610000	35
SAR_3221s	B-box type zinc finger protein ncl-1-like protein [Sarcoptes scabiei]	0	0	0	0	0	0	21.9594	21.5038	NaN	22.1597	21.9228	Down-regulated	Ee VS El	13.3804	0	-21.8864	-10.3189	2	2	2	4.9	4.9	4.9	63.89	0	15.583	190120000	27
SAR_3230s	DFP2-like protein 29 [Sarcoptes scabiei]	9e-162	0	0	0	0	0	21.9977	NaN	21.6423	22.0645	NaN	Down-regulated	Ee VS El	12.3285	0	-21.9015	-10.4507	5	5	5	17.3	17.3	17.3	48.867	0	49.861	714680000	20
SAR_3247s	glycogen synthase kinase-3-like [Dermatophagoides pteronyssinus]	0	0	0	0	0	0	21.8869	21.5373	21.9225	22.3899	22.0016	Down-regulated	Ee VS El	14.608	0	-21.9476	-10.274	11	11	11	36	36	36	50.75	0	154.46	2271600000	98
SAR_3278s	ribonucleoside-diphosphate reductase subunit M2-like protein [Sarcoptes scabiei]	0	0	0	0	0	0	21.9932	NaN	22.1639	21.9501	21.7199	Down-regulated	Ee VS El	14.6351	0	-21.9568	-10.5545	6	6	6	26.5	26.5	26.5	40.525	0	13.319	1047000000	35
SAR_3283s	hypothetical protein QR98_0056070 [Sarcoptes scabiei]	5e-153	0	0	0	0	0	22.2406	NaN	22.3521	NaN	21.3458	Down-regulated	Ee VS El	10.0241	0	-21.9795	-9.84486	5	5	5	10.7	10.7	10.7	75.559	0	9.2281	604270000	27
SAR_3285s	protein henna-like [Dermatophagoides pteronyssinus]	0	0	0	0	0	0	21.6352	22.4722	21.6356	22.189	NaN	Down-regulated	Ee VS El	12.1292	0	-21.983	-10.0681	6	6	6	31.4	31.4	31.4	31.497	0	18.495	947330000	47
SAR_3348s	V-type proton ATPase subunit D-like protein [Sarcoptes scabiei]	3e-166	0	0	0	0	0	21.646	22.131	22.2035	NaN	NaN	Down-regulated	Ee VS El	11.5854	0	-21.9935	-10.3362	3	3	3	9.1	9.1	9.1	40.802	0	51.199	389410000	22
SAR_3349s	neuroglian-like protein [Sarcoptes scabiei]	0	0	0	0	0	0	21.7947	NaN	NaN	21.9079	22.3659	Down-regulated	Ee VS El	11.5946	0	-22.0228	-10.3514	4	4	4	5.2	5.2	5.2	134.03	0	5.2385	360410000	27
SAR_3366s	L-xylulose reductase-like protein [Sarcoptes scabiei]	2e-179	0	0	0	0	0	21.9224	22.2111	NaN	22.2417	21.8003	Down-regulated	Ee VS El	14.1288	0	-22.0439	-10.5208	6	6	6	11.1	11.1	11.1	76.372	0	17.647	536410000	50
SAR_33s	hypothetical protein QR98_0089090 [Sarcoptes scabiei]	2e-178	0	0	0	0	0	22.2267	NaN	21.8812	22.1509	22.0738	Down-regulated	Ee VS El	15.2884	0	-22.0831	-10.6931	4	4	4	2.1	2.1	2.1	174.6	0	5.0377	432410000	23
SAR_3410s	hypothetical protein QR98_0058690 [Sarcoptes scabiei]	0	0	0	0	0	0	21.9176	NaN	21.6398	22.3538	22.4571	Down-regulated	Ee VS El	12.4193	0	-22.0921	-10.1921	4	4	4	13.5	13.5	13.5	38.286	0	11.015	225780000	20
SAR_342s	lethal(2)essential for life-like protein [Sarcoptes scabiei]	0	0	0	0	0	0	22.2402	NaN	22.0064	22.0687	NaN	Down-regulated	Ee VS El	13.9897	0	-22.1051	-10.7775	11	11	11	18.1	18.1	18.1	107.45	0	134.45	1958700000	66
SAR_3430s	nuclear pore complex protein Nup50-like protein [Sarcoptes scabiei]	0	0	0	0	0	0	NaN	22.3134	22.0913	21.9722	NaN	Down-regulated	Ee VS El	13.0596	0	-22.1256	-10.6732	3	3	3	11.6	11.6	11.6	41.338	0.00047733	4.2338	534530000	14
SAR_3457s	hypothetical protein QR98_0049080, partial [Sarcoptes scabiei]	0	0	0	0	0	0	NaN	NaN	22.0871	22.0554	22.2417	Down-regulated	Ee VS El	14.4992	0	-22.1281	-10.8363	3	3	3	6.7	6.7	6.7	68.32	0	18.913	185680000	22
SAR_3460s	hypothetical protein QR98_0075900 [Sarcoptes scabiei]	1e-58	0	0	0	0	0	NaN	NaN	22.0393	22.1738	22.1896	Down-regulated	Ee VS El	14.9898	0	-22.1342	-10.8777	3	3	3	17.7	17.7	17.7	28.311	0.00092721	3.6874	245930000	14
SAR_346s	hypothetical protein QR98_0083540 [Sarcoptes scabiei]	0	0	0	0	0	0	22.2426	NaN	22.5582	21.703	22.0382	Down-regulated	Ee VS El	12.6102	0	-22.1355	-10.259	4	4	4	11.9	11.9	11.9	59.848	0	20.317	204170000	19
SAR_3483s	short chain dehydrogenase/reductase family oxidoreductase-like protein [Sarcoptes scabiei]	1e-138	0	0	0	0	0	NaN	NaN	22.1412	22.3406	21.9327	Down-regulated	Ee VS El	12.6347	0	-22.1382	-10.6127	3	3	3	16.4	16.4	16.4	23.826	0	22.242	294700000	33
SAR_3497s	methyltransferase-like protein 27 [Dermatophagoides pteronyssinus]	1e-85	0	0	0	0	0	22.2906	22.1775	NaN	NaN	21.9887	Down-regulated	Ee VS El	13.3936	0	-22.1523	-10.7311	5	5	3	9	9	7.6	96.539	0	13.396	643040000	22
SAR_3557s	NADH:ubiquinone oxidoreductase-like protein 2 [Sarcoptes scabiei]	6e-80	0	0	0	0	0	22.0128	NaN	21.908	22.4249	22.2744	Down-regulated	Ee VS El	13.8768	0	-22.155	-10.5298	8	8	8	17	17	17	83.247	0	28.73	2495000000	84
SAR_3627s	dolichyl-diphosphooligosaccharide-protein glycosyltransferase subunit STT3B-like protein [Sarcoptes scabiei]	0	0	0	0	0	0	21.8773	22.2833	NaN	22.0958	22.4315	Down-regulated	Ee VS El	13.8429	0	-22.172	-10.5317	5	5	5	20.9	20.9	20.9	46.745	0	31.551	895460000	40
SAR_3649s	ubiquitin-conjugating enzyme E2 R2-like protein [Sarcoptes scabiei]	1e-146	0	0	0	0	0	21.8715	21.5803	22.2156	22.8014	22.3934	Down-regulated	Ee VS El	13.1299	0	-22.1724	-10.0298	17	17	17	11.7	11.7	11.7	235.41	0	134.03	1862800000	100
SAR_3677s	polyadenylate-binding protein 2-like protein [Sarcoptes scabiei]	6e-159	0	0	0	0	0	21.9734	NaN	22.2984	22.3981	NaN	Down-regulated	Ee VS El	12.4229	0	-22.2233	-10.6147	7	7	7	25.7	25.7	25.7	31.183	0	73.813	4318900000	86
SAR_367s	ankyrin repeat domain containing protein 32 [Sarcoptes scabiei]	0	0	0	0	0	0	21.9881	21.9336	22.0877	22.528	22.5829	Down-regulated	Ee VS El	14.6118	0	-22.2241	-10.3958	3	3	3	16.7	16.7	16.7	30.165	0	5.9834	367290000	17
SAR_3680s	lipoamide acyltransferase component of branched-chain alpha-keto acid dehydrogenase complex, mitochondrial-like [Dermatophagoides pteronyssinus]	2e-132	0	0	0	0	0	22.5025	NaN	NaN	22.3808	21.8369	Down-regulated	Ee VS El	11.2071	0	-22.2401	-10.3469	4	4	4	29.7	29.7	29.7	24.038	0	132.84	2118600000	59
SAR_3712s	3-oxoacyl-acyl-carrier-protein synthase, mitochondrial-like protein [Sarcoptes scabiei]	0	0	0	0	0	0	22.8163	20.8516	22.7629	22.6155	22.1738	Down-regulated	Ee VS El	11.2244	0	-22.244	-9.4017	19	19	19	59.8	59.8	59.8	52.234	0	323.31	6742000000	195
SAR_3714s	lambda-crystallin-like protein [Sarcoptes scabiei]	0	0	0	0	0	0	22.3795	22.3513	22.4949	22.3889	21.6367	Down-regulated	Ee VS El	14.2004	0	-22.2503	-10.3235	3	3	3	9.7	9.7	9.7	65.202	0	68.775	651400000	27
SAR_3720s	cuticle protein-like protein 4 [Sarcoptes scabiei]	0	0	0	0	0	0	NaN	NaN	21.9983	22.3701	22.434	Down-regulated	Ee VS El	12.2777	0	-22.2675	-10.6076	16	16	16	22.5	22.5	22.5	101.32	0	87.565	2442400000	96
SAR_3831s	hypothetical protein QR98_0041930 [Sarcoptes scabiei]	0	0	0	0	0	0	NaN	22.0198	NaN	22.7801	22.019	Down-regulated	Ee VS El	10.6523	0	-22.273	-10.1927	7	7	7	53.6	53.6	53.6	18.89	0	168.19	3524000000	86
SAR_3879s	endophilin-B1-like protein, partial [Sarcoptes scabiei]	0	0	0	0	0	0	22.2457	NaN	22.7752	22.7907	21.2844	Down-regulated	Ee VS El	10.5717	0	-22.274	-9.64095	7	7	7	39.6	39.6	39.6	27.935	0	82.865	1277600000	51
SAR_3903s	chorion peroxidase-like, partial [Dermatophagoides pteronyssinus]	0	0	0	0	0	0	22.2575	22.3267	22.2803	NaN	NaN	Down-regulated	Ee VS El	17.2255	0	-22.2882	-11.0618	7	7	7	24.1	24.1	24.1	51.68	0	12.622	1168300000	54
SAR_3932s	Sar s 28 (heat shock protein 70-like protein 7) [Sarcoptes scabiei]	0	0	0	0	0	0	22.1628	NaN	21.9053	NaN	22.8241	Down-regulated	Ee VS El	10.4567	0	-22.2974	-10.1359	3	3	3	13.6	13.6	13.6	46.722	0	101.98	174140000	26
SAR_3935s	hypothetical protein QR98_0084040 [Sarcoptes scabiei]	2e-163	0	0	0	0	0	NaN	NaN	22.3094	22.3979	22.2092	Down-regulated	Ee VS El	14.6614	0	-22.3055	-10.9351	3	3	3	7.8	7.8	7.8	66.992	0	41.209	156120000	23
SAR_3952s	Reeler domain containing protein 2 [Sarcoptes scabiei]	1e-89	0	0	0	0	0	22.1301	22.278	22.5094	NaN	NaN	Down-regulated	Ee VS El	12.8231	0	-22.3058	-10.7208	4	4	4	16.7	16.7	16.7	42.004	0	11.737	775140000	54
SAR_3979s	Dienelactone hydrolase-like protein [Sarcoptes scabiei]	0	0	0	0	0	0	22.1411	NaN	NaN	22.3171	22.4679	Down-regulated	Ee VS El	13.2299	0	-22.3087	-10.7825	5	5	5	14	14	14	46.409	0	7.8377	569160000	32
SAR_4012s	ferrochelatase, mitochondrial-like protein [Sarcoptes scabiei]	0	0	0	0	0	0	22.8294	NaN	21.9147	22.1948	NaN	Down-regulated	Ee VS El	10.4878	0	-22.313	-10.1533	2	2	2	4.1	4.1	4.1	64.667	0.0018165	3.38	146320000	8
SAR_4025s	Galectin-like protein 2 [Sarcoptes scabiei]	0	0	0	0	0	0	22.3467	22.4808	22.1608	NaN	NaN	Down-regulated	Ee VS El	13.2783	0	-22.3294	-10.7989	3	3	3	4.9	4.9	4.9	75.61	0.0051414	2.6961	193170000	14
SAR_4062s	hypothetical protein QR98_0016280 [Sarcoptes scabiei]	3e-118	0	0	0	0	0	22.5585	NaN	22.1806	22.398	22.2516	Down-regulated	Ee VS El	14.9573	0	-22.3472	-10.7773	3	3	3	18.9	18.9	18.9	27.048	0.00093677	3.844	173750000	17
SAR_4070s	collagen alpha chain, type IV-like protein [Sarcoptes scabiei]	0	0	0	0	0	0	22.2924	21.9543	22.1893	22.519	22.7873	Down-regulated	Ee VS El	14.5174	0	-22.3485	-10.4316	8	8	8	5.7	5.7	5.7	210.9	0	43.476	647360000	49
SAR_4114s	histidine ammonia-lyase-like protein [Sarcoptes scabiei]	0	0	0	0	0	0	22.5556	NaN	22.4978	NaN	22.0122	Down-regulated	Ee VS El	11.6683	0	-22.3552	-10.516	5	5	5	15.4	15.4	15.4	53.416	0	26.902	557460000	36
SAR_4143s	aldehyde reductase-like protein 1 [Sarcoptes scabiei]	0	0	0	0	0	0	22.1843	NaN	22.0063	22.7492	22.504	Down-regulated	Ee VS El	12.8902	0	-22.3609	-10.4235	9	9	9	10.9	10.9	10.9	98.751	0	13.626	930950000	54
SAR_4190s	NADH dehydrogenase [ubiquinone] 1 beta subcomplex subunit 5, mitochondrial-like protein [Sarcoptes scabiei]	2e-131	0	0	0	0	0	21.9718	NaN	22.3273	22.7851	NaN	Down-regulated	Ee VS El	10.8563	0	-22.3614	-10.2957	6	6	6	12.7	12.7	12.7	55.934	0	68.503	416020000	34
SAR_4202s	COP9 signalosome complex subunit 6-like protein [Sarcoptes scabiei]	0	0	0	0	0	0	23.1113	22.1779	21.2842	22.749	22.4845	Down-regulated	Ee VS El	11.8185	0	-22.3614	-9.68033	4	4	4	15.2	15.2	15.2	32.834	0	13.87	631110000	51
SAR_4207s	mitochondrial import receptor subunit TOM22-like protein [Sarcoptes scabiei]	9e-143	0	0	0	0	0	22.1186	22.613	22.3696	22.5929	22.1428	Down-regulated	Ee VS El	15.5548	0	-22.3674	-10.6222	5	5	5	6.8	6.8	6.8	112.08	0	5.9085	391700000	20
SAR_4209s	phosphoribosylformylglycinamidine synthase-like protein [Sarcoptes scabiei]	0	0	0	0	0	0	NaN	22.3769	22.4685	22.3611	22.2915	Down-regulated	Ee VS El	17.4922	0	-22.3745	-11.0112	3	3	3	18.1	18.1	18.1	27.887	0.00048356	4.4613	804990000	19
SAR_4226s	phosphomannomutase 2-like protein [Sarcoptes scabiei]	0	0	0	0	0	0	22.4597	22.5572	22.4384	22.3874	22.0709	Down-regulated	Ee VS El	16.411	0	-22.3827	-10.7471	3	3	3	7.6	7.6	7.6	61.061	0	4.9005	302400000	25
SAR_4235s	Histone H2B-like protein 1 [Sarcoptes scabiei]	2e-75	0	0	0	0	0	22.0894	NaN	22.3539	NaN	22.7477	Down-regulated	Ee VS El	11.4015	0	-22.397	-10.4675	4	4	4	10.3	10.3	10.3	50.927	0	23.928	164680000	22
SAR_4244s	50S ribosomal protein L1, chloroplastic-like [Dermatophagoides pteronyssinus]	1e-146	0	0	0	0	0	22.2792	21.8982	22.3121	22.758	22.7747	Down-regulated	Ee VS El	14.0204	0	-22.4044	-10.3499	6	6	6	7.5	7.5	7.5	118.94	0	13.701	299870000	20
SAR_4283s	phosphatidylinositol-binding clathrin assembly protein LAP-like protein [Sarcoptes scabiei]	0	0	0	0	0	0	22.6118	21.8998	22.5613	22.5656	NaN	Down-regulated	Ee VS El	12.8072	0	-22.4096	-10.425	4	4	4	12.7	12.7	12.7	35.515	0	5.1161	353340000	23
SAR_4284s	cytoskeleton-associated protein 5-like protein [Sarcoptes scabiei]	0	0	0	0	0	0	23.6346	20.6551	21.8825	22.4788	23.4179	Down-regulated	Ee VS El	9.88938	0	-22.4138	-8.81693	9	8	8	48.2	48.2	48.2	18.013	0	18.363	808660000	52
SAR_4324s	mitochondrial 2-oxodicarboxylate carrier-like protein [Sarcoptes scabiei]	0	0	0	0	0	0	22.1636	22.7403	22.1416	22.6623	NaN	Down-regulated	Ee VS El	13.0138	0	-22.4269	-10.4805	4	4	4	3.5	3.5	3.5	200.23	0	9.9005	385470000	26
SAR_4369s	motile sperm domain containing 2-like protein 2 [Sarcoptes scabiei]	0	0	0	0	0	0	22.3608	NaN	22.3348	22.3733	22.6448	Down-regulated	Ee VS El	15.4031	0	-22.4284	-10.8679	8	8	8	7.3	7.3	7.3	146.1	0	12.707	499340000	28
SAR_4397s	alpha-N-acetylgalactosaminidase-like [Dermatophagoides pteronyssinus]	3e-167	0	0	0	0	0	22.3663	NaN	NaN	22.4272	22.5199	Down-regulated	Ee VS El	15.1963	0	-22.4378	-11.0389	6	6	6	13.4	13.4	13.4	65.91	0	15.486	315380000	27
SAR_4481s	dnaJ and DUF4339 domain containing protein [Sarcoptes scabiei]	0	0	0	0	0	0	NaN	NaN	22.3082	22.4561	22.5912	Down-regulated	Ee VS El	13.6232	0	-22.4518	-10.9006	6	6	6	16.4	16.4	16.4	66.286	0	10.162	379520000	25
SAR_4503s	probable cytosolic oligopeptidase A [Dermatophagoides pteronyssinus]	0	0	0	0	0	0	22.3977	22.4938	NaN	22.6374	22.2957	Down-regulated	Ee VS El	15.4012	0	-22.4561	-10.8807	5	5	5	4.9	4.9	4.9	113.47	0	9.2224	476190000	25
SAR_4517s	TraB domain-containing protein [Sarcoptes scabiei]	4e-156	0	0	0	0	0	22.7157	22.1306	22.3938	22.6178	22.5023	Down-regulated	Ee VS El	15.7278	0	-22.472	-10.6956	3	3	3	9.4	9.4	9.4	71.597	0	128.47	236680000	22
SAR_451s	DDRGK domain-containing protein 1-like protein [Sarcoptes scabiei]	0	0	0	0	0	0	NaN	22.4548	NaN	22.3815	22.6066	Down-regulated	Ee VS El	14.1721	0	-22.481	-10.9749	4	4	4	13.6	13.6	13.6	39.478	0	5.698	371500000	14
SAR_4523s	Presequence protease, mitochondrial-like protein [Sarcoptes scabiei]	0	0	0	0	0	0	23.4447	22.4559	22.6292	21.987	21.9189	Down-regulated	Ee VS El	12.2551	0	-22.4871	-9.885	10	10	10	21.1	21.1	21.1	49.416	0	42.936	1655900000	77
SAR_4538s	LIM domain protein 2 [Sarcoptes scabiei]	1e-153	0	0	0	0	0	22.6149	22.1378	22.567	22.5849	22.5577	Down-regulated	Ee VS El	16.1644	0	-22.4925	-10.7661	5	5	5	25	25	25	30.764	0	10.065	456520000	30
SAR_4555s	lethal(2) giant larvae-like protein [Sarcoptes scabiei]	0	0	0	0	0	0	22.4291	NaN	22.4465	22.288	22.8151	Down-regulated	Ee VS El	14.078	0	-22.4947	-10.7176	6	6	6	11.4	11.4	11.4	107.47	0	19.268	686710000	24
SAR_4581s	cathepsin B-like protein 1 [Sarcoptes scabiei]	0	0	0	0	0	0	22.7441	22.2948	NaN	NaN	22.4573	Down-regulated	Ee VS El	12.3923	0	-22.4987	-10.7345	7	7	7	11.8	11.8	11.8	86.695	0	11.77	1518900000	35
SAR_4617s	phospholipid hydroperoxide glutathione peroxidase, mitochondrial-like protein [Sarcoptes scabiei]	0	0	0	0	0	0	22.7191	NaN	NaN	22.2745	22.5416	Down-regulated	Ee VS El	12.4365	0	-22.5117	-10.7487	3	3	3	8.6	8.6	8.6	41.665	0	21.062	274100000	12
SAR_4627s	kinesin light chain-like protein [Sarcoptes scabiei]	0	0	0	0	0	0	NaN	22.2914	NaN	22.6588	22.5906	Down-regulated	Ee VS El	12.7899	0	-22.5136	-10.8114	8	8	8	26	26	26	66.088	0	40.632	1085700000	36
SAR_4675s	RNA-binding protein 39-like protein [Sarcoptes scabiei]	0	0	0	0	0	0	22.2509	NaN	22.4855	22.7688	22.5638	Down-regulated	Ee VS El	14.2347	0	-22.5173	-10.7533	2	2	2	5	5	5	84.9	0.00092293	3.6358	446550000	18
SAR_4705s	Cuticle protein-like protein 6 [Sarcoptes scabiei]	1e-166	0	0	0	0	0	NaN	NaN	22.5193	22.4016	22.6655	Down-regulated	Ee VS El	13.81	0	-22.5288	-10.959	7	7	7	8	8	8	149.39	0	34.578	362910000	25
SAR_4708s	hypothetical protein QR98_0091450 [Sarcoptes scabiei]	0	0	0	0	0	0	22.3257	22.0204	22.879	22.9419	22.4772	Down-regulated	Ee VS El	13.8775	0	-22.5288	-10.3696	7	7	7	14.2	14.2	14.2	91.393	0	30.493	491190000	43
SAR_4715s	sarcoplasmic calcium-binding proteins I, III, and IV-like [Dermatophagoides pteronyssinus]	6e-127	0	0	0	0	0	22.641	NaN	22.3978	NaN	22.549	Down-regulated	Ee VS El	14.0025	0	-22.5293	-10.9804	2	2	2	3.8	3.8	3.8	57.682	0.00047259	4.0302	824630000	37
SAR_472s	hypothetical protein QR98_0048280 [Sarcoptes scabiei]	1e-180	0	0	0	0	0	22.5233	22.4417	22.6374	NaN	NaN	Down-regulated	Ee VS El	14.5828	0	-22.5341	-11.0383	7	7	7	24.4	24.4	24.4	30.76	0	46.774	1430800000	49
SAR_4730s	acid methyltransferase-like protein [Sarcoptes scabiei]	3e-172	0	0	0	0	0	22.5586	22.7862	22.4239	22.264	22.6904	Down-regulated	Ee VS El	16.026	0	-22.5446	-10.7712	6	6	6	17	17	17	44.359	0	50.134	489130000	25
SAR_4747s	WD repeat and FYVE domain-containing protein 2-like protein [Sarcoptes scabiei]	0	0	0	0	0	0	22.4298	NaN	22.0277	22.6751	23.0509	Down-regulated	Ee VS El	12.1204	0	-22.5459	-10.3012	6	6	6	12.2	12.2	12.2	51.121	0	6.8286	744140000	25
SAR_4750s	uncharacterized protein LOC113791134 isoform X1 [Dermatophagoides pteronyssinus]	0	0	0	0	0	0	22.658	22.3234	22.436	22.7296	22.6542	Down-regulated	Ee VS El	16.6855	0	-22.5602	-10.8619	5	5	5	12.9	12.9	12.9	54.078	0	13.28	689210000	34
SAR_477s	UDP-N-acetylhexosamine pyrophosphorylase-like protein [Sarcoptes scabiei]	0	0	0	0	0	0	22.6476	23.0253	22.7923	22.4235	21.9127	Down-regulated	Ee VS El	13.5634	0	-22.5603	-10.3054	8	8	8	46.9	46.9	46.9	21.254	0	154.73	2665600000	85
SAR_4795s	mesh-like CUB and sushi domain-containing protein [Sarcoptes scabiei]	0	0	0	0	0	0	22.6088	22.0659	22.4514	22.9324	22.8989	Down-regulated	Ee VS El	14.1674	0	-22.5915	-10.4629	9	9	9	7.6	7.6	7.6	141.72	0	13.184	546890000	36
SAR_4834s	DFP2-like protein 5 [Sarcoptes scabiei]	1e-113	0	0	0	0	0	22.7163	22.4014	22.0237	22.9717	22.8977	Down-regulated	Ee VS El	13.8423	0	-22.6022	-10.3922	5	5	5	13	13	13	66.866	0	36.548	582550000	56
SAR_4906s	hypothetical protein QR98_0046900 [Sarcoptes scabiei]	0	0	0	0	0	0	22.5216	22.7683	23.2308	22.8139	21.8097	Down-regulated	Ee VS El	12.8303	0	-22.6289	-10.1276	5	5	5	24.7	24.7	24.7	45.467	0	96.695	3657100000	77
SAR_4919s	tumor susceptibility gene 101-like protein [Sarcoptes scabiei]	0	0	0	0	0	0	22.4678	22.7986	22.5685	22.6031	22.7228	Down-regulated	Ee VS El	17.6671	0	-22.6322	-10.9959	10	10	10	28.8	28.8	28.8	55.646	0	30.828	1436700000	77
SAR_4933s	CAAX prenyl protease 1 homolog [Dermatophagoides pteronyssinus]	0	0	0	0	0	0	23.1706	22.3731	22.4558	22.5006	22.7051	Down-regulated	Ee VS El	14.5419	0	-22.641	-10.5639	7	7	7	19.4	19.4	19.4	57.395	0	10.297	473150000	26
SAR_493s	uncharacterized protein LOC113796898 isoform X4 [Dermatophagoides pteronyssinus]	0	0	0	0	0	0	22.7372	NaN	22.4031	22.7695	22.6596	Down-regulated	Ee VS El	15.0231	0	-22.6423	-10.923	4	4	4	12.4	12.4	12.4	38.319	0	4.8813	365180000	14
SAR_5064s	DUF2042 domain containing protein [Sarcoptes scabiei]	0	0	0	0	0	0	22.535	21.9949	22.519	22.9949	23.171	Down-regulated	Ee VS El	13.2784	0	-22.643	-10.2637	5	5	5	16.1	16.1	16.1	46.174	0	10.608	604680000	34
SAR_5110s	transport Sec61 subunit alpha-like protein 1-like protein [Sarcoptes scabiei]	0	0	0	0	0	0	22.8951	NaN	22.3814	22.6556	NaN	Down-regulated	Ee VS El	12.0909	0	-22.644	-10.74	7	7	7	21.4	21.4	21.4	69.753	0	25.663	810150000	40
SAR_5118s	hypothetical protein QR98_0056110 [Sarcoptes scabiei]	2e-80	0	0	0	0	0	22.6153	22.752	22.6585	22.7364	22.4763	Down-regulated	Ee VS El	18.2241	0	-22.6477	-11.0496	3	3	3	8.2	8.2	8.2	48.796	0	323.31	475590000	29
SAR_5174s	myosin light chain kinase, smooth muscle-like [Dermatophagoides pteronyssinus]	1e-138	0	0	0	0	0	22.7462	22.6468	22.7721	22.6337	22.4504	Down-regulated	Ee VS El	17.7632	0	-22.6498	-11.0128	5	5	5	11.3	11.3	11.3	65.036	0	8.644	775460000	49
SAR_5185s	general vesicular transport factor p115-like protein [Sarcoptes scabiei]	0	0	0	0	0	0	22.655	NaN	22.5806	22.7072	22.6639	Down-regulated	Ee VS El	18.5197	0	-22.6517	-11.1966	3	3	3	14.9	14.9	14.9	29.341	0	10.634	509000000	42
SAR_5194s	translocon-associated protein subunit gamma-like protein [Sarcoptes scabiei]	2e-121	0	0	0	0	0	22.4288	NaN	22.6715	NaN	22.8807	Down-regulated	Ee VS El	12.4263	0	-22.6603	-10.8146	5	5	5	9.5	9.5	9.5	82.165	0	8.7676	211770000	15
SAR_5269s	flotillin-2-like protein, partial [Sarcoptes scabiei]	0	0	0	0	0	0	22.7041	22.1679	22.6164	22.9611	22.8605	Down-regulated	Ee VS El	14.6931	0	-22.662	-10.6033	7	7	7	19.4	19.4	19.4	43.314	0	42.624	884560000	42
SAR_5273s	supervillin-like protein [Sarcoptes scabiei]	0	0	0	0	0	0	22.6392	22.7978	22.7553	22.4619	NaN	Down-regulated	Ee VS El	15.3302	0	-22.6636	-10.9699	5	5	5	8.6	8.6	8.6	53.633	0	15.582	614120000	31
SAR_5274s	PREDICTED: striatin-like [Rhagoletis zephyria]	0	0	0	0	0	0	NaN	NaN	22.4619	22.6723	22.8601	Down-regulated	Ee VS El	12.7574	0	-22.6648	-10.8756	11	11	11	17.1	17.1	17.1	118.21	0	20.405	1459000000	65
SAR_5279s	xaa-Pro dipeptidase-like protein [Sarcoptes scabiei]	0	0	0	0	0	0	22.3237	22.4297	NaN	22.8297	23.1032	Down-regulated	Ee VS El	12.6667	0	-22.6716	-10.5034	3	3	3	10.7	10.7	10.7	32.836	0.00047529	4.1885	415350000	25
SAR_5322s	exportin-1-like protein [Sarcoptes scabiei]	0	0	0	0	0	0	22.5248	22.4796	NaN	22.7434	23.0311	Down-regulated	Ee VS El	13.7605	0	-22.6947	-10.7522	5	5	5	10.4	10.4	10.4	88.017	0	12.734	332880000	24
SAR_5338s	polyribonucleotide 5'-hydroxyl-kinase Clp1-like protein [Sarcoptes scabiei]	0	0	0	0	0	0	NaN	22.9805	NaN	22.6407	22.4969	Down-regulated	Ee VS El	12.1879	0	-22.706	-10.7882	3	3	3	4.9	4.9	4.9	71.442	0.0018198	3.3852	440950000	7
SAR_5378s	lipase-like protein 2 [Sarcoptes scabiei]	0	0	0	0	0	0	22.6023	NaN	22.6502	22.93	22.642	Down-regulated	Ee VS El	15.326	0	-22.7061	-10.9894	5	5	5	8.1	8.1	8.1	92.892	0	7.728	551900000	32
SAR_5387s	NADH dehydrogenase [ubiquinone] iron-sulfur protein 7, mitochondrial-like protein [Sarcoptes scabiei]	6e-166	0	0	0	0	0	22.5049	22.6746	22.4553	22.8938	23.0558	Down-regulated	Ee VS El	15.3374	0	-22.7169	-10.7444	6	6	6	19	19	19	51.765	0	13.032	528270000	19
SAR_5391s	dynamin-like protein 120 kDa protein, mitochondrial-like protein [Sarcoptes scabiei]	0	0	0	0	0	0	22.4698	NaN	NaN	22.8018	22.8889	Down-regulated	Ee VS El	12.4915	0	-22.7202	-10.854	5	5	5	15.5	15.5	15.5	52.973	0	20.056	696480000	46
SAR_5429s	GNAT-like acetyltransferase domain containing protein [Sarcoptes scabiei]	0	0	0	0	0	0	22.7065	NaN	22.7057	22.7742	22.7251	Down-regulated	Ee VS El	20.0248	0	-22.7279	-11.2843	7	7	7	5.7	5.7	5.7	252.33	0	13.494	766950000	41
SAR_5430s	hypothetical protein QR98_0004160 [Sarcoptes scabiei]	0	0	0	0	0	0	22.2628	22.3112	22.9636	23.2604	22.8734	Down-regulated	Ee VS El	13.5089	0	-22.7343	-10.3637	17	17	17	51.4	51.4	51.4	47.429	0	261.33	10517000000	173
SAR_5463s	isovaleryl-CoA dehydrogenase, mitochondrial-like protein [Sarcoptes scabiei]	0	0	0	0	0	0	NaN	23.4881	22.3426	22.3831	NaN	Down-regulated	Ee VS El	9.68517	0	-22.7379	-9.99885	3	3	3	26	26	26	24.54	0	41.403	501550000	28
SAR_5486s	ras-related protein Rab-3 [Dermatophagoides pteronyssinus]	1e-153	0	0	0	0	0	NaN	NaN	22.785	23.0219	22.4096	Down-regulated	Ee VS El	11.6243	0	-22.7388	-10.6746	8	8	8	27.7	27.7	27.7	49.68	0	123.49	1995900000	72
SAR_555s	hydroxypyruvate isomerase-like protein [Sarcoptes scabiei]	3e-150	0	0	0	0	0	22.8786	NaN	NaN	22.7447	22.5956	Down-regulated	Ee VS El	13.656	0	-22.7396	-11.0403	4	4	4	21.8	21.8	21.8	39.374	0	24.665	540620000	26
SAR_5574s	hypothetical protein QR98_0012300 [Sarcoptes scabiei]	3e-121	0	0	0	0	0	22.8696	22.5709	22.5513	22.854	22.8744	Down-regulated	Ee VS El	16.8135	0	-22.744	-10.9619	7	7	7	38.9	38.9	38.9	27.142	0	54.348	1874300000	69
SAR_5575s	hypothetical protein QR98_0079390 [Sarcoptes scabiei]	0	0	0	0	0	0	23.1917	22.3429	22.6852	23.0731	22.5231	Down-regulated	Ee VS El	14.1493	0	-22.7632	-10.5324	12	12	12	29.1	29.1	29.1	52.757	0	141.82	3110400000	99
SAR_5578s	hypothetical protein QR98_0037360 [Sarcoptes scabiei]	0	0	0	0	0	0	22.673	22.8891	22.7823	22.8301	22.7482	Down-regulated	Ee VS El	19.3051	0	-22.7845	-11.1876	2	2	2	12.8	12.8	12.8	27.512	0	6.8859	655940000	37
SAR_560s	casein kinase II subunit beta-like protein 2 [Sarcoptes scabiei]	5e-166	0	0	0	0	0	22.9028	22.5754	22.6645	22.9678	22.8513	Down-regulated	Ee VS El	16.8538	0	-22.7924	-10.9889	11	11	11	29.7	29.7	29.7	47.47	0	43.632	1825600000	59
SAR_5629s	serine/threonine-protein phosphatase 2B catalytic subunit alpha isoform-like isoform X1 [Dermatophagoides pteronyssinus]	0	0	0	0	0	0	22.7017	22.5855	NaN	NaN	23.091	Down-regulated	Ee VS El	12.0309	0	-22.7927	-10.7939	4	4	4	6.5	6.5	6.5	97.102	0.00047059	3.9287	372990000	9
SAR_5639s	glycine C-acetyltransferase/2-amino-3-ketobutyrate-CoA ligase-like protein [Sarcoptes scabiei]	0	0	0	0	0	0	22.7562	NaN	22.9003	NaN	22.7244	Down-regulated	Ee VS El	14.7366	0	-22.7936	-11.176	6	6	6	20.9	20.9	20.9	49.008	0	8.9987	723350000	27
SAR_5640s	uncharacterized protein LOC113791801 [Dermatophagoides pteronyssinus]	0	0	0	0	0	0	22.8357	NaN	22.5036	23.0652	NaN	Down-regulated	Ee VS El	11.8642	0	-22.8015	-10.7602	5	5	5	34.4	34.4	34.4	22.211	0	45.543	1472100000	60
SAR_5643s	Chitin binding Peritrophin-A domain containing protein 8 [Sarcoptes scabiei]	5e-125	0	0	0	0	0	22.4161	NaN	23.149	22.8636	22.7885	Down-regulated	Ee VS El	13.2281	0	-22.8043	-10.6935	9	9	9	10.6	10.6	10.6	103.06	0	20.094	1315000000	54
SAR_5683s	T-complex protein 11-like protein 1 [Dermatophagoides pteronyssinus] >gi	0	0	0	0	0	0	22.3414	NaN	22.0885	23.9971	NaN	Down-regulated	Ee VS El	8.47838	0	-22.809	-9.35909	2	2	2	16.7	16.7	16.7	10.27	0	74.91	1652000000	65
SAR_5715s	hypothetical protein QR98_0043370 [Sarcoptes scabiei]	0	0	0	0	0	0	22.0307	22.0868	23.2954	23.3892	23.2593	Down-regulated	Ee VS El	11.9045	0	-22.8123	-9.88193	11	11	11	27.6	27.6	27.6	54.335	0	98.12	2560400000	108
SAR_5717s	Phosphomannose isomerase and protein kinase domain containing protein [Sarcoptes scabiei]	0	0	0	0	0	0	22.959	NaN	NaN	22.7121	22.8496	Down-regulated	Ee VS El	14.0187	0	-22.8402	-11.1298	4	4	4	7.4	7.4	7.4	103.86	0	6.1627	239790000	13
SAR_5739s	N-acetylgalactosamine kinase-like [Dermatophagoides pteronyssinus] >gi	0	0	0	0	0	0	22.7507	23.1205	22.6926	22.7394	22.9292	Down-regulated	Ee VS El	16.6207	0	-22.8465	-10.9868	10	10	10	13.4	13.4	13.4	108.7	0	15.113	480340000	35
SAR_574s	hypothetical protein QR98_0040760 [Sarcoptes scabiei]	0	0	0	0	0	0	22.8572	23.161	NaN	22.7279	22.6896	Down-regulated	Ee VS El	14.2838	0	-22.8589	-10.917	7	7	7	27.2	27.2	27.2	42.69	0	15.428	1021400000	28
SAR_5836s	Mo25-like protein [Sarcoptes scabiei]	0	0	0	0	0	0	22.6845	NaN	23.234	22.4185	23.1292	Down-regulated	Ee VS El	12.5199	0	-22.8665	-10.5484	8	8	4	21.5	21.5	10.3	107.89	0	142.63	1115400000	50
SAR_5850s	Sar s 27 allergen (serpin-like protein 2) [Sarcoptes scabiei]	0	0	0	0	0	0	NaN	NaN	22.6839	23.0248	22.8912	Down-regulated	Ee VS El	13.1666	0	-22.8666	-11.0338	4	4	4	11.6	11.6	11.6	55.076	0	7.3336	711430000	35
SAR_5855s	Sar s 2 allergen (lipid recognition domain containing protein) [Sarcoptes scabiei]	2e-135	0	0	0	0	0	23.0764	22.8715	22.6209	22.695	23.1611	Down-regulated	Ee VS El	15.6706	0	-22.885	-10.8737	5	5	5	15.7	15.7	15.7	62.21	0	30.66	346080000	27
SAR_5880s	dolichol-phosphate mannosyltransferase-like protein [Sarcoptes scabiei]	8e-177	0	0	0	0	0	NaN	22.6907	22.7894	22.9785	23.0831	Down-regulated	Ee VS El	14.8468	0	-22.8854	-11.0127	6	6	6	21.1	21.1	21.1	30.764	0	23.083	887360000	57
SAR_5946s	Der f 28 allergen [Dermatophagoides farinae]	0	0	0	0	0	0	22.6268	NaN	NaN	23.2459	22.7896	Down-regulated	Ee VS El	11.5404	0	-22.8874	-10.7185	2	2	2	10.5	10.5	10.5	36.931	0	5.8015	368330000	25
SAR_5962s	FK506-binding protein-like protein 1 [Sarcoptes scabiei]	0	0	0	0	0	0	22.9359	23.0591	22.8081	22.9234	22.8207	Down-regulated	Ee VS El	18.5655	0	-22.9094	-11.1998	6	6	6	23.7	23.7	23.7	27.134	0	46.337	1823000000	60
SAR_599s	fructose-1,6-bisphosphatase 1-like protein [Sarcoptes scabiei]	2e-168	0	0	0	0	0	22.5377	NaN	22.9677	23.1844	22.9899	Down-regulated	Ee VS El	13.551	0	-22.9199	-10.8123	5	5	5	22.1	22.1	22.1	36.829	0	22.987	739980000	18
SAR_6043s	hypothetical protein QR98_0019190 [Sarcoptes scabiei]	0	0	0	0	0	0	23.0116	22.9006	NaN	22.951	22.9014	Down-regulated	Ee VS El	18.5602	0	-22.9412	-11.3397	2	2	2	14.3	14.3	14.3	12.733	0	41.232	459070000	26
SAR_6063s	splicing factor U2AF 50 kDa subunit-like protein [Sarcoptes scabiei]	0	0	0	0	0	0	22.9168	NaN	22.5592	23.3956	22.898	Down-regulated	Ee VS El	12.8495	0	-22.9424	-10.6657	6	6	6	40	40	40	28.698	0	38.66	614780000	28
SAR_6069s	DFP2-like protein 27 [Sarcoptes scabiei]	1e-149	0	0	0	0	0	NaN	NaN	22.9535	22.9692	22.9288	Down-regulated	Ee VS El	18.7324	0	-22.9505	-11.4262	2	2	2	5.6	5.6	5.6	43.134	0.00046948	3.8849	258710000	16
SAR_6074s	endoplasmic reticulum resident protein 29-like protein [Sarcoptes scabiei]	5e-87	0	0	0	0	0	22.2044	NaN	23.0926	23.4709	23.045	Down-regulated	Ee VS El	11.512	0	-22.9532	-10.2715	21	21	21	22.8	22.8	22.8	134.68	0	164.15	3096000000	120
SAR_609s	transport Sec61 subunit beta-like protein [Sarcoptes scabiei]	4e-49	0	0	0	0	0	22.7825	23.2842	22.9138	22.8479	NaN	Down-regulated	Ee VS El	14.1472	0	-22.9571	-10.9392	4	4	4	11.1	11.1	11.1	53.463	0	8.9449	653740000	31
SAR_6120s	cytosolic purine 5'-nucleotidase-like protein [Sarcoptes scabiei]	0	0	0	0	0	0	23.2095	NaN	22.9124	23.1056	22.6351	Down-regulated	Ee VS El	13.7928	0	-22.9656	-10.8798	7	7	7	28.3	28.3	28.3	36.703	0	233.32	1125300000	81
SAR_6156s	hypothetical protein QR98_0050420 [Sarcoptes scabiei]	0	0	0	0	0	0	22.9931	23.0681	NaN	22.8762	NaN	Down-regulated	Ee VS El	14.6763	0	-22.9791	-11.26	13	3	3	20	6.2	6.2	71.409	0	4.5813	806200000	22
SAR_6176s	39S ribosomal protein L28, mitochondrial-like [Dermatophagoides pteronyssinus]	2e-130	0	0	0	0	0	23.3061	NaN	22.8639	22.9155	22.8364	Down-regulated	Ee VS El	14.2189	0	-22.9805	-10.9618	5	5	5	15.7	15.7	15.7	46.909	0	22.37	411050000	29
SAR_6178s	hypothetical protein QR98_0012610 [Sarcoptes scabiei]	5e-89	0	0	0	0	0	23.3235	22.3817	NaN	23.0685	23.1535	Down-regulated	Ee VS El	12.2921	0	-22.9818	-10.5336	2	2	2	10.3	10.3	10.3	26.951	0.0067797	2.5764	467740000	14
SAR_6192s	PREDICTED: guanine nucleotide-binding protein G(o) subunit alpha-like, partial [Rhagoletis zephyria]	2e-57	0	0	0	0	0	22.7669	22.7078	23.479	NaN	NaN	Down-regulated	Ee VS El	10.7941	0	-22.9846	-10.5387	5	5	5	20.3	20.3	20.3	25.662	0	53.403	645860000	40
SAR_6250s	hypothetical protein QR98_0083010 [Sarcoptes scabiei]	1e-63	0	0	0	0	0	22.7791	NaN	23.1495	22.84	23.1729	Down-regulated	Ee VS El	14.4314	0	-22.9854	-10.9982	9	9	9	34.5	34.5	34.5	43.824	0	146.51	1258200000	51
SAR_6260s	Lipocalin-like protein 3 [Sarcoptes scabiei]	7e-97	0	0	0	0	0	23.3573	22.7099	22.9695	22.9792	22.9538	Down-regulated	Ee VS El	15.7172	0	-22.9939	-10.9302	13	13	13	46.4	46.4	46.4	39.087	0	177.82	5324700000	116
SAR_6273s	hypothetical protein QR98_0045830 [Sarcoptes scabiei]	0	0	0	0	0	0	22.6492	20.9583	23.7385	23.9485	23.6932	Down-regulated	Ee VS El	9.88133	0	-22.9975	-8.99204	12	12	12	46.4	46.4	46.4	26.045	0	90.342	4066000000	141
SAR_6355s	hypothetical protein QR98_0015100 [Sarcoptes scabiei]	2e-125	0	0	0	0	0	22.9553	NaN	23.2229	23.0346	22.8043	Down-regulated	Ee VS El	14.9242	0	-23.0043	-11.0782	10	5	4	28.5	10.9	7	29.113	0	30.814	1302200000	64
SAR_6359s	hypothetical protein QR98_0050540 [Sarcoptes scabiei]	0	0	0	0	0	0	23.1494	22.8456	NaN	NaN	23.0474	Down-regulated	Ee VS El	13.4577	0	-23.0141	-11.1438	7	7	7	4.5	4.5	4.5	243.5	0	11.986	563300000	20
SAR_6386s	hypothetical protein QR98_0102270 [Sarcoptes scabiei]	5e-110	0	0	0	0	0	22.9511	22.6028	22.8167	23.275	23.4377	Down-regulated	Ee VS El	14.4024	0	-23.0167	-10.6975	3	3	3	14.1	14.1	14.1	22.695	0.0004852	4.5357	388580000	24
SAR_6404s	thioredoxin-like protein 1 [Dermatophagoides pteronyssinus]	1e-173	0	0	0	0	0	NaN	NaN	23.1451	22.6943	23.2412	Down-regulated	Ee VS El	11.8024	0	-23.0269	-10.8458	7	7	7	7	7	7	200	0	13.111	441210000	20
SAR_6457s	phosphatase 1B-like protein [Sarcoptes scabiei]	0	0	0	0	0	0	NaN	23.4042	NaN	22.8174	22.898	Down-regulated	Ee VS El	11.5809	0	-23.0399	-10.796	3	3	3	16.2	16.2	16.2	35.269	0	10.296	579100000	31
SAR_6517s	Ig-like and fibronectin type-III domain-containing protein [Sarcoptes scabiei]	0	0	0	0	0	0	22.9378	NaN	NaN	22.3018	23.8895	Down-regulated	Ee VS El	9.18227	0	-23.043	-9.86045	8	8	8	14	14	14	138.66	0	45.949	491980000	23
SAR_6566s	mothers against decapentaplegic homolog 9-like [Dermatophagoides pteronyssinus] >gi	0	0	0	0	0	0	22.7553	22.9527	23.214	23.2375	23.0917	Down-regulated	Ee VS El	16.2389	0	-23.0502	-11.0316	9	9	9	66.9	66.9	66.9	18.104	0	152.47	3560600000	102
SAR_6572s	39S ribosomal protein L2, mitochondrial-like [Dermatophagoides pteronyssinus]	0	0	0	0	0	0	23.1635	NaN	22.812	22.9981	23.245	Down-regulated	Ee VS El	14.6422	0	-23.0547	-11.0619	14	14	14	51.1	51.1	51.1	39.985	0	210.78	7107700000	151
SAR_659s	N-fatty-acyl-amino acid synthase/hydrolase PM20D1-like isoform X1 [Dermatophagoides pteronyssinus] >gi	0	0	0	0	0	0	23.0651	22.5639	22.9769	23.73	22.9984	Down-regulated	Ee VS El	13.6656	0	-23.0669	-10.5433	6	6	6	25.3	25.3	25.3	41.382	0	144.81	887180000	70
SAR_6608s	cAMP-dependent protein kinase catalytic subunit alpha-like protein, partial [Euroglyphus maynei]	0	0	0	0	0	0	23.0391	23.2574	23.3277	23.0756	22.6641	Down-regulated	Ee VS El	15.3525	0	-23.0728	-10.9061	3	3	3	6.8	6.8	6.8	71.995	0	69.137	2084700000	56
SAR_6652s	dihydropyrimidine dehydrogenase [NADP(+)]-like protein [Sarcoptes scabiei]	0	0	0	0	0	0	23.1503	NaN	23.3376	22.7873	23.0198	Down-regulated	Ee VS El	14.0732	0	-23.0738	-10.9794	8	8	8	18.2	18.2	18.2	49.278	0	43.217	727080000	37
SAR_6685s	peroxisomal acyl-coenzyme A oxidase 3-like protein, partial [Sarcoptes scabiei]	0	0	0	0	0	0	22.8715	23.0132	23.342	NaN	NaN	Down-regulated	Ee VS El	12.304	0	-23.0756	-10.9791	3	3	3	21.7	21.7	21.7	16.999	0	42.922	356920000	19
SAR_678s	NADPH-cytochrome P450 reductase-like protein [Sarcoptes scabiei]	0	0	0	0	0	0	23.4874	22.307	24.2746	23.2539	22.0918	Down-regulated	Ee VS El	11.0458	0	-23.0829	-9.61857	11	11	4	39.6	39.6	10	28.464	0	66.273	2954700000	111
SAR_6812s	galactosyltransferase-like protein 3 [Sarcoptes scabiei]	0	0	0	0	0	0	22.682	NaN	23.2564	23.3885	23.0241	Down-regulated	Ee VS El	13.1882	0	-23.0877	-10.809	5	5	5	20.3	20.3	20.3	35.396	0	5.8167	386730000	22
SAR_6813s	hydroxymethylglutaryl-CoA synthase, cytoplasmic-like protein [Sarcoptes scabiei]	0	0	0	0	0	0	22.7846	NaN	NaN	23.3291	23.1592	Down-regulated	Ee VS El	11.9321	0	-23.091	-10.905	3	3	3	9.2	9.2	9.2	34.953	0	7.7492	606310000	32
SAR_6839s	uncharacterized protein LOC113797784 [Dermatophagoides pteronyssinus]	0	0	0	0	0	0	23.3465	NaN	22.9206	23.0827	23.0803	Down-regulated	Ee VS El	14.8999	0	-23.1075	-11.1228	5	5	5	8.3	8.3	8.3	82.922	0	43.682	524890000	49
SAR_690s	synapsin-like protein, partial [Sarcoptes scabiei]	0	0	0	0	0	0	23.3856	22.8662	23.5028	22.6982	23.1054	Down-regulated	Ee VS El	14.4178	0	-23.1116	-10.7419	9	9	9	15.1	15.1	15.1	89.528	0	232.69	2792200000	90
SAR_6992s	secernin-like protein [Sarcoptes scabiei]	0	0	0	0	0	0	22.9319	NaN	22.8076	23.3831	23.325	Down-regulated	Ee VS El	13.4413	0	-23.1119	-10.875	9	9	9	19.5	19.5	19.5	67.298	0	44.238	1444200000	78
SAR_7046s	DNA-directed RNA polymerase II subunit RPB1-like isoform X3 [Dermatophagoides pteronyssinus]	0	0	0	0	0	0	23.0593	22.1234	23.3736	23.2591	23.7657	Down-regulated	Ee VS El	12.3666	0	-23.1162	-10.1671	13	13	13	18.1	18.1	18.1	97.601	0	66.811	704180000	60
SAR_7048s	peroxidase-like isoform X1 [Dermatophagoides pteronyssinus] >gi	0	0	0	0	0	0	23.1559	NaN	23.5403	23.296	22.5532	Down-regulated	Ee VS El	12.2681	0	-23.1363	-10.5915	2	2	2	17.5	17.5	17.5	25.725	0	6.7679	777020000	20
SAR_7291s	hypothetical protein QR98_0013330 [Sarcoptes scabiei]	0	0	0	0	0	0	22.8953	22.7997	23.2936	23.4707	23.2357	Down-regulated	Ee VS El	15.0615	0	-23.139	-10.8835	5	5	5	22.3	22.3	22.3	26.787	0	60.999	1697000000	88
SAR_7299s	calbindin-32-like [Dermatophagoides pteronyssinus]	0	0	0	0	0	0	NaN	22.7627	23.5197	23.2924	22.9913	Down-regulated	Ee VS El	12.9776	0	-23.1415	-10.7833	5	5	5	23.5	23.5	23.5	29.979	0	8.0395	656130000	31
SAR_7307s	transcription elongation factor B polypeptide 2-like protein [Sarcoptes scabiei]	1e-54	0	0	0	0	0	22.8697	NaN	22.8606	23.5746	23.2674	Down-regulated	Ee VS El	12.8703	0	-23.1431	-10.7576	5	5	5	30.1	30.1	30.1	27.734	0	16.303	339130000	28
SAR_7330s	fasciclin-2-like isoform X4 [Dermatophagoides pteronyssinus]	0	0	0	0	0	0	NaN	23.0269	22.8408	22.9599	23.7676	Down-regulated	Ee VS El	12.272	0	-23.1488	-10.5979	5	5	5	29.2	29.2	29.2	17.2	0	7.3726	973150000	31
SAR_7414s	SWI/SNF-related subfamily D member 1-like protein [Sarcoptes scabiei]	0	0	0	0	0	0	23.5811	NaN	22.5283	23.0421	23.469	Down-regulated	Ee VS El	11.8768	0	-23.1551	-10.4777	5	5	5	8	8	8	106.87	0	6.2847	467790000	20
SAR_7437s	DNA ligase 1-like protein [Sarcoptes scabiei]	0	0	0	0	0	0	23.2918	22.3062	23.1537	23.4299	23.6366	Down-regulated	Ee VS El	12.9959	0	-23.1636	-10.3932	13	13	13	31.8	31.8	31.8	57.76	0	116	3786300000	96
SAR_7443s	complement component 1 Q subcomponent-binding protein, mitochondrial-like protein [Sarcoptes scabiei]	6e-141	0	0	0	0	0	23.1862	22.9164	23.1227	23.3612	23.2446	Down-regulated	Ee VS El	16.9263	0	-23.1662	-11.171	6	6	6	28.2	28.2	28.2	35.632	0	14.894	1056300000	58
SAR_745s	hypothetical protein QR98_0030430 [Sarcoptes scabiei]	1e-162	0	0	0	0	0	NaN	23.4196	23.4919	23.202	22.7003	Down-regulated	Ee VS El	12.7676	0	-23.2034	-10.7576	6	6	6	31.7	31.7	31.7	26.131	0	55.825	1401600000	62
SAR_7476s	uncharacterized protein LOC113797837 [Dermatophagoides pteronyssinus]	0	0	0	0	0	0	23.1677	NaN	23.0541	23.2929	23.3636	Down-regulated	Ee VS El	15.687	0	-23.2196	-11.2711	4	4	4	9.5	9.5	9.5	81.998	0	5.7841	593020000	10
SAR_7516s	cytochrome c oxidase subunit 6A1, mitochondrial-like protein [Sarcoptes scabiei]	6e-75	0	0	0	0	0	23.5472	22.296	23.1546	23.4378	23.7122	Down-regulated	Ee VS El	12.691	0	-23.2296	-10.3223	21	21	21	20.5	20.5	20.5	150.69	0	139.85	1710400000	110
SAR_7540s	zinc finger domain-containing protein 4 [Sarcoptes scabiei]	2e-102	0	0	0	0	0	22.7278	22.7595	23.4851	23.7351	23.4444	Down-regulated	Ee VS El	13.3877	0	-23.2304	-10.5358	10	10	10	33.5	33.5	33.5	40.226	0	211.64	2574500000	91
SAR_7556s	hypothetical protein QR98_0101850 [Sarcoptes scabiei]	0	0	0	0	0	0	23.197	23.0608	23.3306	23.0906	23.4862	Down-regulated	Ee VS El	16.6982	0	-23.233	-11.175	6	6	6	24.7	24.7	24.7	19.086	0	174.81	1201700000	59
SAR_7575s	S-phase kinase-associated protein 1-like [Dermatophagoides pteronyssinus]	1e-105	0	0	0	0	0	23.8559	NaN	NaN	22.7895	23.129	Down-regulated	Ee VS El	10.2037	0	-23.2581	-10.431	2	2	2	11.7	11.7	11.7	43.866	0	36.951	192310000	10
SAR_7582s	arrestin domain-containing protein 6 [Sarcoptes scabiei]	0	0	0	0	0	0	23.1494	NaN	23.2434	23.4194	NaN	Down-regulated	Ee VS El	13.8005	0	-23.2707	-11.3086	7	7	7	4.9	4.9	4.9	229.89	0	10.06	453610000	21
SAR_7601s	nitrilase and fragile histidine triad fusion protein NitFhit-like protein [Sarcoptes scabiei]	0	0	0	0	0	0	23.1265	23.4243	23.1398	23.4499	23.341	Down-regulated	Ee VS El	17.1769	0	-23.2963	-11.2595	6	6	6	21.8	21.8	21.8	45.36	0	7.9764	615440000	32
SAR_7656s	Tetratricopeptide repeat protein 38 (TPR repeat protein 38)-like protein [Sarcoptes scabiei]	0	0	0	0	0	0	23.4805	22.8517	23.8083	23.2992	23.1042	Down-regulated	Ee VS El	14.199	0	-23.3088	-10.7773	12	12	12	40.8	40.8	40.8	41.636	0	70.807	3894700000	90
SAR_7659s	PHD finger-like domain-containing protein 5A [Dermatophagoides pteronyssinus] >gi	5e-72	0	0	0	0	0	23.4316	23.4881	22.7749	23.6215	NaN	Down-regulated	Ee VS El	12.614	0	-23.329	-10.7708	5	5	5	26	26	26	35.238	0	8.1491	665030000	36
SAR_7683s	nuclear localization 4 protein-like protein [Sarcoptes scabiei]	0	0	0	0	0	0	23.5651	22.8801	23.221	23.3917	23.6639	Down-regulated	Ee VS El	14.7643	0	-23.3444	-10.9161	3	3	3	16.9	16.9	16.9	28.398	0	7.3123	543850000	25
SAR_7717s	ubiquitin carboxyl-terminal hydrolase-like protein 4 [Sarcoptes scabiei]	0	0	0	0	0	0	23.4811	23.2169	23.3369	23.4806	23.2674	Down-regulated	Ee VS El	18.0266	0	-23.3566	-11.3702	9	9	9	17.4	17.4	17.4	67.415	0	90.826	1580400000	104
SAR_7760s	hypothetical protein QR98_0034790 [Sarcoptes scabiei]	4e-134	0	0	0	0	0	23.3884	23.4753	23.2564	23.345	NaN	Down-regulated	Ee VS El	16.9432	0	-23.3663	-11.454	2	2	2	22.1	22.1	22.1	18.712	0	27.653	530670000	16
SAR_7768s	arrestin domain-containing protein 3-like isoform X2 [Dermatophagoides pteronyssinus]	0	0	0	0	0	0	23.2792	23.4532	23.1767	23.4991	23.6341	Down-regulated	Ee VS El	16.6337	0	-23.4085	-11.2481	2	2	2	12	12	12	29.34	0	12.256	502410000	34
SAR_7770s	extended synaptotagmin-2-like [Dermatophagoides pteronyssinus] >gi	0	0	0	0	0	0	NaN	23.4207	23.2866	23.5525	NaN	Down-regulated	Ee VS El	13.8965	0	-23.4199	-11.3907	3	3	3	39.9	39.9	39.9	16.825	0	46.489	727830000	43
SAR_7774s	Strictosidine synthase/Gluconolaconase-like protein [Sarcoptes scabiei]	0	0	0	0	0	0	23.4975	22.9269	23.2063	23.7218	23.8529	Down-regulated	Ee VS El	14.0886	0	-23.4411	-10.8074	11	11	11	32.3	32.3	32.3	43.312	0	80.692	1137600000	71
SAR_7775s	Tetratricopeptide repeat containing protein 3 [Sarcoptes scabiei]	0	0	0	0	0	0	23.4414	NaN	23.3382	23.6989	23.4028	Down-regulated	Ee VS El	15.2788	0	-23.4703	-11.3412	5	5	5	34.5	34.5	34.5	26.433	0	121.21	897890000	49
SAR_7782s	FAS-associated factor 2-B-like protein [Sarcoptes scabiei]	0	0	0	0	0	0	23.6363	22.5464	23.5409	24.0814	23.7181	Down-regulated	Ee VS El	12.6498	0	-23.5046	-10.4167	11	11	11	29.3	29.3	29.3	72.126	0	208.53	2012300000	81
SAR_7825s	hypothetical protein QR98_0057400 [Sarcoptes scabiei]	8e-169	0	0	0	0	0	23.4936	23.3659	23.593	23.5702	NaN	Down-regulated	Ee VS El	16.6053	0	-23.5057	-11.4943	3	3	2	22.1	22.1	16.1	24.861	0	14.986	848750000	20
SAR_7828s	hypothetical protein QR98_0003820 [Sarcoptes scabiei]	2e-48	0	0	0	0	0	23.7172	23.4538	23.3469	NaN	NaN	Down-regulated	Ee VS El	12.9677	0	-23.506	-11.299	3	3	3	16.1	16.1	16.1	13.174	0	92.464	7369300000	80
SAR_786s	39S ribosomal protein L24, mitochondrial-like protein [Sarcoptes scabiei]	0	0	0	0	0	0	23.5663	23.2828	23.149	24.029	NaN	Down-regulated	Ee VS El	12.5475	0	-23.5068	-10.828	4	4	4	17.2	17.2	17.2	32.852	0	171.35	1560500000	70
SAR_7875s	hypothetical protein QR98_0097300 [Sarcoptes scabiei]	1e-125	0	0	0	0	0	23.301	23.6801	23.1738	23.4003	24.0223	Down-regulated	Ee VS El	14.4753	0	-23.5155	-10.929	4	4	4	4.3	4.3	4.3	128.61	0	8.8391	1114900000	24
SAR_7878s	Uncharaterised	0	0	0	0	0	0	24.2167	22.735	23.2616	23.9744	23.7269	Down-regulated	Ee VS El	12.5554	0	-23.5829	-10.4148	13	13	13	23.2	23.2	23.2	85.747	0	166.37	2875700000	103
SAR_7890s	hypothetical protein QR98_0065900 [Sarcoptes scabiei]	0	0	0	0	0	0	23.2233	23.6296	23.5775	23.7263	23.8465	Down-regulated	Ee VS El	15.7689	0	-23.6006	-11.2123	6	6	6	53.4	53.4	53.4	13.905	0	58.772	3691600000	76
SAR_7913s	phosphatidylcholine-sterol acyltransferase-like protein [Sarcoptes scabiei]	3e-151	0	0	0	0	0	23.5821	NaN	23.7042	23.5379	23.6067	Down-regulated	Ee VS El	17.7611	0	-23.6077	-11.6243	4	4	4	39.5	39.5	39.5	16.67	0	54.13	2129500000	51
SAR_7920s	squamous cell carcinoma antigen recognized by T-cells 3-like protein [Sarcoptes scabiei]	3e-143	0	0	0	0	0	23.6564	22.4916	23.9085	24.0767	23.938	Down-regulated	Ee VS El	12.254	0	-23.6142	-10.3176	9	9	9	23.8	23.8	23.8	39.81	0	25.995	1046500000	56
SAR_7941s	nuclear pore complex protein Nup85-like protein [Sarcoptes scabiei]	0	0	0	0	0	0	23.5183	NaN	23.7985	23.4067	23.7856	Down-regulated	Ee VS El	14.6525	0	-23.6273	-11.3269	6	6	6	7.3	7.3	7.3	137.58	0	12.791	433630000	16
SAR_79s	thrombospondin-like protein [Sarcoptes scabiei]	0	0	0	0	0	0	24.2864	NaN	23.0073	23.5679	23.6638	Down-regulated	Ee VS El	11.6601	0	-23.6313	-10.5965	6	6	6	23.5	23.5	23.5	55.465	0	101.97	712610000	31
SAR_7s	carbon-nitrogen hydrolase-like protein [Sarcoptes scabiei]	0	0	0	0	0	0	23.7112	23.8384	23.6697	NaN	23.3292	Down-regulated	Ee VS El	14.3334	0	-23.6371	-11.2799	8	8	8	24.7	24.7	24.7	49.105	0	73.246	2608500000	66
SAR_8009s	obscurin-like [Dermatophagoides pteronyssinus]	0	0	0	0	0	0	23.5956	23.3171	23.5031	23.7338	24.0451	Down-regulated	Ee VS El	15.2481	0	-23.6389	-11.1397	8	8	8	30.4	30.4	30.4	36.374	0	50.902	2264100000	121
SAR_8055s	hypothetical protein QR98_0054540 [Sarcoptes scabiei]	0	0	0	0	0	0	23.5975	23.2541	23.6288	24.0261	23.7001	Down-regulated	Ee VS El	15.2158	0	-23.6413	-11.1348	3	3	3	20.4	20.4	20.4	11.738	0	147	1457400000	63
SAR_8057s	adipocyte plasma membrane-associated protein-like [Dermatophagoides pteronyssinus]	0	0	0	0	0	0	23.4008	23.6233	23.5261	23.7514	23.9076	Down-regulated	Ee VS El	16.3891	0	-23.6418	-11.3234	8	8	8	12.1	12.1	12.1	88.426	0	30.679	1536000000	66
SAR_8059s	hypothetical protein QR98_0104450 [Sarcoptes scabiei]	0	0	0	0	0	0	NaN	NaN	23.46	23.7803	23.7186	Down-regulated	Ee VS El	13.2827	0	-23.653	-11.4174	6	6	6	32.5	32.5	32.5	23.415	0	12.033	1401900000	63
SAR_8098s	splicing factor 3B subunit 1-like protein [Sarcoptes scabiei]	0	0	0	0	0	0	23.5608	NaN	23.5065	23.9215	23.6606	Down-regulated	Ee VS El	14.8418	0	-23.6624	-11.3713	3	3	3	9.7	9.7	9.7	64.229	0	40.422	433590000	22
SAR_8201s	beta-1,3-galactosyltransferase 2-like protein [Sarcoptes scabiei]	2e-67	0	0	0	0	0	23.63	22.7055	23.5482	24.2022	24.2797	Down-regulated	Ee VS El	12.3325	0	-23.6731	-10.3694	9	9	9	22.6	22.6	22.6	67.555	0	58.488	1031600000	59
SAR_8249s	purine nucleoside phosphorylase-like protein [Sarcoptes scabiei]	0	0	0	0	0	0	23.5329	23.0116	23.633	23.9111	24.3072	Down-regulated	Ee VS El	13.3006	0	-23.6792	-10.6944	12	12	12	31	31	31	56.767	0	68.38	2446700000	121
SAR_8282s	tyrosine-protein phosphatase Lar-like protein [Sarcoptes scabiei]	0	0	0	0	0	0	23.9434	NaN	23.409	23.738	NaN	Down-regulated	Ee VS El	12.0853	0	-23.6968	-11.2113	3	3	3	11.4	11.4	11.4	22.517	0	34.523	644060000	21
SAR_8294s	VHS and Gat domain containing protein [Sarcoptes scabiei]	0	0	0	0	0	0	NaN	NaN	23.7767	23.8286	23.5081	Down-regulated	Ee VS El	13.2565	0	-23.7045	-11.4374	6	6	6	22.4	22.4	22.4	14.683	0	182.92	4230200000	99
SAR_8316s	spectrin alpha chain-like protein [Sarcoptes scabiei]	0	0	0	0	0	0	23.7058	NaN	NaN	23.9008	23.512	Down-regulated	Ee VS El	12.9381	0	-23.7062	-11.3864	10	10	10	28.1	28.1	28.1	53.274	0	70.073	3391900000	65
SAR_8325s	hypothetical protein QR98_0086810 [Sarcoptes scabiei]	0	0	0	0	0	0	23.2106	23.1605	23.9505	24.5494	23.7318	Down-regulated	Ee VS El	12.6834	0	-23.7206	-10.5131	8	8	8	18.7	18.7	18.7	74.724	0	183.85	2110100000	75
SAR_8348s	global transcription activator SNF2L2-like protein [Sarcoptes scabiei]	0	0	0	0	0	0	24.0745	22.9502	23.718	23.5857	24.3417	Down-regulated	Ee VS El	12.9594	0	-23.734	-10.6105	9	9	9	21.4	21.4	21.4	81.419	0	41.556	835280000	50
SAR_835s	Vta1-like protein [Sarcoptes scabiei]	0	0	0	0	0	0	23.5774	23.9232	NaN	23.7629	23.7524	Down-regulated	Ee VS El	15.6591	0	-23.754	-11.5196	6	6	6	41.4	41.4	41.4	13.096	0	28.47	1534000000	55
SAR_8371s	ELYS-like protein, partial [Sarcoptes scabiei]	0	0	0	0	0	0	23.3675	24.3422	23.6237	23.7101	NaN	Down-regulated	Ee VS El	12.3928	0	-23.7609	-10.8905	4	4	4	8.6	8.6	8.6	57.952	0	29.596	587850000	14
SAR_8377s	histone deacetylase complex subunit SAP18-like protein [Sarcoptes scabiei]	1e-126	0	0	0	0	0	23.8462	22.7909	24.37	24.161	23.7291	Down-regulated	Ee VS El	12.4868	0	-23.7794	-10.4668	14	14	14	75.5	75.5	75.5	24.185	0	323.31	9612300000	202
SAR_8421s	ATP synthase-coupling factor 6, mitochondrial-like protein [Sarcoptes scabiei]	5e-55	0	0	0	0	0	23.9112	24.1061	23.5407	NaN	23.607	Down-regulated	Ee VS El	13.7555	0	-23.7913	-11.2421	12	12	12	9.1	9.1	9.1	191.4	0	60.282	1641000000	63
SAR_8463s	BAG domain containing protein [Sarcoptes scabiei]	0	0	0	0	0	0	23.8006	23.2178	23.6438	24.1462	24.1668	Down-regulated	Ee VS El	14.0046	0	-23.795	-10.9366	4	4	4	21.8	21.8	21.8	25.411	0	11.484	1662200000	69
SAR_8477s	hypothetical protein QR98_0058600, partial [Sarcoptes scabiei]	0	0	0	0	0	0	23.7733	23.775	23.8328	24.1469	23.4929	Down-regulated	Ee VS El	15.8227	0	-23.8042	-11.3129	7	7	7	6.3	6.3	6.3	234.76	0	54.379	1306100000	30
SAR_8508s	sideroflexin-1-like [Dermatophagoides pteronyssinus]	0	0	0	0	0	0	24.2405	22.8902	23.4353	24.0743	24.4504	Down-regulated	Ee VS El	12.3006	0	-23.8181	-10.413	4	4	4	15.3	15.3	15.3	49.204	0	45.428	1164600000	56
SAR_8528s	LIM domain-binding protein 2-like [Dermatophagoides pteronyssinus]	0	0	0	0	0	0	23.6982	23.2245	24.0029	24.2156	23.9495	Down-regulated	Ee VS El	14.1286	0	-23.8181	-10.9775	7	7	7	22	22	22	41.622	0	18.273	892350000	67
SAR_8551s	Rab5-interacting protein-like protein 2 [Sarcoptes scabiei]	6e-104	0	0	0	0	0	23.5792	24.0918	23.3745	24.0537	23.9968	Down-regulated	Ee VS El	14.6936	0	-23.8192	-11.1084	10	10	10	21.2	21.2	21.2	70.735	0	47.046	3457100000	101
SAR_8557s	innexin inx2-like [Dermatophagoides pteronyssinus]	5e-119	0	0	0	0	0	23.586	23.5774	24.1628	24.6221	23.1739	Down-regulated	Ee VS El	12.7277	0	-23.8244	-10.5692	11	11	11	40.4	40.4	40.4	39.931	0	252.01	6804800000	112
SAR_8574s	ras suppressor protein 1-like [Dermatophagoides pteronyssinus]	2e-133	0	0	0	0	0	23.966	23.7775	23.8153	23.9862	23.6289	Down-regulated	Ee VS El	17.4308	0	-23.8348	-11.5386	4	4	4	12.6	12.6	12.6	64.542	0	66.64	1480400000	52
SAR_8676s	Calponin homology (CH) domain containing protein 4 [Sarcoptes scabiei]	0	0	0	0	0	0	24.0988	22.9271	23.4819	24.3374	24.4059	Down-regulated	Ee VS El	12.3648	0	-23.8502	-10.4493	6	6	6	12.3	12.3	12.3	71.204	0	18.95	1320800000	71
SAR_8682s	phosphoribosyl pyrophosphate synthase-associated protein 2-like protein [Sarcoptes scabiei]	0	0	0	0	0	0	23.3677	23.7892	24.0425	23.8908	24.3553	Down-regulated	Ee VS El	14.308	0	-23.8891	-11.0512	8	8	8	20.1	20.1	20.1	61.618	0	33.683	1522000000	59
SAR_8687s	AMP dependent CoA ligase-like protein [Sarcoptes scabiei]	0	0	0	0	0	0	24.2672	23.6203	24.2254	23.4098	23.928	Down-regulated	Ee VS El	14.1899	0	-23.8901	-11.0232	5	5	5	14.3	14.3	14.3	52.085	0	19.508	3162500000	114
SAR_8694s	saccharopine dehydrogenase-like protein oxidoreductase-like protein [Sarcoptes scabiei]	0	0	0	0	0	0	23.7951	23.7791	24.3364	24.1423	23.4345	Down-regulated	Ee VS El	14.4164	0	-23.8975	-11.0803	5	5	5	26.9	26.9	26.9	40.804	0	86.565	871670000	44
SAR_86s	low molecular weight phosphotyrosine protein phosphatase-like protein [Sarcoptes scabiei]	6e-112	0	0	0	0	0	NaN	23.853	NaN	24.0115	23.8912	Down-regulated	Ee VS El	15.1879	0	-23.9186	-11.7543	7	7	7	34	34	34	49.731	0	34.54	1050400000	45
SAR_8701s	translocation protein SEC63-like protein [Sarcoptes scabiei]	0	0	0	0	0	0	NaN	23.7978	NaN	23.9098	24.0677	Down-regulated	Ee VS El	13.9007	0	-23.9251	-11.6301	3	3	3	23	23	23	29.446	0	58.716	408510000	17
SAR_8729s	26S proteasome non-ATPase regulatory subunit 12-like protein [Sarcoptes scabiei]	0	0	0	0	0	0	23.7516	23.7386	23.6761	23.9046	24.6987	Down-regulated	Ee VS El	13.7575	0	-23.9539	-10.9381	7	7	7	25.1	25.1	25.1	32.111	0	24.089	2306200000	61
SAR_8733s	ELAV-like protein 1 [Sarcoptes scabiei]	0	0	0	0	0	0	24.1098	NaN	24.0566	NaN	23.8432	Down-regulated	Ee VS El	13.8057	0	-24.0032	-11.6549	5	5	5	7.3	7.3	7.3	110.49	0	30.041	986050000	31
SAR_8770s	beta-hexosaminidase subunit beta-like protein [Sarcoptes scabiei]	0	0	0	0	0	0	NaN	NaN	24.4703	23.8282	23.8433	Down-regulated	Ee VS El	11.3238	0	-24.0473	-11.1614	4	4	4	15.9	15.9	15.9	51.27	0	40.505	1299000000	41
SAR_8779s	filamin repeat containing protein 2 [Sarcoptes scabiei]	3e-159	0	0	0	0	0	24.2623	23.6601	NaN	23.9722	24.3115	Down-regulated	Ee VS El	13.3998	0	-24.0515	-11.2806	4	4	4	5.1	5.1	5.1	115.29	0	14.747	1789100000	34
SAR_8784s	FACT complex subunit spt16-like protein [Sarcoptes scabiei]	0	0	0	0	0	0	23.9077	23.4558	24.2272	24.5059	24.2112	Down-regulated	Ee VS El	13.9872	0	-24.0616	-11.0446	14	14	14	28.9	28.9	28.9	89.289	0	178.15	1503600000	102
SAR_8834s	signal transducing adapter molecule 2-like protein [Sarcoptes scabiei]	0	0	0	0	0	0	24.3947	23.6601	24.0809	24.2531	23.9596	Down-regulated	Ee VS El	15.1903	0	-24.0697	-11.3197	13	13	13	50.5	50.5	50.5	46.48	0	67.856	1864900000	83
SAR_8841s	LIM and VHP domain containing protein [Sarcoptes scabiei]	0	0	0	0	0	0	23.804	23.084	24.4553	24.5798	24.506	Down-regulated	Ee VS El	12.3512	0	-24.0858	-10.5345	34	34	34	32	32	32	195.12	0	323.31	7547500000	272
SAR_8865s	hypothetical protein QR98_0020480 [Sarcoptes scabiei]	0	0	0	0	0	0	24.4127	NaN	23.9741	23.4501	24.5582	Down-regulated	Ee VS El	11.8701	0	-24.0988	-10.8603	10	9	9	15.6	14.2	14.2	99.606	0	15.6	1533600000	47
SAR_8900s	sensory neuron membrane protein 1-like protein [Sarcoptes scabiei]	0	0	0	0	0	0	24.0686	NaN	23.9952	24.3719	24.4347	Down-regulated	Ee VS El	14.3994	0	-24.2176	-11.5556	4	4	4	13	13	13	28.912	0.00048403	4.4879	695220000	18
SAR_8922s	Down syndrome cell adhesion molecule-like protein Dscam2 [Dermatophagoides pteronyssinus]	0	0	0	0	0	0	24.2608	NaN	24.3216	24.2684	24.2425	Down-regulated	Ee VS El	20.0582	0	-24.2733	-12.0468	3	2	2	9.7	7.3	7.3	44.837	0	12.502	1546200000	38
SAR_8933s	long-chain fatty acid transport protein 4-like protein [Sarcoptes scabiei]	0	0	0	0	0	0	NaN	24.2231	24.2366	24.5658	24.0945	Down-regulated	Ee VS El	14.6543	0	-24.28	-11.6268	4	4	4	2.6	2.6	2.6	232.67	0	6.0846	1284000000	17
SAR_8941s	hypothetical protein QR98_0040990 [Sarcoptes scabiei]	6e-110	0	0	0	0	0	24.5151	24.1101	24.1222	24.3839	24.3758	Down-regulated	Ee VS El	16.8287	0	-24.3014	-11.6856	6	6	6	27.7	27.7	27.7	33.459	0	220.53	2382100000	95
SAR_8985s	Short stop-like protein [Sarcoptes scabiei]	0	0	0	0	0	0	24.781	23.9544	25.0702	24.2324	23.5103	Down-regulated	Ee VS El	12.4573	0	-24.3097	-10.6606	4	4	4	16	16	16	33.878	0	9.1408	917020000	29
SAR_9015s	hypothetical protein QR98_0058670 [Sarcoptes scabiei]	1e-97	0	0	0	0	0	NaN	23.9799	24.2777	NaN	24.8641	Down-regulated	Ee VS El	10.8244	0	-24.3739	-11.1312	4	4	4	23.8	23.8	23.8	24.433	0	46.68	2346400000	74
SAR_9027s	adenylate kinase isoenzyme 1-like protein [Sarcoptes scabiei]	2e-139	0	0	0	0	0	24.3796	24.6166	24.2805	24.3748	24.2771	Down-regulated	Ee VS El	17.7212	0	-24.3857	-11.8275	8	8	8	32.5	32.5	32.5	46.106	0	115.18	2404600000	66
SAR_9039s	2-oxoisovalerate dehydrogenase subunit beta, mitochondrial [Sarcoptes scabiei]	0	0	0	0	0	0	24.6164	23.9133	24.6389	24.7936	24.0362	Down-regulated	Ee VS El	14.0627	0	-24.3997	-11.2069	4	4	4	23.2	23.2	23.2	25.329	0	135.25	803390000	31
SAR_9046s	nuclear pore complex protein Nup54-like protein [Sarcoptes scabiei]	0	0	0	0	0	0	24.9482	23.0359	24.3357	24.9951	25.12	Down-regulated	Ee VS El	11.3609	0	-24.487	-10.2572	9	9	9	17.3	17.3	17.3	69.674	0	212.53	1712400000	77
SAR_9049s	histone chaperone asf1-like protein, partial [Sarcoptes scabiei]	2e-145	0	0	0	0	0	24.4556	23.6759	24.4946	25.0614	24.9084	Down-regulated	Ee VS El	13.0124	0	-24.5192	-10.9414	5	4	4	58.2	46.9	46.9	10.522	0	8.1572	927490000	30
SAR_9054s	cytosolic 10-formyltetrahydrofolate dehydrogenase-like [Dermatophagoides pteronyssinus]	0	0	0	0	0	0	24.5257	23.4942	24.649	24.8224	25.2691	Down-regulated	Ee VS El	12.3389	0	-24.5521	-10.7076	5	5	5	35.9	35.9	35.9	32.43	0	221.28	1129400000	48
SAR_9103s	SCAN domain-containing protein 3-like [Sipha flava]	0	0	0	0	0	0	24.4745	24.3219	24.6727	25.0648	24.8161	Down-regulated	Ee VS El	15.1841	0	-24.67	-11.5836	6	6	6	13.8	13.8	13.8	50.343	0	46.43	2513200000	58
SAR_9129s	lysosomal acid phosphatase-like protein 3 [Sarcoptes scabiei]	0	0	0	0	0	0	24.6381	24.4209	24.6464	24.9303	24.7179	Down-regulated	Ee VS El	16.7883	0	-24.6707	-11.8509	3	3	3	36.2	36.2	36.2	10.396	0	140.65	2428800000	72
SAR_9144s	twitchin-like protein [Sarcoptes scabiei]	0	0	0	0	0	0	25.0733	25.2429	24.6885	NaN	24.8216	Down-regulated	Ee VS El	14.0895	0	-24.9566	-11.8319	6	6	6	5.3	5.3	5.3	215.05	0	16.688	1584400000	22
SAR_9154s	actin-related protein 2/3 complex subunit 4-like protein [Sarcoptes scabiei]	4e-145	0	0	0	0	0	24.8462	25.2192	24.8815	25.2676	24.8691	Down-regulated	Ee VS El	16.3878	0	-25.0167	-11.9524	2	2	2	27.2	27.2	27.2	11.619	0	120.75	6023500000	103
SAR_9159s	hypothetical protein QR98_0021200 [Sarcoptes scabiei]	0	0	0	0	0	0	25.0351	24.3168	25.4156	25.7243	25.3527	Down-regulated	Ee VS El	13.1246	0	-25.1689	-11.2387	7	7	6	29.2	29.2	25.5	29.793	0	233.33	3470500000	121
SAR_9174s	ester hydrolase C11orf54-like protein [Sarcoptes scabiei]	0	0	0	0	0	0	25.4702	24.7225	25.0359	25.5255	25.8644	Down-regulated	Ee VS El	13.7741	0	-25.3237	-11.5115	6	6	6	37.5	37.5	37.5	16.016	0	256.23	2788400000	83
SAR_9178s	actin-related protein 2/3 complex subunit 5-like protein [Sarcoptes scabiei]	3e-104	0	0	0	0	0	25.3639	NaN	25.3421	25.3686	25.3067	Down-regulated	Ee VS El	20.7533	0	-25.3453	-12.5946	2	2	2	11.6	11.6	11.6	24.584	0	21.423	3674100000	81
SAR_9205s	Dehydrogenase/reductase-like protein [Sarcoptes scabiei]	0	0	0	0	0	0	25.3183	25.0832	25.2742	25.8333	25.8708	Down-regulated	Ee VS El	14.5967	0	-25.476	-11.8018	29	29	29	23.2	23.2	23.2	190.45	0	296.58	8000700000	183
SAR_9217s	cyclin-dependent kinase 1-like protein [Sarcoptes scabiei]	0	0	0	0	0	0	26.2246	26.0773	NaN	25.9134	NaN	Down-regulated	Ee VS El	13.7648	0	-26.0718	-12.6217	4	4	4	9	9	9	74.526	0.0013755	3.5071	5887300000	15
SAR_963s	Phosphoribosyl transferase domain containing protein [Euroglyphus maynei]	3e-142	0	0	0	0	0	NaN	25.4363	26.1215	NaN	26.6807	Down-regulated	Ee VS El	10.1515	0	-26.0795	-11.5254	3	3	3	2.2	2.2	2.2	214.51	0	7.8058	3522300000	45
SAR_968s	4-hydroxyphenylpyruvate dioxygenase-like protein 1 [Sarcoptes scabiei]	0	0	0	0	0	0	25.8913	25.9485	26.6088	27.0374	26.2173	Down-regulated	Ee VS El	13.65	0	-26.3407	-11.8896	6	6	6	2.3	2.3	2.3	450.77	0.00047348	4.0728	4640700000	25
SAR_989s	l-2-hydroxyglutarate dehydrogenase, mitochondrial-like protein [Sarcoptes scabiei]	0	0	0	0	0	0	27.3598	26.1504	26.8498	27.4402	27.5146	Down-regulated	Ee VS El	13.1425	0	-27.063	-11.995	4	4	4	20.8	20.8	20.8	31.711	0	233.07	5904100000	66
SAR_998s	arginase, non-hepatic 3-like protein [Sarcoptes scabiei]	0	0	0	0	0	0	28.0084	27.1893	28.0071	NaN	26.9963	Down-regulated	Ee VS El	12.0682	0	-27.5503	-12.3292	2	2	2	1.1	1.1	1.1	260.41	0.00093371	3.7648	3731600000	32
Ee versus Af
Protein IDs	Description	E vaule	Ee					Af					C: Student's T-test Significant EE_LE	C: Student's T-test significant	N: -Log Student's T-test p-value EE_LE	N: Student's T-test q-value EE_LE	N: Student's T-test Difference EE_LE	N: Student's T-test Test statistic EE_LE	T: N: Peptides	T: N: Razor + unique peptides	T: N: Unique peptides	T: N: Sequence coverage [%]	T: N: Unique + razor sequence coverage [%]	T: N: Unique sequence coverage [%]	T: N: Mol. weight [kDa]	T: N: Q-value	T: N: Score	T: N: Intensity	T: N: MS/MS count
			Relative quantification**					Relative quantification**
			Replicate 1	Replicate 2	Replicate 3	Replicate 4	Replicate 5	Replicate 1	Replicate 2	Replicate 3	Replicate 4	Replicate 5
SAR_4407s	ataxin-2-like protein [Sarcoptes scabiei]	0	30.5602	30.3132	30.2673	30.4229	30.2283	0	0	0	0	0	Up-regulated	Ee VS Af	18.5802	0	30.3584	14.7366	14	14	14	17	17	17	127.57	0	284.6	86596000000	109
SAR_2410s	protocadherin-like wing polarity protein stan [Dermatophagoides pteronyssinus]	0	29.2742	27.8886	29.3307	29.8537	29.8523	0	0	0	0	0	Up-regulated	Ee VS Af	12.2333	0	29.2399	12.3915	1	1	1	0.8	0.8	0.8	162.53	0.0017953	3.2285	10308000000	47
SAR_4534s	hypothetical protein QR98_0089090 [Sarcoptes scabiei]	2e-178	30.0633	28.5747	29.2514	29.7207	28.1858	0	0	0	0	0	Up-regulated	Ee VS Af	12.3322	0	29.1592	12.4156	1	1	1	3.1	3.1	3.1	33.259	0.0082816	2.3604	12279000000	52
SAR_354s	alpha-protein kinase 1-like [Dermatophagoides pteronyssinus]	6e-47	29.3829	28.8224	29.0743	29.0116	28.9824	0	0	0	0	0	Up-regulated	Ee VS Af	16.9477	0	29.0547	13.8887	19	19	19	71.6	71.6	71.6	33.378	0	323.31	64239000000	842
SAR_4185s	PREDICTED: procollagen-lysine,2-oxoglutarate 5-dioxygenase 3-like [Rhagoletis zephyria]	0	28.5863	27.548	27.7003	28.4953	28.5263	0	0	0	0	0	Up-regulated	Ee VS Af	13.7307	0	28.1712	12.6606	3	3	3	7.2	7.2	7.2	51.359	0.0097839	2.2381	17908000000	86
SAR_4235s	Histone H2B-like protein 1 [Sarcoptes scabiei]	2e-75	30.4511	26.5054	27.4869	27.261	NaN	0	0	0	0	0	Up-regulated	Ee VS Af	8.53413	0	27.9261	10.1113	11	2	2	23.9	4	4	36.771	0.00092937	3.6987	12408000000	83
SAR_5609s	DFP2-like protein 14 [Sarcoptes scabiei]	5e-87	27.6458	27.236	28.0692	27.5731	27.6078	0	0	0	0	0	Up-regulated	Ee VS Af	15.4994	0	27.6264	12.9539	10	10	8	57.4	57.4	51.3	33.343	0	323.31	59501000000	734
SAR_6446s	hypothetical protein QR98_0001970 [Sarcoptes scabiei]	0	27.6987	27.8446	27.4574	27.5118	27.3206	0	0	0	0	0	Up-regulated	Ee VS Af	16.7545	0	27.5666	13.1756	7	7	7	21.9	21.9	21.9	40.482	0	323.31	11062000000	158
SAR_6401s	caveolin-like protein [Sarcoptes scabiei]	0	27.2713	27.4722	27.6451	27.6325	27.704	0	0	0	0	0	Up-regulated	Ee VS Af	17.3133	0	27.545	13.2525	6	6	6	31.7	31.7	31.7	35.952	0	237.93	10409000000	182
SAR_3963s	SWI/SNF-like protein [Euroglyphus maynei]	0	27.463	27.3319	27.7215	27.1727	27.371	0	0	0	0	0	Up-regulated	Ee VS Af	16.8018	0	27.412	13.1128	12	12	12	12.6	12.6	12.6	112.63	0	50.778	6318800000	79
SAR_6317s	DFP2-like protein 21 [Sarcoptes scabiei]	6e-157	27.4506	26.7082	27.1472	26.511	26.5952	0	0	0	0	0	Up-regulated	Ee VS Af	14.3564	0	26.8824	12.3347	6	6	6	56.5	56.5	56.5	23.486	0	323.31	30645000000	276
SAR_9117s	DFP2-like protein 12 [Sarcoptes scabiei]	2e-138	26.9372	26.6532	27.5707	26.7296	26.412	0	0	0	0	0	Up-regulated	Ee VS Af	14.0391	0	26.8605	12.2293	7	6	6	66.4	54.8	54.8	24.322	0	323.31	27880000000	208
SAR_8458s	DFP2-like protein 26 [Sarcoptes scabiei]	0	26.3792	26.2503	27.27	27.1917	26.8418	0	0	0	0	0	Up-regulated	Ee VS Af	13.8523	0	26.7866	12.1388	6	4	4	26.5	24.1	24.1	32.669	0	323.31	12156000000	203
SAR_8889s	cohesin subunit SA-1-like protein [Sarcoptes scabiei]	0	26.276	26.9446	26.7986	26.4019	26.8102	0	0	0	0	0	Up-regulated	Ee VS Af	15.4555	0	26.6463	12.5124	7	7	7	7	7	7	129.29	0	30.825	4312200000	58
SAR_5422s	hypothetical protein QR98_0027190 [Sarcoptes scabiei]	0	26.5906	26.5053	26.9737	26.5331	26.4871	0	0	0	0	0	Up-regulated	Ee VS Af	16.6937	0	26.618	12.732	14	14	14	53	53	53	40.362	0	323.31	34281000000	526
SAR_629s	hypothetical protein QR98_0031270 [Sarcoptes scabiei]	6e-120	26.8006	26.0584	27.0861	26.2197	26.3722	0	0	0	0	0	Up-regulated	Ee VS Af	14.1047	0	26.5074	12.1027	2	2	2	23.8	23.8	23.8	22.724	0	304.93	21356000000	257
SAR_3089s	hypothetical protein QR98_0014600 [Sarcoptes scabiei]	0	26.7096	26.6338	26.2457	26.2478	26.1447	0	0	0	0	0	Up-regulated	Ee VS Af	15.8503	0	26.3963	12.483	9	9	9	12.9	12.9	12.9	72.671	0	323.31	5596300000	251
SAR_4431s	apolipoprotein D-like isoform X2 [Dermatophagoides pteronyssinus]	1e-126	26.3643	26.1535	26.614	26.2088	25.9774	0	0	0	0	0	Up-regulated	Ee VS Af	16.0634	0	26.2636	12.4636	13	13	13	43	43	43	26.098	0	240.52	14077000000	256
SAR_4342s	hypothetical protein QR98_0037190 [Sarcoptes scabiei]	0	26.0779	26.2046	26.764	26.1015	26.1492	0	0	0	0	0	Up-regulated	Ee VS Af	15.4479	0	26.2594	12.34	56	56	56	59.8	59.8	59.8	111.48	0	323.31	33747000000	1020
SAR_3618s	DFP2-like protein 8 [Sarcoptes scabiei]	3e-163	26.3289	25.7393	26.982	25.8641	25.9386	0	0	0	0	0	Up-regulated	Ee VS Af	13.4687	0	26.1706	11.7593	9	8	8	31.7	31.7	31.7	27.475	0	155.29	32985000000	439
SAR_7116s	DFP2-like protein 34 [Sarcoptes scabiei]	0	26.1238	25.361	26.6752	26.1512	26.1096	0	0	0	0	0	Up-regulated	Ee VS Af	13.7108	0	26.0842	11.8047	11	11	11	51.4	51.4	51.4	28.013	0	323.31	30790000000	457
SAR_4384s	DFP2-like protein 1 [Sarcoptes scabiei]	1e-164	26.1536	25.4469	26.4334	26.2032	26.0038	0	0	0	0	0	Up-regulated	Ee VS Af	14.5295	0	26.0482	12.0294	7	7	7	39.4	39.4	39.4	28.17	0	323.31	37783000000	676
SAR_6748s	DFP2-like protein 19 [Sarcoptes scabiei]	4e-152	25.7768	25.2601	26.5306	26.0641	26.1492	0	0	0	0	0	Up-regulated	Ee VS Af	13.6613	0	25.9562	11.7363	11	11	11	45.3	45.3	45.3	23.825	0	323.31	23293000000	349
SAR_7218s	hypothetical protein QR98_0097600 [Sarcoptes scabiei]	0	26.3626	26.23	25.7775	25.4729	25.8094	0	0	0	0	0	Up-regulated	Ee VS Af	14.5889	0	25.9305	11.9946	1	1	1	1.9	1.9	1.9	144.61	0.0018116	3.3307	3684900000	42
SAR_5837s	hypothetical protein QR98_0028980 [Sarcoptes scabiei]	0	26.2443	25.7421	26.1503	25.4753	25.5487	0	0	0	0	0	Up-regulated	Ee VS Af	14.7029	0	25.8321	11.9814	11	11	11	40.5	40.5	40.5	56.886	0	323.31	24240000000	353
SAR_1318s	28S ribosomal protein S2, mitochondrial-like protein, partial [Sarcoptes scabiei]	0	26.0403	25.4399	26.4639	25.3647	25.4885	0	0	0	0	0	Up-regulated	Ee VS Af	13.6138	0	25.7595	11.6406	12	12	12	25.2	25.2	25.2	50.372	0	323.31	22877000000	314
SAR_7775s	Tetratricopeptide repeat containing protein 3 [Sarcoptes scabiei]	0	NaN	25.9926	25.5914	25.8121	25.5421	0	0	0	0	0	Up-regulated	Ee VS Af	14.7232	0	25.7345	12.3046	7	7	7	15.8	15.8	15.8	54.812	0	7.9609	2923400000	37
SAR_5136s	histone H1-like protein 2 [Sarcoptes scabiei]	2e-101	25.7322	25.3982	25.6731	25.6641	25.7274	0	0	0	0	0	Up-regulated	Ee VS Af	17.8966	0	25.639	12.4355	9	5	5	30.5	18.4	18.4	18.829	0	55.513	6016800000	143
SAR_631s	apoptosis inhibitor 5-like protein [Sarcoptes scabiei]	0	NaN	25.5995	25.9643	25.3893	25.5008	0	0	0	0	0	Up-regulated	Ee VS Af	14.1642	0	25.6135	12.1425	7	7	7	18.8	18.8	18.8	57.189	0	16.499	2137700000	52
SAR_3939s	hypothetical protein QR98_0080950 [Sarcoptes scabiei]	1e-71	25.9614	25.3205	25.6141	25.3357	25.8166	0	0	0	0	0	Up-regulated	Ee VS Af	15.3737	0	25.6097	12.0373	8	8	8	65.7	65.7	65.7	15.792	0	175.57	3879000000	136
SAR_2249s	phosphatidylinositol 3,4,5-trisphosphate 3-phosphatase-like protein [Sarcoptes scabiei]	0	25.5343	25.6198	25.6568	25.5573	25.5531	0	0	0	0	0	Up-regulated	Ee VS Af	21.2981	0	25.5843	12.6458	18	18	18	34.8	34.8	34.8	70.831	0	151.23	5392400000	200
SAR_7052s	proteasomal ubiquitin receptor ADRM1-like protein [Sarcoptes scabiei]	3e-149	25.5658	25.825	25.5302	25.3918	25.5888	0	0	0	0	0	Up-regulated	Ee VS Af	17.4497	0	25.5803	12.3572	6	6	6	47.8	47.8	47.8	29.612	0	257.64	3267500000	85
SAR_3435s	hypothetical protein QR98_0001350 [Sarcoptes scabiei]	0	25.5794	25.5739	25.1556	25.7262	25.5633	0	0	0	0	0	Up-regulated	Ee VS Af	16.3545	0	25.5197	12.1765	4	4	4	14.4	14.4	14.4	44.054	0	159.98	2519500000	102
SAR_4159s	hypothetical protein QR98_0037530 [Sarcoptes scabiei]	8e-179	25.4396	24.6457	26.5375	24.6276	25.6722	0	0	0	0	0	Up-regulated	Ee VS Af	11.7787	0	25.3845	10.7747	8	8	8	15.3	15.3	15.3	30.08	0	29.261	3652200000	93
SAR_6920s	hypothetical protein QR98_0106040 [Sarcoptes scabiei]	2e-150	25.0707	25.171	25.3664	25.562	25.4333	0	0	0	0	0	Up-regulated	Ee VS Af	16.5893	0	25.3207	12.1218	5	5	5	18.8	18.8	18.8	24.28	0	8.6502	2689900000	62
SAR_3654s	heterogeneous nuclear ribonucleoprotein K-like protein [Sarcoptes scabiei]	0	25.2541	25.8352	24.8824	25.4705	25.0146	0	0	0	0	0	Up-regulated	Ee VS Af	14.3464	0	25.2914	11.6589	10	10	10	22.9	22.9	22.9	69.184	0	21.791	2009500000	37
SAR_637s	RCC2-like protein [Sarcoptes scabiei]	0	25.4038	25.3307	25.4539	24.9672	25.2143	0	0	0	0	0	Up-regulated	Ee VS Af	16.6707	0	25.274	12.1123	15	15	15	33.5	33.5	33.5	55.169	0	184.83	3686400000	148
SAR_4008s	DFP2-like protein 4 [Sarcoptes scabiei]	8e-177	25.5899	24.8698	25.7139	25.037	24.9874	0	0	0	0	0	Up-regulated	Ee VS Af	14.2915	0	25.2396	11.6225	10	8	8	45.4	42.8	42.8	26.74	0	323.31	8988400000	177
SAR_3035s	hypothetical protein QR98_0018270 [Sarcoptes scabiei]	0	25.4882	25.0139	25.1397	NaN	NaN	0	0	0	0	0	Up-regulated	Ee VS Af	12.4885	0	25.2139	11.9861	7	7	7	11.9	11.9	11.9	79.2	0	16.63	2548600000	38
SAR_7917s	Sar s 27 allergen (serpin-like protein 4) [Sarcoptes scabiei]	0	25.2608	25.0678	25.2965	25.1972	25.1452	0	0	0	0	0	Up-regulated	Ee VS Af	19.2763	0	25.1935	12.3449	11	11	11	25	25	25	44.928	0	323.31	9002300000	264
SAR_6320s	DFP2-like protein 23 [Sarcoptes scabiei]	0	25.3021	24.5819	25.1619	25.3414	25.2038	0	0	0	0	0	Up-regulated	Ee VS Af	15.0338	0	25.1182	11.7489	11	11	11	37.5	37.5	37.5	30.119	0	323.31	11184000000	290
SAR_745s	hypothetical protein QR98_0030430 [Sarcoptes scabiei]	1e-162	25.2666	25.1147	24.881	NaN	NaN	0	0	0	0	0	Up-regulated	Ee VS Af	13.0878	0	25.0874	12.0503	4	4	4	17.4	17.4	17.4	33.712	0	11.496	1100800000	29
SAR_8055s	hypothetical protein QR98_0054540 [Sarcoptes scabiei]	0	24.6806	25.2	25.3548	24.9962	25.1704	0	0	0	0	0	Up-regulated	Ee VS Af	15.6593	0	25.0804	11.8582	8	8	8	18.8	18.8	18.8	63.198	0	146.3	2436600000	79
SAR_6195s	zygotic DNA replication licensing factor mcm6-B-like protein [Sarcoptes scabiei]	0	25.3746	25.0816	25.0114	25.0715	24.8585	0	0	0	0	0	Up-regulated	Ee VS Af	16.7573	0	25.0795	12.0352	14	14	14	18.9	18.9	18.9	93.287	0	77.706	2008000000	85
SAR_7120s	DNA replication licensing factor mcm2-like [Dermatophagoides pteronyssinus]	0	25.0354	25.2128	25.0127	25.0437	25.0281	0	0	0	0	0	Up-regulated	Ee VS Af	19.6056	0	25.0665	12.3061	12	12	12	16.1	16.1	16.1	108.83	0	82.784	2799600000	87
SAR_5623s	DUF1510 domain containing protein [Sarcoptes scabiei]	0	25.0812	24.7061	25.1202	NaN	25.3438	0	0	0	0	0	Up-regulated	Ee VS Af	13.9167	0	25.0628	11.8436	6	6	6	33.7	33.7	33.7	47.36	0	223.8	1948800000	49
SAR_5419s	uncharacterized protein LOC113797916 [Dermatophagoides pteronyssinus]	0	24.9924	24.9222	25.2152	25.0983	25.0691	0	0	0	0	0	Up-regulated	Ee VS Af	18.5791	0	25.0594	12.2265	12	12	12	34.1	34.1	34.1	41.604	0	323.31	5888300000	214
SAR_2996s	small nuclear ribonucleoprotein F-like protein [Sarcoptes scabiei]	2e-48	25.0671	24.881	25.0929	25.169	NaN	0	0	0	0	0	Up-regulated	Ee VS Af	16.2613	0	25.0525	12.1988	2	2	2	24.2	24.2	24.2	14.253	0	20.608	1372900000	48
SAR_5041s	alan shepard-like protein [Sarcoptes scabiei]	0	25.381	25.0307	24.9855	24.8374	24.9632	0	0	0	0	0	Up-regulated	Ee VS Af	16.4607	0	25.0396	11.9739	5	5	5	14	14	14	57.21	0	111.4	1718500000	64
SAR_1308s	pre-mRNA-processing factor 19-like protein [Sarcoptes scabiei]	0	25.0475	24.9891	24.8631	24.8281	24.9053	0	0	0	0	0	Up-regulated	Ee VS Af	19.2695	0	24.9266	12.2163	12	12	12	37.3	37.3	37.3	47.542	0	176.92	4233400000	182
SAR_124s	SAP domain containing protein 2 [Sarcoptes scabiei]	0	25.0027	24.8783	24.7049	24.776	24.8158	0	0	0	0	0	Up-regulated	Ee VS Af	18.493	0	24.8355	12.1126	12	12	12	26.3	26.3	26.3	90.719	0	169.09	3405300000	113
SAR_3174s	hypothetical protein QR98_0075260 [Sarcoptes scabiei]	6e-144	24.7888	24.8553	25.0498	24.6369	24.8211	0	0	0	0	0	Up-regulated	Ee VS Af	17.5366	0	24.8304	12.0166	7	7	7	21	21	21	61.486	0	323.31	2255700000	129
SAR_7701s	small nuclear ribonucleoprotein Sm D1-like protein [Sarcoptes scabiei]	6e-75	25.0191	24.5284	24.8852	24.5259	25.1029	0	0	0	0	0	Up-regulated	Ee VS Af	15.4323	0	24.8123	11.6957	5	5	5	40.3	40.3	40.3	13.361	0	92.047	2090000000	85
SAR_7205s	hypothetical protein QR98_0061470 [Sarcoptes scabiei]	1e-65	24.93	24.5047	24.6703	24.8476	24.5849	0	0	0	0	0	Up-regulated	Ee VS Af	16.8869	0	24.7075	11.881	8	8	8	37.8	37.8	37.8	23.601	0	169.51	2471500000	125
SAR_3078s	putative uncharacterized protein DDB_G0277255 [Dermatophagoides pteronyssinus]	6e-43	24.8314	24.4296	24.6795	24.6291	24.8447	0	0	0	0	0	Up-regulated	Ee VS Af	17.0469	0	24.6829	11.89	15	15	15	72.4	72.4	72.4	28.571	0	323.31	8130600000	248
SAR_1317s	protein farnesyltransferase subunit beta-like [Dermatophagoides pteronyssinus]	7e-25	NaN	24.5534	23.795	NaN	25.5104	0	0	0	0	0	Up-regulated	Ee VS Af	9.16441	0	24.6196	10.4212	2	2	2	7.8	7.8	7.8	16.056	0	7.3676	688610000	20
SAR_8430s	hypothetical protein QR98_0095620, partial [Sarcoptes scabiei]	0	25.0448	24.7405	24.7746	24.2445	24.2516	0	0	0	0	0	Up-regulated	Ee VS Af	14.5053	0	24.6112	11.408	20	20	20	66.3	66.3	66.3	39.876	0	323.31	25583000000	514
SAR_4794s	guanine nucleotide-binding protein G(k) subunit alpha-like [Dermatophagoides pteronyssinus]	5e-25	24.8458	24.0655	24.6464	NaN	NaN	0	0	0	0	0	Up-regulated	Ee VS Af	11.1112	0	24.5192	11.2943	10	10	10	63.8	63.8	63.8	16.665	0	290.75	5564600000	156
SAR_6806s	28 kDa heat- and acid-stable phosphoprotein-like protein [Sarcoptes scabiei]	1e-55	24.67	24.5255	NaN	NaN	24.3593	0	0	0	0	0	Up-regulated	Ee VS Af	13.6081	0	24.5183	11.8701	2	2	2	18.4	18.4	18.4	22.921	0	102.01	1276300000	53
SAR_7693s	kin of IRRE-like protein 1-like protein [Sarcoptes scabiei]	0	24.5129	24.7292	24.3993	24.3602	24.4992	0	0	0	0	0	Up-regulated	Ee VS Af	17.605	0	24.5002	11.8692	11	11	11	24.8	24.8	24.8	70.992	0	323.31	3030600000	165
SAR_5642s	uncharacterized protein LOC113791819 isoform X2 [Dermatophagoides pteronyssinus]	0	24.537	24.2499	24.5787	24.49	24.6154	0	0	0	0	0	Up-regulated	Ee VS Af	17.5836	0	24.4942	11.8641	17	17	17	23	23	23	61.849	0	285.76	8483000000	260
SAR_4028s	hypothetical protein QR98_0051670 [Sarcoptes scabiei]	2e-52	NaN	24.2525	24.1995	NaN	25.0139	0	0	0	0	0	Up-regulated	Ee VS Af	10.8034	0	24.4886	11.1712	3	3	3	9	9	9	27.038	0	103.15	3310700000	55
SAR_1441s	tubulin-specific chaperone B-like protein [Sarcoptes scabiei]	8e-163	NaN	24.6715	24.5633	NaN	24.2267	0	0	0	0	0	Up-regulated	Ee VS Af	12.5622	0	24.4872	11.6728	3	3	3	18.2	18.2	18.2	25.508	0	4.6568	829350000	27
SAR_2776s	hypothetical protein QR98_0011160 [Sarcoptes scabiei]	0	24.2931	24.5304	24.5789	24.3086	24.3262	0	0	0	0	0	Up-regulated	Ee VS Af	17.7792	0	24.4074	11.8436	13	13	13	32.6	32.6	32.6	48.542	0	323.31	2899300000	181
SAR_7971s	histone deacetylase 1-like [Dermatophagoides pteronyssinus]	0	24.6048	24.3129	24.3385	24.3136	24.3892	0	0	0	0	0	Up-regulated	Ee VS Af	18.1243	0	24.3918	11.8693	7	7	7	26.9	26.9	26.9	37.351	0	94.664	2183100000	122
SAR_6260s	Lipocalin-like protein 3 [Sarcoptes scabiei]	7e-97	24.213	24.3888	24.3423	24.3124	24.5912	0	0	0	0	0	Up-regulated	Ee VS Af	17.681	0	24.3695	11.8158	7	7	7	72.4	72.4	72.4	16.701	0	44.136	1089300000	48
SAR_7649s	low-density lipoprotein receptor-related protein 2-like [Dermatophagoides pteronyssinus]	0	24.6322	24.5059	NaN	NaN	23.9262	0	0	0	0	0	Up-regulated	Ee VS Af	11.2864	0	24.3548	11.2819	14	14	14	4.5	4.5	4.5	531.28	0	21.127	1379800000	47
SAR_225s	microtubule-associated protein Jupiter-like isoform X1 [Dermatophagoides pteronyssinus]	2e-72	24.7762	NaN	NaN	24.3515	23.9357	0	0	0	0	0	Up-regulated	Ee VS Af	10.9998	0	24.3545	11.1862	3	3	3	13.9	13.9	13.9	25	0	44.822	1160300000	49
SAR_7600s	hypothetical protein QR98_0078140 [Sarcoptes scabiei]	0	24.4731	24.319	24.6025	24.092	24.2173	0	0	0	0	0	Up-regulated	Ee VS Af	16.3904	0	24.3408	11.6438	10	10	10	16.5	16.5	16.5	109.61	0	46.457	3354200000	71
SAR_8371s	ELYS-like protein, partial [Sarcoptes scabiei]	0	NaN	22.5708	24.8443	25.5643	NaN	0	0	0	0	0	Up-regulated	Ee VS Af	7.57964	0	24.3265	9.1494	2	2	2	2.2	2.2	2.2	146.06	0.0043253	2.7822	395880000	15
SAR_4007s	DFP2-like protein 15 [Sarcoptes scabiei]	6e-155	24.2602	23.7943	24.9747	24.1283	24.3723	0	0	0	0	0	Up-regulated	Ee VS Af	13.748	0	24.306	11.0821	10	10	10	39.1	39.1	39.1	44.774	0	323.31	3659200000	111
SAR_6810s	sodium/potassium-dependent ATPase beta-2 subunit-like protein [Sarcoptes scabiei]	0	24.8018	24.0894	24.3753	24.0611	24.179	0	0	0	0	0	Up-regulated	Ee VS Af	14.951	0	24.3013	11.3735	4	4	4	15.7	15.7	15.7	37.744	0	74.441	1738300000	60
SAR_3396s	chitin deacetylase-like protein 3 [Sarcoptes scabiei]	0	23.8611	24.0356	24.5821	24.8822	24.0245	0	0	0	0	0	Up-regulated	Ee VS Af	13.727	0	24.2771	11.0642	16	16	16	28.2	28.2	28.2	60.41	0	137.89	7182000000	162
SAR_3552s	probable protein phosphatase 2C 21 [Dermatophagoides pteronyssinus] >gi	3e-142	24.3475	24.7538	24.0024	23.8941	24.0493	0	0	0	0	0	Up-regulated	Ee VS Af	14.4903	0	24.2094	11.2317	16	16	16	37.1	37.1	37.1	57.412	0	48.155	4486900000	152
SAR_3691s	DNA replication licensing factor mcm4-A-like protein [Sarcoptes scabiei]	0	24.1707	24.1936	24.3401	24.0434	24.2889	0	0	0	0	0	Up-regulated	Ee VS Af	18.3398	0	24.2073	11.8008	22	22	22	30.4	30.4	30.4	100.82	0	56.918	2148000000	116
SAR_7457s	peptidyl-prolyl cis-trans isomerase-like protein 9 [Sarcoptes scabiei]	7e-147	24.1208	24.2593	24.3938	24.2165	24.0058	0	0	0	0	0	Up-regulated	Ee VS Af	17.501	0	24.1992	11.717	12	12	12	44.7	44.7	44.7	22.552	0	86.199	5059300000	159
SAR_2480s	hypothetical protein QR98_0068220 [Sarcoptes scabiei]	0	NaN	24.0353	24.2193	24.0523	24.4814	0	0	0	0	0	Up-regulated	Ee VS Af	14.5555	0	24.1971	11.5727	8	8	8	11.5	11.5	11.5	99.418	0	11.503	1391900000	50
SAR_1845s	gamma-interferon inducible lysosomal thiol reductase-like protein 1 [Sarcoptes scabiei]	7e-111	24.1121	24.0687	24.3205	24.251	24.2282	0	0	0	0	0	Up-regulated	Ee VS Af	18.6989	0	24.1961	11.8245	11	11	11	42.5	42.5	42.5	30.062	0	34.552	3092100000	133
SAR_1296s	RNA-binding protein-like protein 2 [Sarcoptes scabiei]	0	24.3121	24.0179	24.502	23.9192	24.1794	0	0	0	0	0	Up-regulated	Ee VS Af	15.892	0	24.1861	11.4967	11	11	11	14.8	14.8	14.8	97.334	0	36.403	1314800000	59
SAR_915s	hypothetical protein QR98_0002900 [Sarcoptes scabiei]	0	24.0056	24.3955	24.2579	24.1297	24.0582	0	0	0	0	0	Up-regulated	Ee VS Af	17.2259	0	24.1694	11.6726	8	8	8	23.3	23.3	23.3	48.994	0	172.37	1951600000	130
SAR_6944s	transducin-like enhancer protein 4 [Dermatophagoides pteronyssinus]	0	24.3343	24.1862	24.2044	24.1251	23.95	0	0	0	0	0	Up-regulated	Ee VS Af	17.6435	0	24.16	11.7134	13	13	11	38.4	38.4	34.6	74.261	0	154.62	1764700000	111
SAR_1008s	DFP2-like protein 37 [Sarcoptes scabiei]	0	24.3713	23.5929	24.3852	24.181	24.1285	0	0	0	0	0	Up-regulated	Ee VS Af	14.7463	0	24.1318	11.2558	9	8	7	65.3	65.3	62.6	30.089	0	323.31	5338500000	177
SAR_3677s	polyadenylate-binding protein 2-like protein [Sarcoptes scabiei]	6e-159	23.6572	24.4521	23.9718	23.8265	24.7362	0	0	0	0	0	Up-regulated	Ee VS Af	13.578	0	24.1288	10.9602	2	2	2	17.8	17.8	17.8	25.43	0	40.698	1110000000	41
SAR_2823s	SWI/SNF complex subunit SMARCC2-like protein, partial [Sarcoptes scabiei]	0	24.0384	24.0318	24.1263	24.0599	24.3051	0	0	0	0	0	Up-regulated	Ee VS Af	18.347	0	24.1123	11.7563	15	15	15	22	22	22	132.74	0	74.337	2663700000	145
SAR_1445s	tetraspanin-like protein 4 [Sarcoptes scabiei]	4e-169	23.8817	24.589	24.2128	24.139	23.734	0	0	0	0	0	Up-regulated	Ee VS Af	14.6618	0	24.1113	11.2283	3	3	3	12.4	12.4	12.4	26.718	0.00093414	3.7669	792840000	44
SAR_4854s	ran-binding protein 9-like protein [Sarcoptes scabiei]	0	23.9979	23.7811	24.2444	NaN	24.2116	0	0	0	0	0	Up-regulated	Ee VS Af	14.4225	0	24.0587	11.4872	6	6	6	17.8	17.8	17.8	48.347	0	17.439	2061800000	58
SAR_4072s	boule-like protein [Sarcoptes scabiei]	2e-119	24.147	24.1689	24.0979	24.0802	23.7743	0	0	0	0	0	Up-regulated	Ee VS Af	17.1582	0	24.0537	11.6108	3	3	3	5	5	5	91.338	0	46.583	652500000	40
SAR_3328s	singed-like protein [Sarcoptes scabiei]	0	24.0311	23.9032	24.2409	23.9579	24.1194	0	0	0	0	0	Up-regulated	Ee VS Af	17.7832	0	24.0505	11.6758	14	14	14	27.4	27.4	27.4	68.223	0	104.54	2623100000	137
SAR_438s	cleavage and polyadenylation specificity factor subunit 5-like protein [Sarcoptes scabiei]	3e-152	23.8993	24.1859	23.9982	NaN	24.1004	0	0	0	0	0	Up-regulated	Ee VS Af	16.0864	0	24.0459	11.7036	6	6	6	46.5	46.5	46.5	26.32	0	90.575	1354600000	81
SAR_5840s	DNA replication licensing factor Mcm3-like protein [Sarcoptes scabiei]	0	24.0457	24.0628	23.9538	23.9788	24.104	0	0	0	0	0	Up-regulated	Ee VS Af	20.471	0	24.029	11.851	13	13	13	14.2	14.2	14.2	125.91	0	16.586	1197900000	43
SAR_685s	serine protease-like protein 5, partial [Sarcoptes scabiei]	0	24.715	23.7814	24.0272	23.6322	23.9387	0	0	0	0	0	Up-regulated	Ee VS Af	13.8272	0	24.0189	10.9842	13	13	13	22.5	22.5	22.5	75.073	0	57.066	2889400000	160
SAR_1477s	ribonucleoside-diphosphate reductase large subunit-like protein [Sarcoptes scabiei]	0	23.6467	24.2616	23.8371	24.3549	23.9787	0	0	0	0	0	Up-regulated	Ee VS Af	15.0482	0	24.0158	11.268	11	11	11	23.2	23.2	23.2	66.247	0	19.242	821160000	51
SAR_8459s	DFP2-like protein 16 [Sarcoptes scabiei]	0	23.9711	23.7501	24.2276	23.8675	24.1995	0	0	0	0	0	Up-regulated	Ee VS Af	16.2512	0	24.0032	11.4692	12	12	12	32	32	32	47.386	0	264.83	4959200000	227
SAR_3079s	cuticular protein-like protein 11, partial [Sarcoptes scabiei]	1e-153	24.2869	23.7937	24.1352	23.6672	23.8998	0	0	0	0	0	Up-regulated	Ee VS Af	15.5677	0	23.9566	11.3387	13	11	11	40.6	40.6	40.6	25.378	0	323.31	8958800000	244
SAR_678s	NADPH-cytochrome P450 reductase-like protein [Sarcoptes scabiei]	0	23.7237	23.8352	23.8995	24.0955	24.2008	0	0	0	0	0	Up-regulated	Ee VS Af	16.4736	0	23.9509	11.4768	4	4	4	7.8	7.8	7.8	77.656	0.0004817	4.389	2006900000	24
SAR_7895s	far upstream element-binding protein 1-like [Dermatophagoides pteronyssinus] >gi	0	24.3671	23.9517	24.035	23.6125	23.7872	0	0	0	0	0	Up-regulated	Ee VS Af	15.1605	0	23.9507	11.2613	14	14	14	30.4	30.4	30.4	56.648	0	70.295	2543100000	147
SAR_4383s	DNA-directed RNA polymerase II subunit RPB3-like protein [Sarcoptes scabiei]	0	24.2417	23.9999	23.7471	23.8582	23.8925	0	0	0	0	0	Up-regulated	Ee VS Af	16.599	0	23.9479	11.4924	7	7	7	39.4	39.4	39.4	31.877	0	121.33	1167500000	73
SAR_348s	hypothetical protein QR98_0083520 [Sarcoptes scabiei]	0	24.0993	23.8373	23.5064	24.0536	24.196	0	0	0	0	0	Up-regulated	Ee VS Af	15.2659	0	23.9385	11.276	4	4	4	6.7	6.7	6.7	84.471	0.00047281	4.0309	596000000	11
SAR_6890s	chitinase-like protein 10, partial [Sarcoptes scabiei]	0	24.3157	22.9804	24.0781	24.4367	23.8105	0	0	0	0	0	Up-regulated	Ee VS Af	12.6744	0	23.9243	10.5899	9	9	9	10.6	10.6	10.6	137.89	0	88.853	2018100000	80
SAR_362s	MOB1-like protein [Sarcoptes scabiei]	1e-125	23.604	23.6317	24.5142	23.6126	24.042	0	0	0	0	0	Up-regulated	Ee VS Af	13.9613	0	23.8809	10.9617	3	3	3	18.8	18.8	18.8	20.075	0	224.87	834180000	46
SAR_766s	hypothetical protein QR98_0075730 [Sarcoptes scabiei]	0	24.013	23.9067	23.909	23.6743	23.8575	0	0	0	0	0	Up-regulated	Ee VS Af	18.0155	0	23.8721	11.6134	20	20	20	17.9	17.9	17.9	152.71	0	53.592	2913900000	96
SAR_2247s	Septin-like protein [Sarcoptes scabiei]	0	24.0661	23.8199	23.9286	23.6369	23.8719	0	0	0	0	0	Up-regulated	Ee VS Af	17.2016	0	23.8647	11.5276	10	10	10	37.5	37.5	37.5	44.255	0	39.639	1668100000	121
SAR_1072s	uncharacterized protein LOC113790294 [Dermatophagoides pteronyssinus]	7e-84	24.1165	23.8397	23.6052	NaN	NaN	0	0	0	0	0	Up-regulated	Ee VS Af	12.2377	0	23.8538	11.3163	4	4	4	13.2	13.2	13.2	30.056	0	6.1417	438490000	20
SAR_5266s	proteasome subunit alpha type-2-like protein [Sarcoptes scabiei]	3e-141	23.7987	23.7117	23.7726	24.052	23.9094	0	0	0	0	0	Up-regulated	Ee VS Af	17.7436	0	23.8489	11.5769	8	8	8	37.8	37.8	37.8	24.889	0	13.131	1607400000	60
SAR_5164s	mitotic checkpoint protein BUB3-like protein [Sarcoptes scabiei]	0	24.0832	23.8398	24.0226	23.8078	23.4811	0	0	0	0	0	Up-regulated	Ee VS Af	15.7884	0	23.8469	11.3267	6	6	6	22.4	22.4	22.4	37.362	0	23.654	842000000	55
SAR_9158s	uncharacterized protein LOC113792017 [Dermatophagoides pteronyssinus]	0	24.3993	23.2277	23.8732	23.8062	23.8897	0	0	0	0	0	Up-regulated	Ee VS Af	13.8125	0	23.8392	10.9051	11	11	11	11.9	11.9	11.9	147.38	0	22.648	1589800000	53
SAR_8598s	THO complex subunit-like protein [Sarcoptes scabiei]	0	23.55	23.7383	23.8751	23.7589	24.0362	0	0	0	0	0	Up-regulated	Ee VS Af	16.723	0	23.7917	11.4365	7	7	7	45	45	45	30.536	0	79.216	1425600000	60
SAR_1771s	WD domain containing protein 10 [Sarcoptes scabiei]	0	23.7346	23.7852	23.9257	23.7074	23.7991	0	0	0	0	0	Up-regulated	Ee VS Af	19.3522	0	23.7904	11.6752	8	8	8	27.7	27.7	27.7	35.118	0	34.665	1886500000	126
SAR_8539s	replication protein A 32 kDa subunit-like protein [Sarcoptes scabiei]	0	23.9107	23.8713	23.7012	23.6749	23.7708	0	0	0	0	0	Up-regulated	Ee VS Af	18.6482	0	23.7858	11.6247	4	4	4	14.4	14.4	14.4	39.581	0	11.537	906560000	61
SAR_1750s	rings lost / DNA-damage inducible protein ddi1-like protein [Sarcoptes scabiei]	0	23.6108	23.8619	23.9157	23.6134	23.9035	0	0	0	0	0	Up-regulated	Ee VS Af	17.2222	0	23.7811	11.4909	4	4	4	14.5	14.5	14.5	55.274	0	35.51	1080600000	54
SAR_613s	U6 snRNA-associated Sm-like protein LSm3-like protein [Sarcoptes scabiei]	3e-65	24.1639	23.9821	23.6819	23.6308	23.4294	0	0	0	0	0	Up-regulated	Ee VS Af	15.0235	0	23.7776	11.1582	2	2	2	31.1	31.1	31.1	11.901	0	101.48	1097100000	66
SAR_3696s	ATP-dependent RNA helicase DDX5-like protein [Sarcoptes scabiei]	0	23.3668	23.6584	23.7661	23.9973	24.0477	0	0	0	0	0	Up-regulated	Ee VS Af	15.2328	0	23.7673	11.1938	9	9	3	20.9	20.9	7.5	68.49	0	61.861	1087700000	87
SAR_7949s	hypothetical protein QR98_0047510 [Sarcoptes scabiei]	2e-147	23.4338	22.8763	24.4015	24.302	23.6622	0	0	0	0	0	Up-regulated	Ee VS Af	12.3443	0	23.7352	10.3976	11	11	11	29.3	29.3	29.3	24.8	0	38.761	2791900000	106
SAR_5582s	structural maintenance of chromosomes protein 1A-like protein 2 [Sarcoptes scabiei]	0	24.1951	23.4812	22.9167	24.0467	24.0111	0	0	0	0	0	Up-regulated	Ee VS Af	12.9632	0	23.7302	10.6102	9	9	9	9.5	9.5	9.5	142.87	0	14.181	1176600000	42
SAR_7944s	hypothetical protein QR98_0102090 [Sarcoptes scabiei]	0	23.9615	23.828	23.6201	23.7083	23.4504	0	0	0	0	0	Up-regulated	Ee VS Af	16.421	0	23.7137	11.3607	9	9	9	40.1	40.1	40.1	40.037	0	176.55	1647700000	98
SAR_4850s	DFP2-like protein 7 [Sarcoptes scabiei]	1e-121	23.8959	23.4078	24.2147	23.4783	23.5602	0	0	0	0	0	Up-regulated	Ee VS Af	14.5165	0	23.7114	11.0228	9	8	8	55.4	55.4	55.4	18.667	0	323.31	3326800000	128
SAR_459s	U6 snRNA-associated Sm-like protein LSm1-like protein [Sarcoptes scabiei]	2e-78	24.1484	23.9718	23.9531	23.2717	23.2094	0	0	0	0	0	Up-regulated	Ee VS Af	13.6263	0	23.7109	10.8009	3	3	3	34.6	34.6	34.6	15.386	0	6.552	725660000	34
SAR_7911s	nucleolar protein 9-like isoform X1 [Dermatophagoides pteronyssinus]	0	23.649	23.6492	23.7647	23.4175	24.0344	0	0	0	0	0	Up-regulated	Ee VS Af	15.9412	0	23.703	11.2858	13	13	13	17.9	17.9	17.9	84.988	0	40.403	1812800000	116
SAR_6627s	RNA binding motif-containing protein [Sarcoptes scabiei]	0	22.7461	24.0009	24.1746	23.3084	24.2523	0	0	0	0	0	Up-regulated	Ee VS Af	12.2488	0	23.6965	10.347	5	5	5	15.8	15.8	15.8	42.313	0	36.729	953730000	48
SAR_658s	peroxidase-like [Dermatophagoides pteronyssinus]	0	23.7875	22.5563	23.9909	23.9446	24.1393	0	0	0	0	0	Up-regulated	Ee VS Af	12.2805	0	23.6837	10.3541	14	14	14	22.8	22.8	22.8	91.003	0	282.56	4768100000	195
SAR_536s	hypothetical protein QR98_0024860 [Sarcoptes scabiei]	0	24.0103	23.7437	23.6089	23.6897	23.1902	0	0	0	0	0	Up-regulated	Ee VS Af	14.9533	0	23.6486	11.0875	13	13	13	45.3	45.3	45.3	34.217	0	323.31	2904800000	171
SAR_5421s	hypothetical protein QR98_0027180 [Sarcoptes scabiei]	0	23.5849	23.5343	23.723	23.6872	NaN	0	0	0	0	0	Up-regulated	Ee VS Af	17.0923	0	23.6323	11.5928	6	6	6	17.6	17.6	17.6	50.276	0	177.78	1628000000	61
SAR_7000s	Anticodon-binding domain containing protein [Sarcoptes scabiei]	0	23.774	23.9587	NaN	23.1765	23.5444	0	0	0	0	0	Up-regulated	Ee VS Af	12.9991	0	23.6134	10.9933	4	4	4	20.5	20.5	20.5	34.015	0	47.666	1016700000	63
SAR_5488s	mago nashi-like protein [Sarcoptes scabiei]	1e-105	23.4973	23.6773	23.6066	23.5511	23.7001	0	0	0	0	0	Up-regulated	Ee VS Af	19.3036	0	23.6065	11.5836	2	2	2	16.7	16.7	16.7	17.327	0	9.0107	1041300000	39
SAR_2897s	hypothetical protein QR98_0017080 [Sarcoptes scabiei]	9e-79	22.5075	22.593	24.1014	24.2402	24.5255	0	0	0	0	0	Up-regulated	Ee VS Af	10.8568	0	23.5935	9.70296	1	1	1	14.5	14.5	14.5	13.265	0.0026525	3.0221	503670000	36
SAR_522s	hypothetical protein QR98_0073990 [Sarcoptes scabiei]	0	NaN	23.757	NaN	23.4153	23.5651	0	0	0	0	0	Up-regulated	Ee VS Af	13.254	0	23.5791	11.3787	7	7	7	7.4	7.4	7.4	163.86	0	87.368	845870000	68
SAR_3710s	neuroblast differentiation-associated protein AHNAK [Larimichthys crocea]	8e-133	23.4042	23.83	NaN	24.3535	22.6801	0	0	0	0	0	Up-regulated	Ee VS Af	10.7404	0	23.5669	10.1994	13	6	1	44.5	16.8	0.5	144.71	0	138.63	3925100000	64
SAR_2357s	hypothetical protein QR98_0040720 [Sarcoptes scabiei]	0	23.4733	23.768	23.7126	23.4585	23.4039	0	0	0	0	0	Up-regulated	Ee VS Af	16.9882	0	23.5633	11.3628	6	6	6	19.4	19.4	19.4	42.831	0	13.55	1038100000	47
SAR_1982s	DNA replication licensing factor mcm5-A-like protein [Sarcoptes scabiei]	0	23.1825	23.7001	23.6409	23.5502	23.684	0	0	0	0	0	Up-regulated	Ee VS Af	16.074	0	23.5515	11.2372	15	15	15	32.6	32.6	32.6	82.19	0	47.747	1218600000	61
SAR_2549s	histone-arginine methyltransferase CARMER-like [Dermatophagoides pteronyssinus]	0	22.9708	24.1901	23.6516	NaN	23.2623	0	0	0	0	0	Up-regulated	Ee VS Af	11.6259	0	23.5187	10.5389	9	9	9	18	18	18	77.429	0	22.692	870490000	37
SAR_111s	RAS-like protein 4 [Sarcoptes scabiei]	2e-136	23.662	23.316	NaN	NaN	23.5476	0	0	0	0	0	Up-regulated	Ee VS Af	13.1713	0	23.5085	11.3331	5	5	5	22.9	22.9	22.9	22.473	0	10.241	878100000	30
SAR_5721s	wntless-like protein [Sarcoptes scabiei]	0	23.2836	24.0547	23.2895	NaN	23.3657	0	0	0	0	0	Up-regulated	Ee VS Af	12.6776	0	23.4984	10.8603	3	3	3	5.8	5.8	5.8	64.336	0	26.792	450510000	49
SAR_1184s	sphingomyelin phosphodiesterase D SpaSicTox-betaIF1-like protein [Sarcoptes scabiei]	0	23.2325	23.1618	23.6391	23.6119	23.8393	0	0	0	0	0	Up-regulated	Ee VS Af	15.0342	0	23.4969	11.0365	4	4	4	13.1	13.1	13.1	43.7	0	5.7793	595230000	35
SAR_6610s	Actin-like protein 8 [Sarcoptes scabiei]	0	23.7445	23.5019	23.1985	NaN	NaN	0	0	0	0	0	Up-regulated	Ee VS Af	12.0233	0	23.4816	11.1006	9	9	9	28.3	28.3	28.3	56.025	0	28.881	949290000	54
SAR_5702s	nuclear cap-binding protein subunit 1-like protein [Sarcoptes scabiei]	0	23.4754	23.6856	23.5766	23.1228	23.5327	0	0	0	0	0	Up-regulated	Ee VS Af	16.0804	0	23.4786	11.2049	4	4	4	7.6	7.6	7.6	86.502	0	7.0291	801800000	40
SAR_827s	RNA-binding protein 15B-like protein [Sarcoptes scabiei]	0	23.8206	23.4672	23.6767	23.1005	23.2797	0	0	0	0	0	Up-regulated	Ee VS Af	15.0016	0	23.4689	11.0179	13	13	13	20.5	20.5	20.5	84.087	0	45.659	1263200000	97
SAR_7071s	B-cell translocation protein-like protein [Sarcoptes scabiei]	0	23.5473	23.3939	23.5778	23.261	NaN	0	0	0	0	0	Up-regulated	Ee VS Af	15.5052	0	23.445	11.3567	4	4	4	10.7	10.7	10.7	64.006	0	5.497	604160000	29
SAR_688s	hypothetical protein QR98_0067620, partial [Sarcoptes scabiei]	0	22.676	23.9895	23.6638	23.2533	23.6393	0	0	0	0	0	Up-regulated	Ee VS Af	13.0987	0	23.4444	10.538	9	9	9	7	7	7	140.63	0	40.598	920690000	58
SAR_7850s	splicing factor 3B subunit 3-like protein [Sarcoptes scabiei]	0	23.7285	23.4801	23.0564	23.3395	23.3052	0	0	0	0	0	Up-regulated	Ee VS Af	15.5609	0	23.3819	11.0798	9	9	9	10.5	10.5	10.5	135.49	0	194.93	801620000	72
SAR_6223s	structural maintenance of chromosomes protein 3-like protein 2 [Sarcoptes scabiei]	0	23.3944	23.3969	23.2525	23.5716	23.284	0	0	0	0	0	Up-regulated	Ee VS Af	17.9173	0	23.3799	11.3716	7	7	7	7.9	7.9	7.9	141.35	0	15.648	975470000	73
SAR_8867s	hypothetical protein QR98_0041170 [Sarcoptes scabiei]	0	23.5005	23.0845	23.6443	23.3246	23.2508	0	0	0	0	0	Up-regulated	Ee VS Af	15.9913	0	23.3609	11.1382	9	9	9	22.4	22.4	22.4	64.499	0	40.777	1347000000	100
SAR_3027s	hypothetical protein QR98_0076180 [Sarcoptes scabiei]	0	NaN	23.4697	23.3328	23.2538	NaN	0	0	0	0	0	Up-regulated	Ee VS Af	14.4008	0	23.3521	11.4132	3	3	3	5.8	5.8	5.8	91.956	0	33.707	564230000	49
SAR_4375s	GYF domain-containing protein [Sarcoptes scabiei]	0	22.9583	23.2967	23.6259	23.5177	NaN	0	0	0	0	0	Up-regulated	Ee VS Af	13.3727	0	23.3496	10.9653	15	15	15	12.7	12.7	12.7	219.87	0	49.88	718720000	59
SAR_844s	hypothetical protein QR98_0079390 [Sarcoptes scabiei]	0	23.5399	23.1512	23.135	23.3514	23.5168	0	0	0	0	0	Up-regulated	Ee VS Af	16.4068	0	23.3389	11.1866	2	2	1	9.4	9.4	5.3	36.486	0	323.31	1258800000	51
SAR_4822s	COX4 neighbor protein-like protein [Sarcoptes scabiei]	9e-121	23.1948	23.7124	23.159	NaN	23.2637	0	0	0	0	0	Up-regulated	Ee VS Af	13.7865	0	23.3325	11.0431	2	2	2	18.6	18.6	18.6	25.556	0	70.164	626640000	39
SAR_6685s	peroxisomal acyl-coenzyme A oxidase 3-like protein, partial [Sarcoptes scabiei]	0	NaN	23.9245	23.1416	NaN	22.9281	0	0	0	0	0	Up-regulated	Ee VS Af	10.3103	0	23.3314	10.504	3	3	3	4.1	4.1	4.1	87.121	0.0026643	3.0877	320950000	18
SAR_8526s	mesoderm induction early response protein 1-like protein [Sarcoptes scabiei]	0	23.4456	23.6484	23.3663	NaN	22.8562	0	0	0	0	0	Up-regulated	Ee VS Af	12.9629	0	23.3291	10.8611	3	3	3	12.4	12.4	12.4	58.772	0	34.279	562780000	38
SAR_6347s	peroxidase-like [Dermatophagoides pteronyssinus]	0	23.5347	23.2778	24.343	22.2654	23.2069	0	0	0	0	0	Up-regulated	Ee VS Af	11.7153	0	23.3256	9.99763	31	31	30	46	46	46	92.299	0	323.31	7079600000	276
SAR_7500s	DNA replication licensing factor mcm7-like protein [Sarcoptes scabiei]	0	23.1045	23.3864	23.3955	23.4908	23.2071	0	0	0	0	0	Up-regulated	Ee VS Af	17.124	0	23.3169	11.2634	10	10	10	17.4	17.4	17.4	81.167	0	43.047	979660000	79
SAR_5801s	metastasis-associated protein MTA3-like [Dermatophagoides pteronyssinus]	0	23.9403	23.4852	23.3272	22.9359	22.8302	0	0	0	0	0	Up-regulated	Ee VS Af	13.4867	0	23.3038	10.5937	10	10	10	12.3	12.3	12.3	107.43	0	13.61	1018300000	49
SAR_4947s	ketosamine-3-kinase-like protein [Sarcoptes scabiei]	0	23.6079	23.025	23.2086	23.2918	23.3773	0	0	0	0	0	Up-regulated	Ee VS Af	16.0274	0	23.3021	11.1168	4	4	4	14.2	14.2	14.2	40.297	0	6.51	645300000	34
SAR_3278s	ribonucleoside-diphosphate reductase subunit M2-like protein [Sarcoptes scabiei]	0	23.2601	23.3471	23.3897	23.2451	23.2215	0	0	0	0	0	Up-regulated	Ee VS Af	19.8233	0	23.2927	11.4617	4	4	4	13.7	13.7	13.7	42.982	0	32.525	308670000	28
SAR_6566s	mothers against decapentaplegic homolog 9-like [Dermatophagoides pteronyssinus] >gi	0	23.627	NaN	NaN	23.2676	22.9483	0	0	0	0	0	Up-regulated	Ee VS Af	11.4379	0	23.281	10.8629	2	2	2	6	6	6	52.264	0	13.564	215460000	23
SAR_1289s	cuticle protein-like protein 2 [Sarcoptes scabiei]	0	23.8108	23.4344	23.5467	22.2933	23.2994	0	0	0	0	0	Up-regulated	Ee VS Af	12.5697	0	23.2769	10.3001	35	35	35	52.5	52.5	52.5	71.865	0	323.31	15375000000	429
SAR_6557s	histone acetyltransferase type B catalytic subunit-like protein [Sarcoptes scabiei]	0	23.5306	23.595	23.5037	22.262	23.4822	0	0	0	0	0	Up-regulated	Ee VS Af	12.6503	0	23.2747	10.3265	10	10	10	28.9	28.9	28.9	52.656	0	40.532	986610000	82
SAR_175s	ran GTPase-activating protein 1-like protein [Sarcoptes scabiei]	0	23.3815	23.3468	23.2938	23.1262	23.2168	0	0	0	0	0	Up-regulated	Ee VS Af	18.5819	0	23.273	11.3748	7	7	7	13	13	13	57.895	0	10.661	861900000	63
SAR_6022s	lachesin-like protein 3 [Sarcoptes scabiei]	0	23.2127	23.5224	23.044	23.3611	23.1713	0	0	0	0	0	Up-regulated	Ee VS Af	16.5566	0	23.2623	11.1709	13	13	13	37.6	37.6	37.6	42.565	0	307.56	2430100000	116
SAR_3221s	B-box type zinc finger protein ncl-1-like protein [Sarcoptes scabiei]	0	23.2664	23.3915	23.4048	23.0347	23.1079	0	0	0	0	0	Up-regulated	Ee VS Af	16.9132	0	23.2411	11.2043	5	5	5	9.7	9.7	9.7	55.677	0	8.8872	462750000	29
SAR_5814s	LIM and SH3 domain protein F42H10.3-like isoform X1 [Dinothrombium tinctorium] >gi	3e-116	23.5983	23.1096	23.0047	23.2155	NaN	0	0	0	0	0	Up-regulated	Ee VS Af	13.7507	0	23.232	10.9912	5	5	5	14.3	14.3	14.3	39.77	0	30.862	865000000	60
SAR_4744s	nuclear pore complex protein Nup107-like protein [Sarcoptes scabiei]	0	23.739	23.2135	22.702	23.1013	23.2572	0	0	0	0	0	Up-regulated	Ee VS Af	14.1131	0	23.2026	10.7118	11	11	11	13.3	13.3	13.3	122.3	0	13.933	853160000	37
SAR_4646s	hypothetical protein QR98_0098740 [Sarcoptes scabiei]	0	23.3202	23.2714	23.2985	23.05	23.0445	0	0	0	0	0	Up-regulated	Ee VS Af	17.5579	0	23.1969	11.2519	18	18	18	12.9	12.9	12.9	233.62	0	147.92	1751800000	142
SAR_8767s	cleavage stimulation factor subunit 1-like protein [Sarcoptes scabiei]	0	23.0122	23.3209	NaN	NaN	23.2126	0	0	0	0	0	Up-regulated	Ee VS Af	13.4429	0	23.1819	11.2205	4	4	4	10.2	10.2	10.2	83.068	0	6.0579	394380000	19
SAR_4892s	DNA-directed RNA polymerase II subunit RPB2-like protein [Sarcoptes scabiei]	0	23.5571	23.0603	22.9233	22.9394	23.3717	0	0	0	0	0	Up-regulated	Ee VS Af	15.0727	0	23.1704	10.8995	12	12	12	14.3	14.3	14.3	133.9	0	21.859	1394300000	114
SAR_6862s	nuclear pore complex protein Nup98/Nup96-like protein [Sarcoptes scabiei]	0	23.487	23.2741	23.1616	23.0181	22.8874	0	0	0	0	0	Up-regulated	Ee VS Af	15.7503	0	23.1656	11.0129	13	13	13	10.9	10.9	10.9	183.99	0	105.16	1018100000	99
SAR_1608s	F-box-like protein/WD repeat-containing protein TBL1XR1-like protein [Sarcoptes scabiei]	0	23.3303	23.3054	23.4108	22.8516	22.9219	0	0	0	0	0	Up-regulated	Ee VS Af	15.3823	0	23.164	10.9519	7	7	7	17.6	17.6	17.6	69.821	0	126.85	1034300000	74
SAR_7723s	s-adenosyl methionine synthetase-like protein [Sarcoptes scabiei]	0	22.9728	23.208	23.2904	23.0244	23.2084	0	0	0	0	0	Up-regulated	Ee VS Af	17.6111	0	23.1408	11.2306	4	4	4	13.2	13.2	13.2	49.39	0	9.2802	536500000	39
SAR_6983s	nuclear pore complex protein nup153-like protein [Sarcoptes scabiei]	0	23.2977	23.1915	23.113	23.0224	23.0451	0	0	0	0	0	Up-regulated	Ee VS Af	18.242	0	23.1339	11.2824	16	16	16	18.8	18.8	18.8	152.6	0	120.85	1569300000	129
SAR_5906s	acidic leucine-rich nuclear phosphoprotein 32 family member A-like protein [Sarcoptes scabiei]	1e-82	22.959	24.2654	22.5878	23.0583	22.7657	0	0	0	0	0	Up-regulated	Ee VS Af	12.0976	0	23.1272	10.0736	14	14	14	35.4	35.4	35.4	33.702	0	32.109	1810400000	81
SAR_2184s	nucleolysin TIAR-like protein [Sarcoptes scabiei]	0	23.3321	23.0092	23.0583	23.0788	23.1421	0	0	0	0	0	Up-regulated	Ee VS Af	17.8654	0	23.1241	11.246	6	6	6	14.4	14.4	14.4	51.615	0	39.602	770420000	71
SAR_3326s	DFP2-like protein 30 [Sarcoptes scabiei]	0	NaN	NaN	23.1309	22.9915	23.1953	0	0	0	0	0	Up-regulated	Ee VS Af	14.4969	0	23.1059	11.3047	9	7	7	30.6	28.8	28.8	49.066	0	145.8	1431300000	54
SAR_7115s	Zinc-finger double domain containing protein 12 [Sarcoptes scabiei]	0	NaN	23.0834	23.1536	22.8918	23.2661	0	0	0	0	0	Up-regulated	Ee VS Af	15.2511	0	23.0987	11.1642	12	12	12	23.7	23.7	23.7	85.714	0	54.554	924990000	66
SAR_8156s	Sar s 22 allergen (lipid recognition domain containing protein) [Sarcoptes scabiei]	2e-75	NaN	22.9908	23.0116	23.0532	23.3246	0	0	0	0	0	Up-regulated	Ee VS Af	15.2881	0	23.0951	11.1669	5	5	5	22.7	22.7	22.7	22.308	0	11.389	599930000	68
SAR_7391s	hypothetical protein QR98_0057990 [Sarcoptes scabiei]	1e-103	22.814	22.3074	23.6337	23.062	23.5743	0	0	0	0	0	Up-regulated	Ee VS Af	12.7181	0	23.0783	10.2713	3	3	3	19.5	19.5	19.5	17.235	0	7.1321	881990000	29
SAR_7303s	hypothetical protein QR98_0035450 [Sarcoptes scabiei]	0	23.3418	22.9755	22.9831	23.0654	23.0001	0	0	0	0	0	Up-regulated	Ee VS Af	17.1451	0	23.0732	11.1519	7	7	7	14.8	14.8	14.8	94.59	0	16.992	681010000	52
SAR_2388s	nuclear cap-binding protein subunit 2-like protein [Sarcoptes scabiei]	4e-104	23.2425	23.0801	23.1765	22.945	22.8409	0	0	0	0	0	Up-regulated	Ee VS Af	16.9163	0	23.057	11.1191	4	4	4	26.9	26.9	26.9	18.44	0	7.3965	829830000	53
SAR_6386s	hypothetical protein QR98_0102270 [Sarcoptes scabiei]	5e-110	NaN	22.9964	NaN	22.9874	23.1669	0	0	0	0	0	Up-regulated	Ee VS Af	14.5677	0	23.0502	11.2845	3	3	3	3.3	3.3	3.3	105.46	0.00093327	3.7583	894010000	36
SAR_9217s	cyclin-dependent kinase 1-like protein [Sarcoptes scabiei]	0	22.7925	NaN	23.263	23.2174	22.9038	0	0	0	0	0	Up-regulated	Ee VS Af	14.0646	0	23.0442	10.9645	7	7	7	36.1	36.1	36.1	33.467	0	98.894	377870000	33
SAR_2708s	src substrate cortactin-like protein [Dinothrombium tinctorium]	0	22.847	22.8892	NaN	23.3863	NaN	0	0	0	0	0	Up-regulated	Ee VS Af	11.7342	0	23.0408	10.8353	6	6	6	22.1	22.1	22.1	67.729	0	18.493	846430000	31
SAR_3947s	Uninflatable-like protein [Sarcoptes scabiei]	0	23.3407	22.79	23.3798	22.7746	22.8641	0	0	0	0	0	Up-regulated	Ee VS Af	14.7844	0	23.0298	10.7824	26	26	26	9.6	9.6	9.6	422.97	0	132.77	2540400000	198
SAR_8448s	U5 small nuclear ribonucleoprotein component-like protein [Sarcoptes scabiei]	0	23.4579	22.7453	22.6568	23.0027	23.1266	0	0	0	0	0	Up-regulated	Ee VS Af	14.6048	0	22.9979	10.7322	13	11	11	17.5	16.3	16.3	113.33	0	24.484	1274800000	52
SAR_2942s	gamma-interferon inducible lysosomal thiol reductase-like protein 2 [Sarcoptes scabiei]	2e-152	23.692	23.2359	23.2222	22.5746	22.1809	0	0	0	0	0	Up-regulated	Ee VS Af	12.4214	0	22.9811	10.1338	6	6	6	35.9	35.9	35.9	23.663	0	42.525	835470000	50
SAR_8514s	neural-cadherin-like protein [Sarcoptes scabiei]	0	23.3221	23.1536	22.9553	22.5908	22.8505	0	0	0	0	0	Up-regulated	Ee VS Af	15.0472	0	22.9745	10.8081	23	23	23	10.1	10.1	10.1	341.21	0	64.158	1971600000	166
SAR_2605s	serine/threonine-protein phosphatase 6 regulatory subunit 3-like protein [Sarcoptes scabiei]	0	NaN	23.2412	23.2106	22.6207	22.7264	0	0	0	0	0	Up-regulated	Ee VS Af	13.0503	0	22.9497	10.717	5	5	5	9.2	9.2	9.2	118.22	0	35.439	602590000	34
SAR_234s	mRNA export factor-like protein [Sarcoptes scabiei]	0	23.0294	22.9209	23.092	22.8819	22.7888	0	0	0	0	0	Up-regulated	Ee VS Af	17.9965	0	22.9426	11.1714	6	6	6	17.5	17.5	17.5	44.03	0	16.407	712480000	56
SAR_7169s	luc7-like protein 2 [Sarcoptes scabiei]	0	23.0877	23.0211	23.1312	22.882	22.5878	0	0	0	0	0	Up-regulated	Ee VS Af	15.9039	0	22.942	10.9348	5	5	5	22.8	22.8	22.8	36.39	0	9.3465	647940000	45
SAR_5496s	CDGSH iron-sulfur domain-containing protein 3, mitochondrial-like protein, partial [Sarcoptes scabiei]	4e-76	23.3147	22.8328	22.7891	22.9099	22.8161	0	0	0	0	0	Up-regulated	Ee VS Af	15.9179	0	22.9325	10.9326	2	2	2	20	20	20	19.186	0	4.6732	559350000	29
SAR_633s	biphenyl hydrolase-like protein (serine hydrolase)-like protein [Sarcoptes scabiei]	0	23.1128	22.8481	22.2	22.9368	23.5298	0	0	0	0	0	Up-regulated	Ee VS Af	13.1595	0	22.9255	10.3457	9	9	9	25.2	25.2	25.2	28.911	0	76.274	2211600000	110
SAR_3750s	hypothetical protein QR98_0001050 [Sarcoptes scabiei]	0	22.8192	22.8082	NaN	NaN	23.1125	0	0	0	0	0	Up-regulated	Ee VS Af	13.1594	0	22.9133	11.0544	4	4	4	11.9	11.9	11.9	48.175	0	7.9964	319420000	16
SAR_3480s	Zona pellucida-like domain containing protein 3 [Sarcoptes scabiei]	0	23.2477	22.932	23.585	22.1469	22.6479	0	0	0	0	0	Up-regulated	Ee VS Af	12.6898	0	22.9119	10.1962	20	20	20	35.3	35.3	35.3	97.849	0	154.73	3192100000	177
SAR_4284s	cytoskeleton-associated protein 5-like protein [Sarcoptes scabiei]	0	22.5598	22.7433	23.0271	23.2669	NaN	0	0	0	0	0	Up-regulated	Ee VS Af	13.145	0	22.8993	10.7167	6	6	6	4.9	4.9	4.9	175.88	0	11.989	403440000	35
SAR_2685s	grunge-like protein [Sarcoptes scabiei]	0	22.964	22.718	23.0052	22.9135	22.7773	0	0	0	0	0	Up-regulated	Ee VS Af	17.9016	0	22.8756	11.1316	9	9	9	9.2	9.2	9.2	150.8	0	40.634	617980000	32
SAR_8840s	histone-lysine N-methyltransferase Mes-4-like protein [Sarcoptes scabiei]	0	23.0132	22.7548	22.9719	22.7428	NaN	0	0	0	0	0	Up-regulated	Ee VS Af	15.5327	0	22.8707	11.09	11	11	11	14.6	14.6	14.6	126.41	0	14.11	902510000	36
SAR_5438s	UBX domain-containing protein 7-like protein [Sarcoptes scabiei]	0	22.8973	22.7749	22.8748	22.7669	22.9715	0	0	0	0	0	Up-regulated	Ee VS Af	19.1238	0	22.8571	11.2118	6	6	6	19.1	19.1	19.1	48.363	0	13.819	429010000	47
SAR_3038s	hypothetical protein QR98_0098360 [Sarcoptes scabiei]	4e-171	NaN	22.5439	22.9819	NaN	22.9409	0	0	0	0	0	Up-regulated	Ee VS Af	12.2694	0	22.8222	10.8574	5	5	5	22	22	22	44.947	0	232.73	649810000	27
SAR_4312s	hypothetical protein QR98_0094470 [Sarcoptes scabiei]	0	22.788	22.7616	23.5136	21.7578	23.2531	0	0	0	0	0	Up-regulated	Ee VS Af	12.0005	0	22.8148	9.91905	8	8	8	16.6	16.6	16.6	75.35	0	323.31	1597400000	100
SAR_793s	hypothetical protein QR98_0094950 [Sarcoptes scabiei]	0	NaN	22.7672	22.7012	22.9288	NaN	0	0	0	0	0	Up-regulated	Ee VS Af	14.1573	0	22.7991	11.1249	5	5	5	27.3	27.3	27.3	39.395	0	169.19	1692000000	64
SAR_7717s	ubiquitin carboxyl-terminal hydrolase-like protein 4 [Sarcoptes scabiei]	0	22.983	22.5215	22.8824	NaN	NaN	0	0	0	0	0	Up-regulated	Ee VS Af	12.2581	0	22.7956	10.8431	6	6	6	6.5	6.5	6.5	132.68	0	11.596	368660000	23
SAR_6963s	suppressor of G2 allele of SKP1-like protein 1 [Sarcoptes scabiei]	9e-137	22.6122	22.8507	22.8826	NaN	NaN	0	0	0	0	0	Up-regulated	Ee VS Af	13.5491	0	22.7818	11.0468	5	5	5	28.4	28.4	28.4	22.725	0	40.652	441760000	36
SAR_4684s	uncharacterized protein LOC113790983 [Dermatophagoides pteronyssinus]	0	22.6994	22.679	23.7075	NaN	22.0316	0	0	0	0	0	Up-regulated	Ee VS Af	10.7031	0	22.7794	9.88712	7	7	7	20	20	20	61.3	0	141.4	1375100000	76
SAR_7782s	FAS-associated factor 2-B-like protein [Sarcoptes scabiei]	0	22.9553	22.7696	NaN	NaN	22.5674	0	0	0	0	0	Up-regulated	Ee VS Af	12.8377	0	22.7641	10.9348	2	2	2	7.1	7.1	7.1	57.432	0.0017929	3.225	432880000	24
SAR_7441s	uncharacterized protein LOC113788981 [Dermatophagoides pteronyssinus]	0	22.3124	22.0135	23.5445	22.6391	23.2588	0	0	0	0	0	Up-regulated	Ee VS Af	12.1579	0	22.7537	9.95335	13	13	13	21.2	21.2	21.2	57.943	0	91.312	1572700000	105
SAR_3897s	hypothetical protein BLA29_010263, partial [Euroglyphus maynei]	5e-99	22.9064	22.9251	22.589	22.633	22.6234	0	0	0	0	0	Up-regulated	Ee VS Af	16.848	0	22.7354	10.9618	3	3	3	24.2	24.2	24.2	21.145	0	8.5171	310370000	32
SAR_2502s	heterogeneous nuclear ribonucleoprotein Q-like protein [Sarcoptes scabiei]	0	22.817	22.8737	22.7648	22.358	22.8115	0	0	0	0	0	Up-regulated	Ee VS Af	16.0416	0	22.725	10.8557	13	13	13	35.7	35.7	35.7	60.513	0	178.69	1028500000	84
SAR_216s	pre-mRNA-processing factor 6-like protein [Sarcoptes scabiei]	0	23.1908	22.5191	22.5246	22.5871	22.7931	0	0	0	0	0	Up-regulated	Ee VS Af	14.9694	0	22.7229	10.6825	4	4	4	5.9	5.9	5.9	107.78	0	11.082	391910000	31
SAR_3399s	hypothetical protein QR98_0074030, partial [Sarcoptes scabiei]	0	23.0917	22.7378	22.3166	NaN	NaN	0	0	0	0	0	Up-regulated	Ee VS Af	11.0261	0	22.7154	10.4988	10	10	10	16.3	16.3	16.3	99.457	0	21.294	643530000	48
SAR_7036s	pre-mRNA-splicing factor ATP-dependent RNA helicase DHX15-like protein [Sarcoptes scabiei]	0	22.8966	22.8312	NaN	22.1473	22.9152	0	0	0	0	0	Up-regulated	Ee VS Af	12.6062	0	22.6976	10.499	9	9	9	20.4	20.4	20.4	82.283	0	23.265	607200000	39
SAR_7437s	DNA ligase 1-like protein [Sarcoptes scabiei]	0	22.6124	22.8003	22.6439	22.7827	22.6313	0	0	0	0	0	Up-regulated	Ee VS Af	18.9672	0	22.6941	11.1237	5	5	5	10.3	10.3	10.3	87.081	0	16.404	363630000	26
SAR_2409s	carboxypeptidase M-like protein [Sarcoptes scabiei]	0	22.0536	23.0924	NaN	22.6606	22.931	0	0	0	0	0	Up-regulated	Ee VS Af	11.9533	0	22.6844	10.3084	4	4	4	14	14	14	63.467	0	47.31	566260000	54
SAR_5726s	septin-2-like protein 2 [Sarcoptes scabiei]	0	22.6133	22.5947	22.6094	22.4084	22.9484	0	0	0	0	0	Up-regulated	Ee VS Af	16.2623	0	22.6348	10.8442	3	3	3	8.2	8.2	8.2	44.506	0.0035242	2.9699	412770000	22
SAR_2093s	uncharacterized protein LOC113797980 [Dermatophagoides pteronyssinus]	8e-71	22.9854	22.3364	22.4997	NaN	NaN	0	0	0	0	0	Up-regulated	Ee VS Af	11.3765	0	22.6072	10.5526	12	12	12	28.5	28.5	28.5	46.577	0	121.57	3791600000	154
SAR_1611s	Trypsin-like serine protease 8, partial [Sarcoptes scabiei]	0	NaN	22.7693	22.3815	22.5942	NaN	0	0	0	0	0	Up-regulated	Ee VS Af	12.8141	0	22.5817	10.8467	4	4	4	10.9	10.9	10.9	45.255	0	5.7165	288370000	29
SAR_9067s	hypothetical protein BLA29_001030 [Euroglyphus maynei]	0	NaN	22.3592	23.0539	NaN	22.3212	0	0	0	0	0	Up-regulated	Ee VS Af	10.8511	0	22.5781	10.3859	6	6	6	10.1	10.1	10.1	110.09	0	10.767	297970000	20
SAR_5855s	Sar s 2 allergen (lipid recognition domain containing protein) [Sarcoptes scabiei]	2e-135	NaN	22.5122	NaN	22.7416	22.4458	0	0	0	0	0	Up-regulated	Ee VS Af	13.3965	0	22.5665	10.9258	4	4	4	22.6	22.6	22.6	20.978	0	11.879	241920000	30
SAR_2385s	mitochondrial import receptor subunit TOM70-like protein [Sarcoptes scabiei]	0	NaN	23.0566	22.3709	22.5869	22.2203	0	0	0	0	0	Up-regulated	Ee VS Af	12.6221	0	22.5587	10.4436	6	6	6	14.2	14.2	14.2	59.338	0	38.898	632950000	40
SAR_7448s	polyribonucleotide nucleotidyltransferase 1, mitochondrial-like protein [Sarcoptes scabiei]	0	22.6472	22.3712	NaN	22.6571	NaN	0	0	0	0	0	Up-regulated	Ee VS Af	13.2794	0	22.5585	10.9061	4	4	4	8	8	8	83.85	0	9.16	344920000	27
SAR_1365s	GHMP kinase-like protein [Sarcoptes scabiei]	0	NaN	22.498	22.5783	22.3016	22.7473	0	0	0	0	0	Up-regulated	Ee VS Af	14.6784	0	22.5313	10.8258	4	4	4	13.9	13.9	13.9	43.373	0	7.2202	325540000	37
SAR_1427s	hypothetical protein QR98_0065630 [Sarcoptes scabiei]	0	22.541	22.4922	NaN	NaN	22.4836	0	0	0	0	0	Up-regulated	Ee VS Af	17.5902	0	22.5056	11.1798	2	2	2	4.5	4.5	4.5	49.48	0.0067768	2.5743	192930000	19
SAR_5701s	glycosylated lysosomal membrane protein A-like [Dermatophagoides pteronyssinus]	7e-82	NaN	22.7254	22.4677	22.268	NaN	0	0	0	0	0	Up-regulated	Ee VS Af	12.3702	0	22.487	10.725	3	3	3	9.2	9.2	9.2	49.907	0	5.9412	296790000	31
SAR_265s	deoxyribodipyrimidine photo-lyase-like protein [Sarcoptes scabiei]	0	22.6339	22.5253	22.3663	22.3469	22.5623	0	0	0	0	0	Up-regulated	Ee VS Af	17.7755	0	22.4869	10.9368	3	3	3	10.7	10.7	10.7	54.575	0	9.9002	238330000	31
SAR_4596s	hypothetical protein QR98_0013660 [Sarcoptes scabiei]	0	22.5977	22.5247	22.506	NaN	22.3178	0	0	0	0	0	Up-regulated	Ee VS Af	16.0081	0	22.4866	10.9564	7	7	7	23.9	23.9	23.9	34.704	0	31.372	543830000	36
SAR_4737s	ubiquitin thioesterase OTU1-like protein [Sarcoptes scabiei]	0	22.7954	22.8213	22.1278	22.3571	22.0044	0	0	0	0	0	Up-regulated	Ee VS Af	13.9557	0	22.4212	10.3422	5	5	5	15.3	15.3	15.3	35.919	0	7.3517	516950000	28
SAR_7624s	hypothetical protein QR98_0100240 [Sarcoptes scabiei]	7e-109	22.3093	21.8127	22.5821	22.6351	22.5239	0	0	0	0	0	Up-regulated	Ee VS Af	14.3281	0	22.3726	10.4033	3	3	3	13.2	13.2	13.2	40.923	0	5.1511	343980000	15
SAR_7941s	nuclear pore complex protein Nup85-like protein [Sarcoptes scabiei]	0	22.2514	22.106	NaN	22.3285	22.77	0	0	0	0	0	Up-regulated	Ee VS Af	13.3328	0	22.364	10.5213	4	4	4	8.8	8.8	8.8	77.426	0	9.0131	314300000	36
SAR_3952s	Reeler domain containing protein 2 [Sarcoptes scabiei]	1e-89	23.2451	22.5492	22.5263	21.5429	21.7498	0	0	0	0	0	Up-regulated	Ee VS Af	11.8507	0	22.3227	9.6778	8	8	8	46.5	46.5	46.5	16.582	0	323.31	4454500000	123
SAR_2190s	hypothetical protein QR98_0091310 [Sarcoptes scabiei]	0	22.1456	22.0294	22.6223	22.4415	22.2922	0	0	0	0	0	Up-regulated	Ee VS Af	15.5663	0	22.3062	10.5964	7	7	7	10.2	10.2	10.2	89.98	0	27.562	501590000	29
SAR_5922s	chromodomain-helicase-DNA-binding protein Mi-2-like protein [Sarcoptes scabiei]	0	22.437	22.4267	22.2774	NaN	22.0204	0	0	0	0	0	Up-regulated	Ee VS Af	14.4991	0	22.2904	10.6894	7	7	6	5.4	5.4	4.7	214.81	0	11.856	354540000	31
SAR_7189s	hypothetical protein QR98_0054890 [Sarcoptes scabiei]	0	22.4118	22.248	NaN	22.1687	22.2087	0	0	0	0	0	Up-regulated	Ee VS Af	16.3154	0	22.2593	10.8749	7	7	7	24.2	24.2	24.2	50.405	0	15.815	464140000	58
SAR_2542s	hypothetical protein QR98_0034870 [Sarcoptes scabiei]	0	NaN	21.829	22.4223	NaN	22.2639	0	0	0	0	0	Up-regulated	Ee VS Af	11.5716	0	22.1717	10.4116	3	3	3	8	8	8	45.126	0	6.2097	164820000	12
SAR_1177s	Ulp1 protease-like protein [Sarcoptes scabiei]	0	21.9335	22.1954	NaN	NaN	22.107	0	0	0	0	0	Up-regulated	Ee VS Af	13.7372	0	22.0786	10.7377	3	3	3	7.9	7.9	7.9	59.393	0	5.5878	118290000	18
SAR_3802s	contactin-like protein [Sarcoptes scabiei]	0	22.0729	21.7406	22.8169	22.6196	21.116	0	0	0	0	0	Up-regulated	Ee VS Af	11.813	0	22.0732	9.57011	19	19	19	19.5	19.5	19.5	148.7	0	245.99	1918700000	145
SAR_7520s	neurexin-4-like isoform X2 [Dermatophagoides pteronyssinus]	0	NaN	21.6282	22.2477	22.1529	22.1477	0	0	0	0	0	Up-regulated	Ee VS Af	13.3416	0	22.0441	10.3814	6	6	6	5.2	5.2	5.2	141.91	0	8.1673	537680000	29
SAR_9072s	hypothetical protein QR98_0003750 [Sarcoptes scabiei]	0	NaN	21.2129	NaN	22.2379	22.3998	0	0	0	0	0	Up-regulated	Ee VS Af	9.61892	0	21.9502	9.66382	6	6	6	5.3	5.3	5.3	136	0	21.104	327590000	28
SAR_4519s	Chitin binding Peritrophin-A domain containing protein 10, partial [Sarcoptes scabiei]	0	22.6617	22.4788	21.6128	NaN	20.9644	0	0	0	0	0	Up-regulated	Ee VS Af	10.1883	0	21.9294	9.34488	11	11	11	19.9	19.9	19.9	68.601	0	74.333	3332200000	115
SAR_4195s	UPF0160 protein MYG1, mitochondrial-like protein [Sarcoptes scabiei]	0	NaN	21.8943	21.9973	21.8786	NaN	0	0	0	0	0	Up-regulated	Ee VS Af	15.61	0	21.9234	10.8147	6	6	6	24.5	24.5	24.5	35.921	0	10.237	378470000	29
SAR_9099s	methyl-CpG-binding domain protein 2-like protein [Sarcoptes scabiei]	0	21.6403	22.0698	NaN	22.0544	NaN	0	0	0	0	0	Up-regulated	Ee VS Af	12.1459	0	21.9215	10.4253	4	4	4	18.7	18.7	18.7	31.048	0	5.9547	245030000	22
SAR_1405s	aldehyde dehydrogenase X, mitochondrial-like protein [Sarcoptes scabiei]	0	21.8906	21.4527	22.1591	22.0732	NaN	0	0	0	0	0	Up-regulated	Ee VS Af	12.9771	0	21.8939	10.2394	5	5	5	4.5	4.5	4.5	144.07	0	5.9347	533840000	34
SAR_6363s	hypothetical protein QR98_0034400 [Sarcoptes scabiei]	7e-117	NaN	NaN	21.8107	21.8737	21.7996	0	0	0	0	0	Up-regulated	Ee VS Af	16.8451	0	21.828	10.8228	3	3	3	21.2	21.2	21.2	19.106	0.00047192	4.008	147300000	9
SAR_3410s	hypothetical protein QR98_0058690 [Sarcoptes scabiei]	0	21.4813	21.6503	21.5128	21.4344	21.7931	0	0	0	0	0	Up-regulated	Ee VS Af	17.0956	0	21.5744	10.4454	3	3	3	7.8	7.8	7.8	53.908	0	6.2841	110780000	10
SAR_1282s	pancreatic lipase-like protein 2 [Sarcoptes scabiei]	0	20.8361	NaN	22.0388	21.8048	NaN	0	0	0	0	0	Up-regulated	Ee VS Af	9.59649	0	21.5599	9.50253	14	14	14	35.2	35.2	35.2	43.042	0	143.04	1616900000	95
SAR_4690s	Zona pellucida-like and PAN domain containing protein [Sarcoptes scabiei]	0	21.0128	21.0043	20.6994	NaN	NaN	0	0	0	0	0	Up-regulated	Ee VS Af	12.8323	0	20.9055	10.0736	10	10	10	20.7	20.7	20.7	82.926	0	320.89	1280000000	85
SAR_4906s	hypothetical protein QR98_0046900 [Sarcoptes scabiei]	0	NaN	20.3386	21.1327	20.3431	21.0336	0	0	0	0	0	Up-regulated	Ee VS Af	11.8566	0	20.712	9.46166	21	21	21	12.4	12.4	12.4	233.95	0	323.31	2284900000	106
SAR_3457s	hypothetical protein QR98_0049080, partial [Sarcoptes scabiei]	0	21.3365	18.9168	21.617	NaN	20.1395	0	0	0	0	0	Up-regulated	Ee VS Af	8.62476	0	20.5024	8.06281	23	23	23	25.9	25.9	25.9	143.19	0	323.31	3978300000	173
SAR_2631s	hypothetical protein QR98_0003210 [Sarcoptes scabiei]	0	20.1856	19.8976	20.6279	NaN	NaN	0	0	0	0	0	Up-regulated	Ee VS Af	10.8643	0	20.237	9.39029	21	21	21	37.2	37.2	37.2	97.278	0	323.31	2376500000	145
SAR_2072s	hypothetical protein QR98_0001890 [Sarcoptes scabiei]	0	28.7729	28.5742	28.6712	28.2682	28.3291	NaN	NaN	20.3458	22.256	21.5426	Up-regulated	Ee VS Af	5.53404	0	7.14165	2.94237	20	20	20	39.1	39.1	39.1	66.783	0	323.31	64575000000	807
SAR_8865s	hypothetical protein QR98_0020480 [Sarcoptes scabiei]	0	24.4964	24.2489	24.2569	23.3385	23.3204	17.5462	16.3108	16.8515	NaN	NaN	Up-regulated	Ee VS Af	5.51554	0	7.02939	2.90049	74	74	74	78.1	78.1	78.1	79.333	0	323.31	46599000000	1122
SAR_5723s	hypothetical protein QR98_0005940 [Sarcoptes scabiei]	1e-137	27.1429	26.8009	27.2662	26.696	26.7568	20.9682	21.0013	21.2929	21.1127	21.0395	Up-regulated	Ee VS Af	10.2427	0	5.84964	2.74921	12	12	12	34.3	34.3	34.3	20.738	0	323.31	96083000000	678
SAR_8993s	hypothetical protein SETIT_7G212600v2 [Setaria italica]	2e-65	32.5339	31.2455	32.3042	32.7064	32.765	26.1294	26.0709	26.8778	26.5863	26.933	Up-regulated	Ee VS Af	6.92441	0	5.79152	2.48348	21	21	21	61.5	61.5	61.5	11.367	0	323.31	542600000000	2907
SAR_8991s	histone H2B.3-like protein [Sarcoptes scabiei]	2e-83	33.1039	31.8416	32.5664	33.0364	32.8962	27.4388	27.1977	28.1124	27.9331	28.2129	Up-regulated	Ee VS Af	6.66603	0	4.90992	2.13124	15	15	6	73.8	73.8	30.2	13.993	0	323.31	283190000000	1160
SAR_1601s	splicing factor, proline- and glutamine-rich-like protein [Sarcoptes scabiei]	0	24.9773	24.7687	24.9236	24.4167	24.0756	19.3979	20.6912	19.3218	20.0007	19.4158	Up-regulated	Ee VS Af	6.54742	0	4.8669	2.10517	19	19	19	37.6	37.6	37.6	66.715	0	150.1	5634100000	274
SAR_8412s	hypothetical protein QR98_0095540 [Sarcoptes scabiei]	1e-89	26.922	27.0976	27.249	26.4947	26.5365	21.6301	23.2413	22.3202	21.4434	21.6228	Up-regulated	Ee VS Af	5.97631	0	4.8084	2.0329	5	5	5	42.1	42.1	42.1	15.461	0	323.31	50548000000	251
SAR_8992s	uncharacterized protein LOC113564769 [Drosophila erecta]	2e-150	33.2467	32.056	32.9997	33.404	33.3772	27.8216	27.9458	28.537	28.3057	28.5772	Up-regulated	Ee VS Af	6.69025	0	4.77926	2.08375	25	25	4	71.2	71.2	22.1	25.028	0	323.31	705000000000	1861
SAR_5505s	fasciclin-1-like protein [Sarcoptes scabiei]	0	25.3699	25.4856	25.6802	25.068	25.2957	19.8945	20.3928	20.3646	21.6693	21.0828	Up-regulated	Ee VS Af	6.26432	0	4.69908	2.0189	22	22	22	35.3	35.3	35.3	77.519	0	221.5	8580800000	296
SAR_1158s	RNA-binding protein-like protein 3 [Sarcoptes scabiei]	7e-71	25.9657	26.0972	25.7533	25.5707	25.7296	22.1636	20.0621	NaN	NaN	21.4731	Up-regulated	Ee VS Af	4.1876	0	4.59037	1.85971	7	7	7	38.8	38.8	38.8	19.001	0	190.64	5630900000	147
SAR_2745s	stomatin-2-like protein [Sarcoptes scabiei]	0	28.7177	26.9535	28.1495	28.6099	28.6194	NaN	23.8536	23.7313	23.6319	NaN	Up-regulated	Ee VS Af	4.26871	0	4.47107	1.83131	2	2	1	5.3	5.3	2.8	31.094	0	11.617	6057600000	64
SAR_6651s	cuticular protein-like protein 8 [Sarcoptes scabiei]	0	24.2213	23.4497	24.956	23.6505	23.4009	18.705	20.3508	21.2176	17.6001	20.1763	Up-regulated	Ee VS Af	3.54112	0	4.32572	1.59711	19	19	17	54	54	54	39.539	0	323.31	22495000000	447
SAR_8627s	DRIM domain containing protein [Sarcoptes scabiei]	0	31.088	30.3057	31.1208	31.9188	31.8829	26.8167	27.3087	27.3649	26.5808	26.9634	Up-regulated	Ee VS Af	5.87625	0	4.25634	1.82425	3	3	3	1.7	1.7	1.7	327.49	0.0043309	2.7885	85615000000	245
SAR_8026s	serrate RNA effector molecule B-like protein [Sarcoptes scabiei]	0	25.5562	25.682	25.4016	25.5186	25.4616	21.8903	NaN	22.0549	NaN	20.5943	Up-regulated	Ee VS Af	4.62602	0	4.01083	1.71171	31	31	31	40	40	40	100.87	0	171.13	8732400000	353
SAR_1227s	myelin expression factor 2-like protein [Sarcoptes scabiei]	0	24.0373	24.1165	24.7561	24.0627	24.3108	19.7182	19.918	21.4367	18.9921	21.1732	Up-regulated	Ee VS Af	4.5	0	4.00904	1.61704	22	22	22	35.4	35.4	35.4	69.958	0	103.6	5013900000	235
SAR_4385s	DFP2-like protein 35 [Sarcoptes scabiei]	2e-90	28.1187	27.4048	28.1065	28.0552	28.109	23.3616	24.112	24.1932	24.1209	24.1481	Up-regulated	Ee VS Af	7.20463	0	3.97168	1.7974	15	15	13	69.8	69.8	69.8	24.632	0	323.31	215770000000	1163
SAR_2522s	failed axon connections-like protein [Sarcoptes scabiei]	0	27.8532	28.1399	28.3727	28.2407	28.4009	23.944	24.574	24.3497	24.3778	23.9898	Up-regulated	Ee VS Af	8.19637	0	3.95442	1.83394	36	36	36	75.9	75.9	75.9	46.186	0	323.31	46725000000	845
SAR_6269s	Phosphoribosyl transferase domain containing protein [Euroglyphus maynei]	3e-142	25.2046	25.3295	25.2631	25.1782	25.343	NaN	NaN	20.5011	21.9448	21.939	Up-regulated	Ee VS Af	4.41855	0	3.80205	1.61553	16	16	5	39.7	39.7	13.6	45.793	0	323.31	4923600000	223
SAR_4497s	structural constituent of cuticle-like protein [Sarcoptes scabiei]	4e-113	23.9283	23.5074	23.9327	23.3332	23.4048	19.8866	NaN	20.0156	NaN	19.6788	Up-regulated	Ee VS Af	6.01341	0	3.76095	1.71998	9	9	9	54.1	54.1	54.1	27.83	0	323.31	10008000000	234
SAR_5828s	histone H1-like protein 1 [Sarcoptes scabiei]	4e-135	28.0885	27.88	27.9899	27.5256	27.7077	24.2473	23.2317	24.6942	23.8087	24.5967	Up-regulated	Ee VS Af	5.91325	0	3.72262	1.62688	15	15	11	42.5	42.5	33	23.708	0	323.31	41418000000	841
SAR_4572s	histone H2A.V [Dermatophagoides pteronyssinus]	6e-85	27.2539	26.4671	27.3266	27.4154	27.827	NaN	23.8236	23.7151	23.1982	23.5523	Up-regulated	Ee VS Af	5.48775	0	3.6857	1.61791	8	6	6	55	48.1	48.1	13.691	0	240.28	6120600000	152
SAR_1846s	proliferating cell nuclear antigen-like protein [Sarcoptes scabiei]	0	25.994	26.0674	25.7234	25.8311	25.7617	NaN	22.4615	21.9495	22.1842	NaN	Up-regulated	Ee VS Af	6.69803	0	3.67712	1.71833	8	8	8	45.7	45.7	45.7	29.614	0	292.61	6534100000	205
SAR_8069s	High mobility group protein B3-like protein [Sarcoptes scabiei]	0	25.8399	26.1804	26.0157	25.8335	25.9896	21.6407	22.506	22.1037	22.7256	22.6788	Up-regulated	Ee VS Af	6.83633	0	3.64086	1.64431	17	17	17	31.4	31.4	31.4	38.507	0	323.31	9884300000	415
SAR_4391s	DFP2-like protein 1 [Sarcoptes scabiei]	1e-164	26.6637	25.9615	26.4726	26.6033	26.7236	22.2205	23.4409	22.9461	23.0247	23.2647	Up-regulated	Ee VS Af	6.18698	0	3.50556	1.55799	12	10	9	71.1	71.1	71.1	23.706	0	323.31	69350000000	712
SAR_6257s	carboxypeptidase-like protein 2 [Sarcoptes scabiei]	0	26.6982	26.7712	26.9252	26.7798	26.7837	23.1509	23.561	23.2884	23.1506	23.3777	Up-regulated	Ee VS Af	9.84504	0	3.4859	1.67157	26	26	26	52.8	52.8	52.8	55.143	0	323.31	17564000000	576
SAR_2235s	vitellogenin-like protein [Sarcoptes scabiei]	0	34.7598	34.9373	35.0038	34.8598	34.8091	31.6476	31.2597	31.3108	31.4545	31.3508	Up-regulated	Ee VS Af	9.99433	0	3.46928	1.6668	253	253	253	88.3	88.3	88.3	220.8	0	323.31	16440000000000	52108
SAR_9116s	DFP2-like protein 12 [Sarcoptes scabiei]	2e-138	29.0238	28.2162	28.8252	28.3438	28.4216	25.0068	25.2343	25.4564	25.1436	24.8092	Up-regulated	Ee VS Af	7.08744	0	3.43606	1.57059	10	8	7	51.6	44.3	33.8	29.121	0	323.31	114570000000	969
SAR_2003s	uncharacterized protein LOC113798462 [Dermatophagoides pteronyssinus]	0	31.3969	31.5626	31.6492	31.49	31.4866	29.0362	27.0161	28.7277	27.471	28.3189	Up-regulated	Ee VS Af	4.69677	0.000639296	3.40308	1.42847	280	280	280	68.2	68.2	68.2	362.11	0	323.31	1004900000000	12348
SAR_5268s	septin-2-like protein 1 [Sarcoptes scabiei]	0	24.7407	24.646	24.526	24.8089	24.7074	20.9655	22.092	21.4711	21.3834	20.7002	Up-regulated	Ee VS Af	6.14779	0	3.36336	1.49967	18	18	18	45.5	45.5	45.5	54.901	0	192.78	6272800000	278
SAR_5597s	hypothetical protein QR98_0056560 [Sarcoptes scabiei]	3e-66	25.7147	25.837	25.1973	25.7611	25.6995	21.5353	22.4196	22.3946	22.7045	22.9368	Up-regulated	Ee VS Af	5.75472	0.000170338	3.24376	1.43314	4	4	4	40.8	40.8	40.8	11.918	0	16.279	24991000000	214
SAR_3028s	40S ribosomal protein S9-like protein [Sarcoptes scabiei]	2e-133	26.9053	26.937	27.066	26.9699	27.1784	24.0921	23.2703	23.7785	23.994	24.079	Up-regulated	Ee VS Af	7.32303	0	3.16854	1.46585	19	19	19	57.3	57.3	57.3	22.452	0	150.3	27363000000	551
SAR_7133s	C-terminal-binding protein-like protein [Sarcoptes scabiei]	0	26.202	26.1483	26.1056	25.9062	25.9292	22.8509	23.134	22.9906	22.9684	22.9891	Up-regulated	Ee VS Af	9.87553	0	3.07166	1.48061	13	13	13	27.5	27.5	27.5	47.171	0	71.327	5057300000	155
SAR_4292s	Alpha amylase-like protein [Sarcoptes scabiei]	0	22.9106	NaN	22.3568	22.7228	22.3956	25.6112	25.9012	25.3962	25.86	25.6422	Down-regulated	Ee VS Af	6.6684	0.00379502	-3.08571	-1.43096	16	16	16	40.6	40.6	40.6	63.582	0	323.31	9412200000	259
SAR_1269s	DFP2-like protein 25 [Sarcoptes scabiei]	4e-113	25.6991	26.3543	24.908	25.9968	25.952	28.839	29.4056	28.7809	29.007	28.7755	Down-regulated	Ee VS Af	5.61014	0.00922807	-3.17956	-1.40087	9	9	7	50.3	50.3	46.2	18.711	0	323.31	73297000000	583
SAR_2485s	galectin-4-like [Dermatophagoides pteronyssinus]	2e-155	22.4408	22.5309	NaN	22.3906	22.5381	25.4372	25.9018	25.6382	26.0639	25.6222	Down-regulated	Ee VS Af	7.3901	0	-3.25756	-1.5295	11	11	11	51.2	51.2	51.2	41.51	0	323.31	9144100000	172
SAR_491s	unnamed protein product [Litomosoides sigmodontis]	4e-56	26.9752	27.7317	26.5162	27.4496	27.2794	30.6522	30.4802	30.2256	30.5414	30.3962	Down-regulated	Ee VS Af	6.37521	0	-3.2687	-1.47209	13	5	5	83.3	37.1	37.1	20.071	0	323.31	97262000000	390
SAR_964s	hypothetical protein QR98_0076870, partial [Sarcoptes scabiei]	0	23.3994	23.3444	22.784	23.2614	23.3715	26.2491	26.8924	26.4238	26.6211	26.5584	Down-regulated	Ee VS Af	7.58572	0	-3.31682	-1.53798	49	49	49	78.3	78.3	78.3	71.685	0	323.31	39938000000	800
SAR_4669s	adenylyl cyclase-associated protein 1-like protein, partial [Sarcoptes scabiei]	0	22.6566	22.9122	NaN	22.4614	22.113	25.6157	26.2935	25.8554	26.3255	25.802	Down-regulated	Ee VS Af	6.00694	0	-3.44262	-1.55224	14	14	14	44.2	44.2	44.2	46.458	0	323.31	11043000000	224
SAR_4766s	delta-1-pyrroline-5-carboxylate dehydrogenase, mitochondrial-like protein [Sarcoptes scabiei]	0	21.2958	22.2661	21.9281	21.3545	22.5597	24.9914	25.6761	25.1696	25.5008	25.3952	Down-regulated	Ee VS Af	5.81987	0	-3.46578	-1.52278	28	28	28	53.6	53.6	53.6	67.056	0	323.31	14299000000	352
SAR_3304s	multifunctional protein ADE2-like protein [Sarcoptes scabiei]	0	25.0672	24.8779	24.3955	25.1202	25.2803	28.1467	28.6037	28.4034	28.5436	28.4677	Down-regulated	Ee VS Af	7.43938	0	-3.4848	-1.60461	48	48	48	68.3	68.3	68.3	49.892	0	323.31	103410000000	1188
SAR_5105s	arginine N-methyltransferase 5-like protein [Sarcoptes scabiei]	0	24.6846	24.8958	24.1416	24.4752	24.0872	28.3456	27.9711	27.8908	27.8541	27.8844	Down-regulated	Ee VS Af	7.32741	0	-3.53232	-1.62042	30	30	30	69.8	69.8	69.8	35.309	0	323.31	57978000000	587
SAR_9302s	hypothetical protein QR98_0100250 [Sarcoptes scabiei]	4e-29	27.6524	27.7068	26.034	27.5454	27.7255	30.7183	30.896	30.8971	31.2015	31.0448	Down-regulated	Ee VS Af	5.31138	0	-3.61872	-1.54901	5	5	5	58.2	58.2	58.2	6.9508	0	93.207	168980000000	321
SAR_3318s	death-associated protein 1-like protein [Sarcoptes scabiei]	5e-79	20.9804	21.6088	22.0532	19.7195	20.9605	24.6022	25.3733	24.4082	24.8984	24.5008	Down-regulated	Ee VS Af	4.57653	0	-3.6921	-1.51888	8	8	8	58.8	58.8	58.8	13.004	0	120.69	5062400000	148
SAR_102s	alpha-actinin, sarcomeric-like protein [Sarcoptes scabiei]	0	23.2399	24.2413	22.9022	23.5014	23.1828	27.018	27.3433	26.9321	27.2078	27.0668	Down-regulated	Ee VS Af	6.51878	0	-3.70008	-1.65246	66	66	66	50	50	50	132.36	0	323.31	62155000000	1206
SAR_4865s	hypothetical protein QR98_0098550, partial [Sarcoptes scabiei]	1e-123	30.0799	30.734	28.0042	30.505	30.5041	33.6088	33.8608	33.4731	34.0929	33.8064	Down-regulated	Ee VS Af	4.12468	0	-3.80296	-1.51343	11	11	11	26.4	26.4	26.4	39.981	0	323.31	1535100000000	4603
SAR_8656s	4-aminobutyrate aminotransferase, mitochondrial-like protein [Sarcoptes scabiei]	0	22.8008	23.1143	22.8165	22.9448	22.9007	26.9738	27.0144	26.4132	26.9048	26.6301	Down-regulated	Ee VS Af	8.80637	0	-3.87184	-1.81936	31	31	31	62.3	62.3	62.3	56.243	0	323.31	21229000000	340
SAR_5574s	hypothetical protein QR98_0012300 [Sarcoptes scabiei]	3e-121	21.1734	21.7248	22.2652	22.0873	21.3825	25.4291	26.1248	25.5802	25.8048	25.0764	Down-regulated	Ee VS Af	6.25803	0	-3.87642	-1.70714	18	18	18	25.3	25.3	25.3	79.784	0	323.31	8708000000	175
SAR_8121s	hypothetical protein QR98_0083380 [Sarcoptes scabiei]	9e-169	23.6558	24.6678	23.6175	23.3476	22.7454	27.5675	27.8631	27.1078	27.9016	27.4455	Down-regulated	Ee VS Af	5.54328	0	-3.97028	-1.69404	18	18	18	53	53	53	26.323	0	323.31	23243000000	352
SAR_883s	glutamine synthetase-like protein 2 [Sarcoptes scabiei]	0	23.9491	24.2794	23.1204	24.2643	24.5029	28.0109	28.3683	27.976	28.1635	28.1066	Down-regulated	Ee VS Af	6.68917	0	-4.10184	-1.82138	34	34	34	90.2	90.2	90.2	40.883	0	323.31	105850000000	1087
SAR_2837s	Lipocalin-like protein 2 [Sarcoptes scabiei]	1e-87	22.9709	23.8079	23.5967	23.7108	23.936	27.5823	28.1151	27.6318	28.1862	27.8454	Down-regulated	Ee VS Af	7.47935	0	-4.2677	-1.93295	18	18	18	87	87	87	14.815	0	323.31	39530000000	432
SAR_1778s	Sar s 30 allergen (ferritin-like protein 3) [Sarcoptes scabiei]	5e-125	22.0097	21.4352	21.8605	22.962	20.9625	25.6902	26.2648	26.3625	26.2367	26.2453	Down-regulated	Ee VS Af	5.71892	0	-4.31392	-1.83252	11	11	11	88.3	88.3	88.3	20.534	0	280.81	8330300000	185
SAR_9207s	heat shock protein beta-1-like [Dermatophagoides pteronyssinus]	3e-113	NaN	24.5846	22.6853	24.2347	24.3967	28.1625	28.5226	28.1248	28.4475	28.2474	Down-regulated	Ee VS Af	4.94496	0	-4.32564	-1.80754	10	10	10	46.9	46.9	46.9	32.598	0	323.31	47172000000	314
SAR_7066s	titin-like protein [Sarcoptes scabiei]	0	20.5286	23.0471	18.3027	22.7515	21.5228	25.9341	25.4459	25.8416	25.5402	25.5709	Down-regulated	Ee VS Af	3.04904	0	-4.436	-1.54873	128	128	127	41	41	38.6	1679.9	0	323.31	42867000000	1233
SAR_4079s	alpha-aminoadipic semialdehyde synthase, mitochondrial-like protein [Sarcoptes scabiei]	0	20.0446	21.4161	19.2451	20.5047	20.1765	24.6517	24.4196	24.7556	24.9634	24.8054	Down-regulated	Ee VS Af	5.72982	0	-4.44174	-1.87939	31	31	31	31.8	31.8	31.8	105.11	0	152.26	10497000000	313
SAR_493s	uncharacterized protein LOC113796898 isoform X4 [Dermatophagoides pteronyssinus]	0	20.7664	22.1018	NaN	20.0855	19.0185	25.0327	25.1186	24.9265	25.1918	25.0155	Down-regulated	Ee VS Af	4.04527	0	-4.56397	-1.77623	42	42	42	39.9	39.9	39.9	134.29	0	323.31	22523000000	657
SAR_5634s	macrophage migration inhibitory factor-like protein 3 [Sarcoptes scabiei]	2e-71	22.0036	22.7781	20.9423	22.2594	22.1577	26.7948	27.0724	26.4288	26.3527	26.4371	Down-regulated	Ee VS Af	6.15134	0	-4.58894	-1.9688	9	9	9	92.2	92.2	92.2	12.841	0	140.1	12856000000	161
SAR_9144s	twitchin-like protein [Sarcoptes scabiei]	0	21.259	21.2022	18.8178	21.4727	21.3802	26.0686	24.9476	25.7577	24.9532	25.4523	Down-regulated	Ee VS Af	4.50257	0	-4.6095	-1.80723	263	263	263	38	38	38	1046.3	0	323.31	85094000000	2651
SAR_2698s	sodium/potassium-transporting ATPase subunit alpha-B-like [Dermatophagoides pteronyssinus]	0	NaN	21.249	20.3982	20.0531	NaN	25.2008	25.2298	25.1041	25.3183	25.0456	Down-regulated	Ee VS Af	5.61569	0	-4.61295	-2.03459	34	26	26	37.2	32.2	32.2	116.71	0	323.31	9697600000	330
SAR_4662s	glutathione transferase mu class Yv5001D03 [Sarcoptes scabiei] >gi	0	NaN	20.0482	NaN	19.4724	22.016	25.4696	25.5679	24.9913	25.3602	25.0791	Down-regulated	Ee VS Af	3.75719	0	-4.78142	-1.85209	16	16	16	57.8	57.8	57.8	31.241	0	236.45	7947000000	209
SAR_3109s	alpha-L-fucosidase-like protein [Sarcoptes scabiei]	0	21.2646	20.7976	20.2162	20.3043	20.2542	25.6409	25.6623	25.1833	25.5734	25.3448	Down-regulated	Ee VS Af	7.70512	0	-4.91356	-2.20929	20	20	20	41.3	41.3	41.3	56.127	0	323.31	8196300000	171
SAR_8324s	hypothetical protein QR98_0086820 [Sarcoptes scabiei]	0	21.1029	21.7365	19.2242	21.6734	NaN	25.7916	26.0933	25.6595	26.1268	25.7939	Down-regulated	Ee VS Af	4.49874	0	-4.95877	-1.9627	23	23	23	72.7	72.7	72.7	58.014	0	323.31	17917000000	370
SAR_3320s	DEAD/DEAH box helicase and Papain domain containing protein [Sarcoptes scabiei]	0	22.7487	24.4921	NaN	23.5483	23.7157	28.7977	28.6716	28.4178	28.8139	28.4664	Down-regulated	Ee VS Af	5.90809	0	-5.00728	-2.15128	14	14	14	50.3	50.3	50.3	39.828	0	323.31	65975000000	504
SAR_1272s	Glutathione S-transferase delta class 3 [Sarcoptes scabiei]	6e-163	24.3653	24.8382	23.2399	25.1068	24.9922	29.1816	29.8545	29.2873	29.7592	29.5752	Down-regulated	Ee VS Af	6.12106	0	-5.02308	-2.12355	20	20	20	64.7	64.7	64.7	23.278	0	323.31	137590000000	890
SAR_5586s	NADH dehydrogenase[ubiquinone] iron-sulfur protein 1, mitochondrial-like protein [Euroglyphus maynei]	0	20.0992	21.491	18.9153	20.6048	21.278	25.4786	25.8618	25.3948	25.551	25.499	Down-regulated	Ee VS Af	5.3321	0	-5.07938	-2.05738	32	32	32	45.4	45.4	45.4	88.222	0	323.31	12737000000	339
SAR_3596s	Haloacid dehalogenase-like hydrolase domain-containing protein [Sarcoptes scabiei]	0	20.5133	20.9903	NaN	19.7781	20.9373	25.5167	26.1748	25.3238	25.708	25.4867	Down-regulated	Ee VS Af	6.24822	0	-5.08725	-2.21493	11	11	11	24.2	24.2	24.2	31.836	0	323.31	7232500000	133
SAR_73s	hypothetical protein QR98_0059570, partial [Sarcoptes scabiei]	0	20.7768	20.4589	20.7015	20.6102	NaN	25.7392	25.9069	25.5424	25.7561	25.7016	Down-regulated	Ee VS Af	9.87177	0	-5.09239	-2.4373	37	37	37	50	50	50	74.448	0	323.31	14872000000	384
SAR_500s	muscle LIM protein Mlp84B-like protein [Sarcoptes scabiei]	6e-61	26.8236	27.6081	NaN	22.4035	26.2599	31.0396	31.365	30.8988	30.9642	30.859	Down-regulated	Ee VS Af	2.8743	0	-5.25154	-1.73818	16	16	8	67.6	67.6	37	24.253	0	323.31	155090000000	600
SAR_6074s	endoplasmic reticulum resident protein 29-like protein [Sarcoptes scabiei]	5e-87	20.4652	NaN	20.3671	19.9651	19.8579	26.7523	24.8704	25.2932	25.8361	24.5508	Down-regulated	Ee VS Af	5.08216	0	-5.29673	-2.15392	18	18	18	47.6	47.6	47.6	36.172	0	323.31	10424000000	175
SAR_1304s	4-hydroxyphenylpyruvate dioxygenase-like protein 2 [Sarcoptes scabiei]	0	21.8206	22.1014	19.7555	23.013	22.9208	27.2982	27.6353	27.2719	27.4478	27.4171	Down-regulated	Ee VS Af	4.82935	0	-5.4918	-2.1188	31	31	31	69.5	69.5	69.5	44.285	0	323.31	47336000000	602
SAR_6042s	PDZ and LIM domain protein Zasp-like [Dermatophagoides pteronyssinus]	0	NaN	21.1388	NaN	20.4632	20.399	26.0186	26.5049	25.9409	26.3541	26.1424	Down-regulated	Ee VS Af	6.55469	0	-5.52518	-2.4863	34	34	34	58.3	58.3	58.3	89.804	0	323.31	25193000000	449
SAR_853s	Uncharaterised	0	19.0307	23.9338	NaN	23.3357	23.6834	27.7989	28.4684	28.49	27.9689	28.2263	Down-regulated	Ee VS Af	3.05134	0	-5.6946	-1.87828	7	7	7	60.6	60.6	60.6	16.092	0	323.31	59450000000	275
SAR_4526s	glutamate dehydrogenase, mitochondrial-like protein [Sarcoptes scabiei]	0	20.4517	20.8348	21.1124	19.3568	19.282	25.6894	26.1131	25.6609	26.1341	25.9326	Down-regulated	Ee VS Af	6.31879	0	-5.69848	-2.38348	36	36	36	49.7	49.7	49.7	63.863	0	323.31	22786000000	460
SAR_3784s	aminomethyltransferase, mitochondrial-like protein [Sarcoptes scabiei]	0	21.2203	20.6592	NaN	18.5257	20.4817	25.6339	26.6089	26.0564	26.0678	26.017	Down-regulated	Ee VS Af	4.87715	0	-5.85507	-2.30085	35	35	35	67.2	67.2	67.2	46.911	0	323.31	20088000000	455
SAR_7099s	cysteine rich trypsin inhibitor-like domain containing protein [Sarcoptes scabiei]	2e-149	0	0	0	0	0	21.5234	NaN	NaN	20.9428	20.1113	Down-regulated	Ee VS Af	9.2316	0	-20.8592	-9.07213	5	5	3	17.8	17.8	16.4	163.8	0	70.495	225020000	20
SAR_5854s	signal recognition particle 19 kDa protein-like protein [Sarcoptes scabiei]	2e-125	0	0	0	0	0	NaN	NaN	20.9985	21.1284	21.0924	Down-regulated	Ee VS Af	15.4044	0	-21.0731	-10.3897	3	3	3	16	16	16	21.004	0	8.6425	376300000	29
SAR_2085s	GDP-fucose protein O-fucosyltransferase 1-like protein [Sarcoptes scabiei]	0	0	0	0	0	0	NaN	21.1381	21.3628	21.2629	21.3053	Down-regulated	Ee VS Af	16.5186	0	-21.2673	-10.4156	3	3	3	9.6	9.6	9.6	49.46	0	5.0037	231670000	11
SAR_2902s	high mobility group protein-like protein [Sarcoptes scabiei]	0	0	0	0	0	0	22.0093	NaN	20.8554	21.0438	NaN	Down-regulated	Ee VS Af	9.64245	0	-21.3028	-9.42184	4	4	4	11.6	11.6	11.6	36.651	0	4.7083	361900000	18
SAR_8898s	uncharacterized protein LOC113794342 [Dermatophagoides pteronyssinus]	8e-179	0	0	0	0	0	21.1354	21.3966	NaN	NaN	21.3928	Down-regulated	Ee VS Af	13.3408	0	-21.3083	-10.3281	2	2	2	7.8	7.8	7.8	53.776	0	4.9596	258480000	22
SAR_1210s	3-hydroxyacyl-CoA dehydrogenase-like protein 2 [Sarcoptes scabiei]	3e-165	0	0	0	0	0	21.4461	NaN	21.409	21.4459	NaN	Down-regulated	Ee VS Af	18.4298	0	-21.4337	-10.6688	3	3	3	16	16	16	25.719	0	71.722	208040000	24
SAR_5392s	endothelin-converting enzyme 1-like protein 3 [Sarcoptes scabiei]	0	0	0	0	0	0	21.3673	21.7563	NaN	21.1803	NaN	Down-regulated	Ee VS Af	11.5993	0	-21.4346	-10.0921	4	4	4	4.9	4.9	4.9	93.041	0.00092507	3.6764	272070000	15
SAR_6176s	39S ribosomal protein L28, mitochondrial-like [Dermatophagoides pteronyssinus]	2e-130	0	0	0	0	0	NaN	21.4439	NaN	21.5813	21.3395	Down-regulated	Ee VS Af	13.9076	0	-21.4549	-10.46	4	4	4	19	19	19	32.119	0	4.6706	349840000	31
SAR_3403s	mitochondrial import inner membrane translocase subunit TIM50-C-like protein [Sarcoptes scabiei]	0	0	0	0	0	0	NaN	NaN	21.3992	21.5013	21.4961	Down-regulated	Ee VS Af	15.8533	0	-21.4655	-10.6042	3	3	3	8.6	8.6	8.6	47.448	0.0039147	2.8235	287340000	19
SAR_6098s	hypothetical protein QR98_0090530 [Sarcoptes scabiei]	1e-145	0	0	0	0	0	21.2791	21.8533	NaN	NaN	21.5702	Down-regulated	Ee VS Af	11.6758	0	-21.5675	-10.1683	1	1	1	8.7	8.7	8.7	25.632	0	109.51	196130000	15
SAR_7764s	hypothetical protein QR98_0097270, partial [Sarcoptes scabiei]	0	0	0	0	0	0	21.6786	21.3447	21.3613	NaN	21.9986	Down-regulated	Ee VS Af	12.9874	0	-21.5958	-10.111	7	7	7	12.4	12.4	12.4	105.59	0	23.677	261080000	15
SAR_8114s	hypothetical protein BLA29_007174 [Euroglyphus maynei]	3e-81	0	0	0	0	0	NaN	21.7221	21.6654	21.689	21.4367	Down-regulated	Ee VS Af	15.6314	0	-21.6283	-10.5144	4	4	4	22.6	22.6	22.6	27.119	0	6.6695	267190000	16
SAR_4718s	phosphatidylinositide phosphatase SAC1-like protein [Sarcoptes scabiei]	0	0	0	0	0	0	NaN	21.651	21.3619	22.0345	21.5538	Down-regulated	Ee VS Af	13.267	0	-21.6503	-10.192	3	3	3	4.4	4.4	4.4	133.8	0.00047939	4.3352	245390000	11
SAR_6831s	delta-aminolevulinic acid dehydratase-like protein [Sarcoptes scabiei]	0	0	0	0	0	0	21.7302	NaN	21.4945	NaN	21.7557	Down-regulated	Ee VS Af	13.4848	0	-21.6601	-10.511	3	3	3	12.4	12.4	12.4	33.805	0.00047574	4.1954	189070000	11
SAR_5491s	PREDICTED: UPF0047 protein YjbQ-like [Rhagoletis zephyria]	5e-86	0	0	0	0	0	21.6917	NaN	21.303	21.9261	21.8824	Down-regulated	Ee VS Af	13.2617	0	-21.7008	-10.2134	4	4	4	25.2	25.2	25.2	23.914	0	7.8499	368840000	19
SAR_9154s	actin-related protein 2/3 complex subunit 4-like protein [Sarcoptes scabiei]	4e-145	0	0	0	0	0	21.4624	22.0344	21.4512	21.9336	NaN	Down-regulated	Ee VS Af	13.0266	0	-21.7204	-10.174	4	4	4	21.4	21.4	21.4	23.82	0.00048146	4.3868	410290000	25
SAR_920s	nicotinate-nucleotide pyrophosphorylase [carboxylating]-like protein [Sarcoptes scabiei]	0	0	0	0	0	0	21.6105	21.4946	21.8632	21.9701	21.7354	Down-regulated	Ee VS Af	16.2069	0	-21.7348	-10.4236	3	3	3	12.3	12.3	12.3	32.727	0.00092208	3.6247	297620000	29
SAR_1390s	E3 ubiquitin-protein ligase HERC4-like protein [Sarcoptes scabiei]	0	0	0	0	0	0	NaN	21.9061	21.5061	NaN	21.8809	Down-regulated	Ee VS Af	12.3459	0	-21.7644	-10.3914	4	4	4	5.6	5.6	5.6	101.59	0	5.3021	497970000	17
SAR_1288s	hypothetical protein QR98_0060370 [Sarcoptes scabiei]	0	0	0	0	0	0	22.4371	NaN	21.4711	NaN	21.4512	Down-regulated	Ee VS Af	9.94539	0	-21.7865	-9.73647	4	4	4	3.4	3.4	3.4	213.57	0	6.5111	229320000	6
SAR_6222s	NIF3-like protein [Sarcoptes scabiei]	0	0	0	0	0	0	21.6852	22.1234	21.5455	21.8618	22.0033	Down-regulated	Ee VS Af	15.5154	0	-21.8438	-10.38	3	3	3	9.9	9.9	9.9	61.405	0	12.706	443550000	18
SAR_6885s	dual specificity protein phosphatase 3-like protein, partial [Sarcoptes scabiei]	2e-97	0	0	0	0	0	21.7634	22.1326	21.8225	21.7394	21.7782	Down-regulated	Ee VS Af	16.7777	0	-21.8472	-10.5409	6	6	6	24.1	24.1	24.1	25.671	0	8.0027	532760000	27
SAR_1491s	haloacid dehalogenase-like protein hydrolase domain-containing protein 3-like protein [Sarcoptes scabiei]	2e-177	0	0	0	0	0	21.7677	22.2642	21.5939	21.9051	21.9807	Down-regulated	Ee VS Af	15.2849	0	-21.9023	-10.371	3	3	3	16	16	16	30.126	0	112.73	375150000	38
SAR_4555s	lethal(2) giant larvae-like protein [Sarcoptes scabiei]	0	0	0	0	0	0	21.8699	21.7846	21.8824	22.1722	21.8284	Down-regulated	Ee VS Af	16.9971	0	-21.9075	-10.5917	6	6	6	11.4	11.4	11.4	107.47	0	19.268	686710000	24
SAR_1161s	ras-related GTP-binding protein D-like protein [Sarcoptes scabiei]	0	0	0	0	0	0	21.818	21.7725	NaN	22.2491	NaN	Down-regulated	Ee VS Af	11.9495	0	-21.9465	-10.3968	3	3	3	9.6	9.6	9.6	58.02	0	5.0197	355590000	20
SAR_8933s	long-chain fatty acid transport protein 4-like protein [Sarcoptes scabiei]	0	0	0	0	0	0	21.7463	22.0238	21.7784	22.2412	22.0222	Down-regulated	Ee VS Af	16.012	0	-21.9624	-10.5033	4	4	4	8.3	8.3	8.3	75.579	0	10.805	487040000	31
SAR_241s	elongation factor G, mitochondrial-like protein [Sarcoptes scabiei]	0	0	0	0	0	0	21.4974	22.264	NaN	21.9241	22.1961	Down-regulated	Ee VS Af	12.6834	0	-21.9704	-10.2057	9	9	9	18.1	18.1	18.1	84.329	0	16.149	830830000	43
SAR_5717s	Phosphomannose isomerase and protein kinase domain containing protein [Sarcoptes scabiei]	0	0	0	0	0	0	22.1616	NaN	22.3564	NaN	21.4575	Down-regulated	Ee VS Af	10.4267	0	-21.9918	-9.99908	7	7	7	6.3	6.3	6.3	141.01	0	16.507	670730000	46
SAR_4687s	long chain fatty acid CoA ligase-like protein 5 [Sarcoptes scabiei]	0	0	0	0	0	0	NaN	NaN	21.9653	22.1453	21.9974	Down-regulated	Ee VS Af	14.586	0	-22.036	-10.7994	3	3	3	6.8	6.8	6.8	83.502	0	5.928	454900000	31
SAR_1745s	LYR motif-containing protein [Sarcoptes scabiei]	2e-102	0	0	0	0	0	21.6379	22.0451	22.1178	22.3963	22.0046	Down-regulated	Ee VS Af	15.0161	0	-22.0403	-10.3883	6	6	6	45.3	45.3	45.3	17.798	0	103.56	503550000	39
SAR_6835s	propionyl-CoA carboxylase alpha chain-like protein [Sarcoptes scabiei]	0	0	0	0	0	0	21.7268	22.2605	21.8294	22.3943	21.9918	Down-regulated	Ee VS Af	14.8864	0	-22.0406	-10.3658	4	3	3	7.1	5.5	5.5	82.367	0	4.5571	227330000	15
SAR_3594s	sepiapterin reductase-like protein [Sarcoptes scabiei]	2e-83	0	0	0	0	0	21.7031	21.948	NaN	22.4891	NaN	Down-regulated	Ee VS Af	10.8549	0	-22.0467	-10.1618	4	4	4	17.1	17.1	17.1	28.632	0	6.073	323530000	19
SAR_1600s	DUF842 domain containing protein [Sarcoptes scabiei]	3e-75	0	0	0	0	0	21.8313	22.5792	NaN	21.971	21.8132	Down-regulated	Ee VS Af	12.5845	0	-22.0487	-10.2154	3	3	3	22.8	22.8	22.8	13.084	0	9.0601	333120000	19
SAR_3777s	XP-G DNA excision repair-like protein [Sarcoptes scabiei]	0	0	0	0	0	0	NaN	22.1619	21.9015	22.1441	22.1021	Down-regulated	Ee VS Af	15.9354	0	-22.0774	-10.7555	4	4	4	4.8	4.8	4.8	156.12	0	4.6534	329430000	14
SAR_5962s	FK506-binding protein-like protein 1 [Sarcoptes scabiei]	0	0	0	0	0	0	22.3163	NaN	22.2318	21.7614	22.0003	Down-regulated	Ee VS Af	13.7086	0	-22.0774	-10.4654	6	6	6	12.2	12.2	12.2	51.121	0	6.8286	744140000	25
SAR_3138s	insulin-like protein growth factor 2 mRNA-binding protein 1-like protein [Sarcoptes scabiei]	0	0	0	0	0	0	NaN	22.2872	NaN	21.9291	22.0193	Down-regulated	Ee VS Af	12.8643	0	-22.0785	-10.6222	4	4	4	7.6	7.6	7.6	81.81	0	7.6747	682960000	30
SAR_5836s	Mo25-like protein [Sarcoptes scabiei]	0	0	0	0	0	0	21.4931	22.7504	22.091	22.1879	21.9757	Down-regulated	Ee VS Af	13.2672	0	-22.0996	-10.037	7	7	7	23.9	23.9	23.9	39.377	0	12.293	643860000	27
SAR_1538s	hypothetical protein QR98_0051180 [Sarcoptes scabiei]	0	0	0	0	0	0	22.4086	22.4598	22.024	21.8756	21.7928	Down-regulated	Ee VS Af	14.6188	0	-22.1122	-10.3481	3	3	3	9.7	9.7	9.7	65.202	0	68.775	651400000	27
SAR_1528s	eukaryotic translation initiation factor 5B-like protein [Sarcoptes scabiei]	0	0	0	0	0	0	22.3813	NaN	22.2093	NaN	21.7705	Down-regulated	Ee VS Af	11.5005	0	-22.1204	-10.3715	5	5	5	4.9	4.9	4.9	113.47	0	9.2224	476190000	25
SAR_6253s	uncharacterized protein LOC113789806 [Dermatophagoides pteronyssinus]	5e-45	0	0	0	0	0	21.8355	22.5219	21.6943	22.2757	22.3318	Down-regulated	Ee VS Af	14.1475	0	-22.1318	-10.2612	4	4	4	42.6	42.6	42.6	17.828	0	22.66	488860000	20
SAR_5194s	translocon-associated protein subunit gamma-like protein [Sarcoptes scabiei]	2e-121	0	0	0	0	0	22.3537	22.0781	22.0441	21.9194	22.3144	Down-regulated	Ee VS Af	16.3603	0	-22.1419	-10.6299	3	3	3	12.3	12.3	12.3	23.65	0	7.9667	592860000	50
SAR_1361s	hypothetical protein QR98_0017230 [Sarcoptes scabiei]	0	0	0	0	0	0	22.2105	22.2404	22.2479	22.0501	21.9649	Down-regulated	Ee VS Af	17.6546	0	-22.1428	-10.7636	5	5	5	12.9	12.9	12.9	54.078	0	13.28	689210000	34
SAR_1294s	Inducible metalloproteinase-like protein [Sarcoptes scabiei]	7e-107	0	0	0	0	0	22.7955	NaN	22.9148	20.8829	21.9907	Down-regulated	Ee VS Af	9.69889	0	-22.146	-9.18397	8	8	8	23.1	23.1	23.1	45.045	0	21.402	1166200000	42
SAR_8976s	long chain fatty acid CoA ligase-like protein 6 [Sarcoptes scabiei]	0	0	0	0	0	0	NaN	21.8839	22.3977	22.1706	NaN	Down-regulated	Ee VS Af	12.0291	0	-22.1507	-10.5051	4	4	4	6.4	6.4	6.4	90.882	0	5.5234	295030000	10
SAR_3672s	methylmalonyl-CoA epimerase, mitochondrial-like protein [Sarcoptes scabiei]	3e-71	0	0	0	0	0	21.9093	22.5016	22.0131	22.369	22.0648	Down-regulated	Ee VS Af	15.3078	0	-22.1716	-10.4953	4	4	4	21.5	21.5	21.5	18.156	0	5.0994	610610000	20
SAR_5662s	mannose-1-phosphate guanyltransferase alpha-A-like protein [Sarcoptes scabiei]	0	0	0	0	0	0	NaN	22.2956	NaN	21.8147	22.4424	Down-regulated	Ee VS Af	11.3997	0	-22.1842	-10.374	3	3	3	11.2	11.2	11.2	46.123	0	4.5727	330770000	10
SAR_6906s	cytochrome P450-like protein 3 [Sarcoptes scabiei]	0	0	0	0	0	0	22.3075	22.5216	21.9359	22.3401	21.8441	Down-regulated	Ee VS Af	14.8478	0	-22.1898	-10.4249	7	6	4	15.3	14	9.9	62.05	0	8.1744	585870000	29
SAR_8713s	WD domain containing protein 2 [Sarcoptes scabiei]	0	0	0	0	0	0	21.9315	22.5348	21.8665	22.2777	22.3397	Down-regulated	Ee VS Af	14.9015	0	-22.19	-10.4346	7	7	7	25.1	25.1	25.1	38.034	0	36.015	575780000	34
SAR_1834s	adapter molecule Crk-like protein [Sarcoptes scabiei]	0	0	0	0	0	0	22.2686	22.0708	NaN	22.4357	22.0024	Down-regulated	Ee VS Af	14.4497	0	-22.1944	-10.6381	5	5	5	26	26	26	35.238	0	8.1491	665030000	36
SAR_2296s	LETM1 and EF-hand domain-containing protein anon-60Da, mitochondrial-like protein [Euroglyphus maynei]	0	0	0	0	0	0	21.9828	22.6066	22.0183	22.4086	22.0446	Down-regulated	Ee VS Af	14.949	0	-22.2122	-10.4529	6	6	6	12.2	12.2	12.2	81.275	0	11.295	603270000	20
SAR_9181s	hypothetical protein QR98_0062830 [Sarcoptes scabiei]	0	0	0	0	0	0	22.4213	NaN	22.8821	21.0098	22.5598	Down-regulated	Ee VS Af	10.0816	0	-22.2182	-9.39933	7	7	7	18.9	18.9	18.9	48.964	0	117.42	689470000	43
SAR_5210s	TBC1 domain family member 23-like protein [Sarcoptes scabiei]	0	0	0	0	0	0	22.2782	22.3097	22.2085	22.0818	22.2169	Down-regulated	Ee VS Af	18.9819	0	-22.219	-10.8962	4	4	4	18.7	18.7	18.7	36.314	0	134.01	398520000	12
SAR_2490s	Choline/ethanolamine kinase-like protein 1 [Sarcoptes scabiei]	0	0	0	0	0	0	22.2342	22.5202	22.3355	21.9527	22.0623	Down-regulated	Ee VS Af	15.7253	0	-22.221	-10.5814	4	4	4	20	20	20	35.684	0	4.8821	378900000	12
SAR_3906s	spectrin beta chain-like protein 1 [Sarcoptes scabiei]	0	0	0	0	0	0	22.3746	NaN	22.5517	NaN	21.7405	Down-regulated	Ee VS Af	10.7226	0	-22.2223	-10.1945	8	8	8	5.1	5.1	5.1	243.95	0	40.406	433640000	31
SAR_5029s	peroxinectin-like protein 6 [Sarcoptes scabiei]	0	0	0	0	0	0	22.4037	22.4107	21.9881	22.3381	22.0713	Down-regulated	Ee VS Af	16.144	0	-22.2424	-10.6488	9	9	9	15.8	15.8	15.8	108.36	0	120.18	732660000	23
SAR_8253s	hypothetical protein QR98_0021400 [Sarcoptes scabiei]	0	0	0	0	0	0	NaN	22.2311	NaN	22.3335	22.1813	Down-regulated	Ee VS Af	15.1657	0	-22.2486	-10.9453	5	5	5	7.1	7.1	7.1	75.98	0	11.246	332360000	16
SAR_284s	mitogen-activated protein kinase 14-like [Dermatophagoides pteronyssinus]	0	0	0	0	0	0	21.9159	22.7234	22.1395	22.219	22.3662	Down-regulated	Ee VS Af	14.7133	0	-22.2728	-10.4365	6	6	6	19	19	19	41.857	0	10.115	596190000	36
SAR_7550s	CDK5 regulatory subunit-associated protein 3-like protein [Sarcoptes scabiei]	0	0	0	0	0	0	NaN	NaN	22.1615	22.5041	22.1568	Down-regulated	Ee VS Af	12.7126	0	-22.2741	-10.6883	6	6	6	16.2	16.2	16.2	58.134	0	8.7291	503460000	25
SAR_1918s	sulfite oxidase, mitochondrial-like protein, partial [Sarcoptes scabiei]	0	0	0	0	0	0	22.2411	22.5515	22.1032	22.2639	22.2115	Down-regulated	Ee VS Af	16.752	0	-22.2742	-10.7367	6	6	6	11	11	11	73.417	0	16.507	501960000	45
SAR_3143s	adenosine kinase-like protein 2 [Sarcoptes scabiei]	0	0	0	0	0	0	NaN	22.5557	21.9438	22.5454	22.0594	Down-regulated	Ee VS Af	12.9747	0	-22.2761	-10.4058	6	6	6	11.1	11.1	11.1	76.372	0	17.647	536410000	50
SAR_5983s	leucine-rich repeat-containing protein 17 [Sarcoptes scabiei]	6e-166	0	0	0	0	0	NaN	22.2325	22.3754	22.2258	NaN	Down-regulated	Ee VS Af	14.9471	0	-22.2779	-10.944	2	2	2	10.9	10.9	10.9	27.062	0.0022302	3.1309	278110000	14
SAR_7901s	vacuolar ATP synthase subunit D-like protein [Sarcoptes scabiei]	1e-166	0	0	0	0	0	22.43	22.1804	22.033	22.4697	NaN	Down-regulated	Ee VS Af	14.2934	0	-22.2783	-10.6533	3	3	3	11.2	11.2	11.2	28.256	0.0013819	3.6117	257970000	13
SAR_4311s	replication factor C subunit 5-like protein [Sarcoptes scabiei]	0	0	0	0	0	0	22.6067	22.0736	22.2869	NaN	22.2565	Down-regulated	Ee VS Af	14.1008	0	-22.3059	-10.6356	4	4	4	8.2	8.2	8.2	61.273	0	15.863	419050000	27
SAR_3456s	troponin I protein-like protein 2 [Sarcoptes scabiei]	3e-136	0	0	0	0	0	22.1265	22.4496	22.5317	22.1647	NaN	Down-regulated	Ee VS Af	14.3739	0	-22.3181	-10.6837	9	4	4	31.6	22.6	22.6	25.266	0	5.0933	350440000	13
SAR_2427s	phytanoyl-CoA dioxygenase domain-containing protein 1-like protein [Sarcoptes scabiei]	0	0	0	0	0	0	22.0004	NaN	22.3568	22.5404	22.3831	Down-regulated	Ee VS Af	14.0144	0	-22.3202	-10.6278	4	4	4	22.9	22.9	22.9	38.321	0	11.704	433340000	16
SAR_6509s	PREDICTED: splicing factor U2af large subunit A-like [Biomphalaria glabrata]	4e-32	0	0	0	0	0	23.836	20.3101	23.462	20.6629	23.3322	Down-regulated	Ee VS Af	8.72927	0	-22.3206	-8.10068	9	9	9	9.4	9.4	9.4	95.159	0	30.972	1713000000	47
SAR_4118s	glutathione synthetase-like protein [Sarcoptes scabiei]	0	0	0	0	0	0	22.2394	22.6725	21.9913	22.5306	22.1964	Down-regulated	Ee VS Af	15.0475	0	-22.326	-10.5207	5	5	5	17.9	17.9	17.9	57.748	0	14.48	542250000	30
SAR_7761s	hypothetical protein QR98_0059770 [Sarcoptes scabiei]	0	0	0	0	0	0	22.1722	22.4947	22.4173	22.2544	22.2978	Down-regulated	Ee VS Af	17.658	0	-22.3273	-10.8511	6	6	6	12.6	12.6	12.6	49.571	0	6.319	518130000	28
SAR_6065s	lysosomal alpha-mannosidase precursor-like protein [Sarcoptes scabiei]	0	0	0	0	0	0	22.3484	21.9323	22.5674	NaN	22.4679	Down-regulated	Ee VS Af	13.4008	0	-22.329	-10.5196	10	9	9	12.3	11.1	11.1	116.98	0	41.404	759460000	50
SAR_6797s	hypothetical protein QR98_0105650 [Sarcoptes scabiei]	1e-168	0	0	0	0	0	22.5342	22.508	22.459	22.0813	22.0892	Down-regulated	Ee VS Af	15.66	0	-22.3343	-10.6232	3	3	3	9.4	9.4	9.4	41.392	0	6.1053	288950000	11
SAR_2638s	hypothetical protein QR98_0080540 [Sarcoptes scabiei]	0	0	0	0	0	0	22.3865	22.2298	22.4343	22.3665	22.342	Down-regulated	Ee VS Af	19.487	0	-22.3518	-10.9888	4	4	4	5.9	5.9	5.9	93.081	0	45.303	481680000	32
SAR_3990s	alanine aminotransferase 2-like protein [Sarcoptes scabiei]	0	0	0	0	0	0	22.0767	22.6812	22.3169	NaN	22.3366	Down-regulated	Ee VS Af	13.7551	0	-22.3528	-10.5976	4	4	4	7.8	7.8	7.8	113.07	0	21.368	481410000	34
SAR_8533s	Pex19-like protein [Sarcoptes scabiei]	7e-170	0	0	0	0	0	22.3953	22.954	21.9803	22.3967	22.0587	Down-regulated	Ee VS Af	13.8665	0	-22.357	-10.2942	7	7	7	21.1	21.1	21.1	34.496	0	223.74	677630000	58
SAR_6123s	adipocyte plasma membrane-associated protein-like protein 3 [Sarcoptes scabiei]	0	0	0	0	0	0	22.5495	22.4685	22.4268	22.0214	22.3461	Down-regulated	Ee VS Af	16.0608	0	-22.3625	-10.6927	2	2	2	10.1	10.1	10.1	38.52	0	7.3873	280430000	16
SAR_4919s	tumor susceptibility gene 101-like protein [Sarcoptes scabiei]	0	0	0	0	0	0	22.1262	22.4594	22.4141	22.4822	NaN	Down-regulated	Ee VS Af	15	0	-22.3705	-10.7935	5	5	5	14	14	14	46.409	0	7.8377	569160000	32
SAR_7656s	Tetratricopeptide repeat protein 38 (TPR repeat protein 38)-like protein [Sarcoptes scabiei]	0	0	0	0	0	0	22.338	22.6426	22.3115	22.3197	22.2824	Down-regulated	Ee VS Af	17.1646	0	-22.3788	-10.8291	6	6	6	12.7	12.7	12.7	55.934	0	68.503	416020000	34
SAR_1536s	methyltransferase-like protein 6 [Sarcoptes scabiei]	0	0	0	0	0	0	22.4658	22.4008	22.3516	22.3396	22.3525	Down-regulated	Ee VS Af	20.7936	0	-22.3821	-11.0615	5	5	5	20.8	20.8	20.8	34.063	0	44.252	501020000	14
SAR_9129s	lysosomal acid phosphatase-like protein 3 [Sarcoptes scabiei]	0	0	0	0	0	0	22.6559	22.3054	22.1237	22.4825	22.3528	Down-regulated	Ee VS Af	16.1541	0	-22.3841	-10.715	4	4	4	16.7	16.7	16.7	42.004	0	11.737	775140000	54
SAR_2223s	AMP deaminase 2-like protein [Sarcoptes scabiei]	0	0	0	0	0	0	22.6115	22.4027	22.264	22.3	22.3659	Down-regulated	Ee VS Af	17.4836	0	-22.3888	-10.8645	5	5	5	9.4	9.4	9.4	92.665	0	9.3188	746710000	19
SAR_2788s	signal recognition particle subunit-like protein [Sarcoptes scabiei]	0	0	0	0	0	0	22.1775	22.492	NaN	22.5618	22.3281	Down-regulated	Ee VS Af	14.879	0	-22.3899	-10.7872	4	4	4	11.6	11.6	11.6	55.076	0	7.3336	711430000	35
SAR_6304s	threonine dehydrogenase-like protein [Sarcoptes scabiei]	0	0	0	0	0	0	22.1358	22.4204	22.5165	NaN	22.4868	Down-regulated	Ee VS Af	14.8451	0	-22.3899	-10.7828	3	3	3	12.8	12.8	12.8	45.828	0	8.7737	348100000	27
SAR_2317s	long-chain-fatty-acid-CoA ligase 4-like protein 1 [Sarcoptes scabiei]	0	0	0	0	0	0	NaN	22.7865	21.8964	22.5772	22.3009	Down-regulated	Ee VS Af	12.4355	0	-22.3903	-10.3232	5	5	5	10.9	10.9	10.9	62.565	0	9.4008	382720000	18
SAR_2880s	V-type proton ATPase subunit H-like protein [Sarcoptes scabiei]	0	0	0	0	0	0	22.5349	22.9466	21.971	22.3984	22.1009	Down-regulated	Ee VS Af	13.8727	0	-22.3904	-10.3098	10	10	10	12.5	12.5	12.5	95.589	0	37.923	815610000	35
SAR_5130s	superoxide dismutase Cu-Zn-like protein [Sarcoptes scabiei]	2e-151	0	0	0	0	0	22.3395	NaN	22.5772	NaN	22.2564	Down-regulated	Ee VS Af	13.1932	0	-22.391	-10.8159	2	2	2	3	3	3	52.368	0.0039096	2.802	315220000	14
SAR_7320s	N-acetylserotonin O-methyltransferase-like protein [Sarcoptes scabiei]	8e-158	0	0	0	0	0	NaN	22.593	NaN	22.2588	22.3758	Down-regulated	Ee VS Af	13.1474	0	-22.4092	-10.8178	3	3	3	16.5	16.5	16.5	24.295	0.00048333	4.453	531780000	13
SAR_4954s	GILT-like protein 2 [Sarcoptes scabiei]	1e-148	0	0	0	0	0	23.1816	22.3342	22.0601	22.3887	22.1199	Down-regulated	Ee VS Af	13.331	0	-22.4169	-10.1849	4	4	4	18.7	18.7	18.7	23.599	0	129.5	495010000	22
SAR_8903s	cGMP-dependent protein kinase, isozyme 2 forms cD4/T1/T3A/T3B-like protein [Sarcoptes scabiei]	0	0	0	0	0	0	NaN	22.1613	22.4884	22.5517	22.4776	Down-regulated	Ee VS Af	14.8267	0	-22.4198	-10.7942	7	7	7	11.8	11.8	11.8	87.141	0	43.742	613680000	36
SAR_7511s	methylcrotonoyl-CoA carboxylase beta chain, mitochondrial-like [Dermatophagoides pteronyssinus]	0	0	0	0	0	0	22.2232	22.7284	22.297	22.6794	22.225	Down-regulated	Ee VS Af	15.3445	0	-22.4306	-10.6174	3	3	3	4.7	4.7	4.7	62.512	0.00047438	4.1608	420070000	11
SAR_6295s	nuclear hormone receptor-like protein 2 [Sarcoptes scabiei]	0	0	0	0	0	0	23.3051	21.558	22.5914	21.934	22.7894	Down-regulated	Ee VS Af	11.825	0	-22.4356	-9.71059	12	12	12	22.3	22.3	22.3	106.72	0	201.42	1511400000	72
SAR_1723s	signal recognition particle receptor subunit alpha-like protein [Sarcoptes scabiei]	0	0	0	0	0	0	23.0058	22.4686	22.0559	22.5409	22.1098	Down-regulated	Ee VS Af	13.8868	0	-22.4362	-10.3326	5	5	5	10.7	10.7	10.7	75.559	0	9.2281	604270000	27
SAR_6400s	methylcrotonoyl-CoA carboxylase subunit alpha, mitochondrial-like protein [Sarcoptes scabiei]	0	0	0	0	0	0	22.2999	NaN	22.5603	22.5491	22.3426	Down-regulated	Ee VS Af	15.6025	0	-22.438	-10.8937	8	8	7	16.4	16.4	14.8	83.644	0	11.575	673730000	22
SAR_2564s	cysteine-tRNA ligase, cytoplasmic-like protein [Sarcoptes scabiei]	0	0	0	0	0	0	22.4927	22.4947	22.5958	22.457	22.3839	Down-regulated	Ee VS Af	19.4906	0	-22.4848	-11.0532	7	7	7	13.5	13.5	13.5	86.481	0	13.877	598620000	26
SAR_6608s	cAMP-dependent protein kinase catalytic subunit alpha-like protein, partial [Euroglyphus maynei]	0	0	0	0	0	0	22.4821	22.4678	22.5366	22.4681	22.5052	Down-regulated	Ee VS Af	22.8359	0	-22.492	-11.1729	7	7	7	19.4	19.4	19.4	43.314	0	42.624	884560000	42
SAR_2608s	hypothetical protein QR98_0088340 [Sarcoptes scabiei]	0	0	0	0	0	0	NaN	NaN	22.4233	22.6667	22.4224	Down-regulated	Ee VS Af	13.6433	0	-22.5041	-10.9277	2	2	2	8.6	8.6	8.6	51.598	0	7.357	317040000	13
SAR_382s	Endomembrane protein 70-like protein [Sarcoptes scabiei]	0	0	0	0	0	0	22.3774	22.5488	22.6118	22.6828	22.3194	Down-regulated	Ee VS Af	17.0515	0	-22.508	-10.8779	3	3	3	7.2	7.2	7.2	68.919	0	12.456	556770000	20
SAR_5322s	exportin-1-like protein [Sarcoptes scabiei]	0	0	0	0	0	0	22.5476	NaN	22.3856	22.5822	22.5583	Down-regulated	Ee VS Af	16.8773	0	-22.5184	-11.0417	4	4	4	4.3	4.3	4.3	128.61	0	8.8391	1114900000	24
SAR_708s	malignant T-cell-amplified sequence 1-B-like [Dermatophagoides pteronyssinus]	3e-107	0	0	0	0	0	22.519	22.664	22.5014	22.3443	22.5981	Down-regulated	Ee VS Af	17.9253	0	-22.5254	-10.9676	5	5	5	22.4	22.4	22.4	20.457	0	48.113	886210000	31
SAR_1964s	mitochondrial fission 1 protein-like protein [Sarcoptes scabiei]	4e-109	0	0	0	0	0	22.4893	22.6037	22.3659	22.9052	22.2666	Down-regulated	Ee VS Af	15.4264	0	-22.5261	-10.6735	5	5	5	30.8	30.8	30.8	17.829	0	9.156	699260000	35
SAR_8729s	26S proteasome non-ATPase regulatory subunit 12-like protein [Sarcoptes scabiei]	0	0	0	0	0	0	NaN	22.9003	22.184	22.6619	22.3712	Down-regulated	Ee VS Af	13.0523	0	-22.5293	-10.5339	5	5	5	8.6	8.6	8.6	53.633	0	15.582	614120000	31
SAR_9188s	pyroglutamyl-peptidase 1-like protein [Sarcoptes scabiei]	4e-150	0	0	0	0	0	22.5102	22.4929	22.5797	22.7059	22.3793	Down-regulated	Ee VS Af	17.9291	0	-22.5336	-10.9718	3	3	3	22.4	22.4	22.4	23.73	0	32.802	709570000	30
SAR_1387s	Argonaute-like protein, partial [Sarcoptes scabiei]	0	0	0	0	0	0	22.3347	22.3776	22.5383	22.6723	22.7457	Down-regulated	Ee VS Af	16.5469	0	-22.5337	-10.8333	8	8	8	20.6	20.6	20.6	67.702	0	30.713	811630000	45
SAR_7291s	hypothetical protein QR98_0013330 [Sarcoptes scabiei]	0	0	0	0	0	0	22.8729	NaN	22.7318	NaN	21.9975	Down-regulated	Ee VS Af	10.506	0	-22.5341	-10.2513	7	7	7	5.7	5.7	5.7	252.33	0	13.494	766950000	41
SAR_4933s	CAAX prenyl protease 1 homolog [Dermatophagoides pteronyssinus]	0	0	0	0	0	0	22.1618	22.7909	NaN	22.8187	22.4158	Down-regulated	Ee VS Af	13.0574	0	-22.5468	-10.5427	4	4	4	11.1	11.1	11.1	53.463	0	8.9449	653740000	31
SAR_6480s	hypothetical protein QR98_0086750 [Sarcoptes scabiei]	0	0	0	0	0	0	22.777	NaN	22.08	22.83	22.5401	Down-regulated	Ee VS Af	12.8157	0	-22.5568	-10.4907	5	2	2	12	6.1	6.1	66.326	0	18.12	318730000	18
SAR_5959s	3-hydroxymethyl-3-methylglutaryl-CoA lyase 2-like protein, partial [Sarcoptes scabiei]	0	0	0	0	0	0	22.7379	22.6752	22.3308	22.6203	22.4515	Down-regulated	Ee VS Af	16.7728	0	-22.5631	-10.8733	4	4	4	8.9	8.9	8.9	70.516	0.00048286	4.4408	464230000	16
SAR_1407s	calcium/calmodulin-dependent protein kinase type II alpha chain-like isoform X1 [Dermatophagoides pteronyssinus]	0	0	0	0	0	0	22.639	22.7447	22.5106	22.6493	22.3538	Down-regulated	Ee VS Af	17.1411	0	-22.5795	-10.9206	11	11	11	29.3	29.3	29.3	72.126	0	208.53	2012300000	81
SAR_1752s	formimidoyltransferase-cyclodeaminase-like protein [Sarcoptes scabiei]	0	0	0	0	0	0	22.6783	22.564	22.2543	22.662	22.7564	Down-regulated	Ee VS Af	16.2376	0	-22.583	-10.8172	6	6	6	13.6	13.6	13.6	61.054	0	12.782	686920000	36
SAR_2013s	Facilitated trehalose transporter Tret1-like protein, partial [Sarcoptes scabiei]	0	0	0	0	0	0	NaN	22.8633	NaN	22.7217	22.1712	Down-regulated	Ee VS Af	11.1661	0	-22.5854	-10.4845	3	3	3	3.9	3.9	3.9	64.858	0	21.313	429430000	24
SAR_173s	charged multivesicular body protein 5-like protein [Sarcoptes scabiei]	1e-152	0	0	0	0	0	22.2245	23.1261	NaN	22.4063	NaN	Down-regulated	Ee VS Af	10.4746	0	-22.5856	-10.2614	2	2	2	15.1	15.1	15.1	24.938	0.00047824	4.2707	394710000	8
SAR_8538s	hypothetical protein QR98_0056790 [Sarcoptes scabiei]	2e-157	0	0	0	0	0	22.5971	22.4188	NaN	NaN	22.7518	Down-regulated	Ee VS Af	13.2139	0	-22.5892	-10.9113	3	3	3	18.7	18.7	18.7	30.249	0	12.449	720050000	42
SAR_4070s	collagen alpha chain, type IV-like protein [Sarcoptes scabiei]	0	0	0	0	0	0	22.6909	NaN	22.6811	NaN	22.3982	Down-regulated	Ee VS Af	13.2203	0	-22.5901	-10.9126	4	4	4	2.1	2.1	2.1	174.6	0	5.0377	432410000	23
SAR_3013s	Beta-galactosidase-like protein [Sarcoptes scabiei]	0	0	0	0	0	0	22.9266	22.1815	22.6921	22.5376	22.6186	Down-regulated	Ee VS Af	15.1125	0	-22.5913	-10.6499	9	9	9	10.9	10.9	10.9	98.751	0	13.626	930950000	54
SAR_7869s	dnaJ and TPR domain containing protein [Sarcoptes scabiei]	0	0	0	0	0	0	22.5329	22.6493	22.6266	22.5361	22.6463	Down-regulated	Ee VS Af	20.4215	0	-22.5982	-11.1524	5	5	5	7.3	7.3	7.3	113.52	0	36.492	771010000	46
SAR_7703s	gamma-glutamyltransferase 5a-like protein [Sarcoptes scabiei]	0	0	0	0	0	0	22.4933	22.9299	22.379	22.956	22.3656	Down-regulated	Ee VS Af	14.8273	0	-22.6248	-10.6127	14	14	14	34.1	34.1	34.1	72.516	0	76.136	1191300000	63
SAR_107s	epidermal retinol dehydrogenase 2-like protein 1 [Sarcoptes scabiei]	0	0	0	0	0	0	22.6636	22.7387	22.448	22.8556	22.421	Down-regulated	Ee VS Af	16.4007	0	-22.6254	-10.8576	5	5	5	17.1	17.1	17.1	33.41	0	18.211	561930000	28
SAR_3628s	hypothetical protein QR98_0077090 [Sarcoptes scabiei]	0	0	0	0	0	0	22.7512	22.477	22.3913	22.9362	22.6389	Down-regulated	Ee VS Af	15.8926	0	-22.6389	-10.7954	8	8	8	20.7	20.7	20.7	68.473	0	31.78	875990000	52
SAR_9008s	jagunal-like protein [Sarcoptes scabiei]	2e-149	0	0	0	0	0	22.6458	22.4434	22.8494	NaN	NaN	Down-regulated	Ee VS Af	12.7062	0	-22.6462	-10.8584	2	2	2	8.5	8.5	8.5	25.025	0	6.6933	621630000	37
SAR_3165s	uncharacterized protein C6orf203 homolog [Dermatophagoides pteronyssinus]	3e-42	0	0	0	0	0	23.0069	NaN	22.7055	NaN	22.2515	Down-regulated	Ee VS Af	11.0719	0	-22.6546	-10.4866	6	6	6	21.1	21.1	21.1	30.764	0	23.083	887360000	57
SAR_6670s	coiled-coil domain-containing protein 14 [Sarcoptes scabiei]	4e-148	0	0	0	0	0	NaN	22.3917	NaN	22.685	22.9448	Down-regulated	Ee VS Af	11.9022	0	-22.6738	-10.712	2	2	2	16.3	16.3	16.3	24.321	0	8.0798	368600000	17
SAR_3550s	nuclear receptor-binding protein-like protein [Sarcoptes scabiei]	0	0	0	0	0	0	22.6419	22.6709	22.5574	22.9119	22.5872	Down-regulated	Ee VS Af	17.4138	0	-22.6739	-10.992	3	3	3	7.2	7.2	7.2	81.068	0	11.48	652770000	14
SAR_401s	lipase precursor-like protein 2 [Sarcoptes scabiei]	0	0	0	0	0	0	22.9531	22.5919	22.6304	22.6517	22.5842	Down-regulated	Ee VS Af	17.094	0	-22.6823	-10.9638	3	3	3	8.9	8.9	8.9	47.573	0.0018124	3.3359	767360000	13
SAR_275s	serine/threonine-protein kinase OSR1-like protein [Sarcoptes scabiei]	0	0	0	0	0	0	22.7345	22.5614	22.5222	22.8758	22.7402	Down-regulated	Ee VS Af	17.311	0	-22.6868	-10.9881	2	2	2	5.4	5.4	5.4	86.529	0	29.526	467590000	20
SAR_6273s	hypothetical protein QR98_0045830 [Sarcoptes scabiei]	0	0	0	0	0	0	22.735	23.1225	22.5134	22.8051	22.4623	Down-regulated	Ee VS Af	15.2298	0	-22.7277	-10.7309	17	17	17	11.7	11.7	11.7	235.41	0	134.03	1862800000	100
SAR_7936s	vacuolar protein-sorting-associated protein 25-like protein [Sarcoptes scabiei]	5e-123	0	0	0	0	0	22.7165	23.1319	22.4464	22.7317	22.628	Down-regulated	Ee VS Af	15.3988	0	-22.7309	-10.7609	4	4	4	34.5	34.5	34.5	20.242	0	28.943	482130000	21
SAR_4855s	39S ribosomal protein L47, mitochondrial-like protein [Sarcoptes scabiei]	0	0	0	0	0	0	NaN	22.6235	NaN	22.6923	22.8904	Down-regulated	Ee VS Af	13.7113	0	-22.7354	-11.045	5	5	5	21.6	21.6	21.6	35.663	0	8.7293	518450000	21
SAR_8463s	BAG domain containing protein [Sarcoptes scabiei]	0	0	0	0	0	0	22.7532	22.4884	22.8244	22.7496	22.9177	Down-regulated	Ee VS Af	16.9751	0	-22.7467	-10.9811	8	8	8	26	26	26	66.088	0	40.632	1085700000	36
SAR_2524s	WD domain containing protein 9, partial [Sarcoptes scabiei]	0	0	0	0	0	0	23.0447	NaN	23.2852	21.7947	22.8804	Down-regulated	Ee VS Af	10.8482	0	-22.7513	-9.93761	8	8	8	18.7	18.7	18.7	74.724	0	183.85	2110100000	75
SAR_2123s	citrate lyase subunit beta-like protein, mitochondrial-like protein [Sarcoptes scabiei]	0	0	0	0	0	0	22.6437	22.8371	22.8194	22.9806	22.5422	Down-regulated	Ee VS Af	16.711	0	-22.7646	-10.9596	7	7	7	39	39	39	39.147	0	62.519	887070000	37
SAR_8294s	VHS and Gat domain containing protein [Sarcoptes scabiei]	0	0	0	0	0	0	22.616	22.7452	22.9601	22.6842	22.8185	Down-regulated	Ee VS Af	17.6315	0	-22.7648	-11.0553	5	5	5	15.5	15.5	15.5	52.973	0	20.056	696480000	46
SAR_7226s	probable tyrosine-protein kinase DDB_G0283397 [Dermatophagoides pteronyssinus]	0	0	0	0	0	0	23.0078	22.5409	22.3886	23.1907	22.718	Down-regulated	Ee VS Af	14.4635	0	-22.7692	-10.6034	3	3	3	1.6	1.6	1.6	129.9	0	57.588	713580000	25
SAR_5629s	serine/threonine-protein phosphatase 2B catalytic subunit alpha isoform-like isoform X1 [Dermatophagoides pteronyssinus]	0	0	0	0	0	0	22.464	22.9445	22.8192	22.8972	22.766	Down-regulated	Ee VS Af	16.4016	0	-22.7782	-10.9281	9	9	9	19.5	19.5	19.5	67.298	0	44.238	1444200000	78
SAR_4523s	Presequence protease, mitochondrial-like protein [Sarcoptes scabiei]	0	0	0	0	0	0	22.8821	22.9707	22.6878	22.8278	22.5592	Down-regulated	Ee VS Af	16.9122	0	-22.7855	-10.9923	11	11	11	17.1	17.1	17.1	118.21	0	20.405	1459000000	65
SAR_7121s	vacuolar assembly/sorting protein DID4-like protein [Sarcoptes scabiei]	2e-120	0	0	0	0	0	22.5674	23.2299	22.3667	23.0247	22.7643	Down-regulated	Ee VS Af	14.2998	0	-22.7906	-10.5777	3	3	3	16.9	16.9	16.9	23.31	0	28.958	495960000	30
SAR_7601s	nitrilase and fragile histidine triad fusion protein NitFhit-like protein [Sarcoptes scabiei]	0	0	0	0	0	0	22.6662	23.3601	22.4443	22.7584	22.7466	Down-regulated	Ee VS Af	14.3574	0	-22.7951	-10.5921	10	10	10	28.8	28.8	28.8	55.646	0	30.828	1436700000	77
SAR_4111s	acetolactate synthase-like protein, partial [Sarcoptes scabiei]	0	0	0	0	0	0	22.7539	23.1131	22.5376	22.7708	22.8339	Down-regulated	Ee VS Af	16.0869	0	-22.8019	-10.8971	9	9	9	27.6	27.6	27.6	55.272	0	20.899	946880000	31
SAR_4747s	WD repeat and FYVE domain-containing protein 2-like protein [Sarcoptes scabiei]	0	0	0	0	0	0	22.7978	22.8725	22.5859	23.1029	22.6962	Down-regulated	Ee VS Af	16.2814	0	-22.8111	-10.9276	5	5	5	20.9	20.9	20.9	46.745	0	31.551	895460000	40
SAR_1546s	poly(A) RNA polymerase gld-2 homolog B-like isoform X1 [Dermatophagoides pteronyssinus]	3e-129	0	0	0	0	0	NaN	23.1849	NaN	22.8891	22.3724	Down-regulated	Ee VS Af	10.8864	0	-22.8155	-10.4977	6	6	6	12.3	12.3	12.3	71.204	0	18.95	1320800000	71
SAR_8574s	ras suppressor protein 1-like [Dermatophagoides pteronyssinus]	2e-133	0	0	0	0	0	23.1039	23.7045	22.1883	22.4501	22.6544	Down-regulated	Ee VS Af	12.4064	0	-22.8202	-10.0661	4	4	4	15.2	15.2	15.2	32.834	0	13.87	631110000	51
SAR_5064s	DUF2042 domain containing protein [Sarcoptes scabiei]	0	0	0	0	0	0	22.933	23.061	22.6413	22.8959	22.6196	Down-regulated	Ee VS Af	16.3399	0	-22.8302	-10.9441	9	9	9	16.1	16.1	16.1	89.505	0	16.735	1139600000	56
SAR_9055s	GILT-like protein 1 [Sarcoptes scabiei]	4e-140	0	0	0	0	0	22.8636	22.7803	22.829	22.8191	22.9133	Down-regulated	Ee VS Af	21.0167	0	-22.8411	-11.294	3	3	3	13.5	13.5	13.5	26.166	0.0026549	3.0372	612970000	20
SAR_7390s	hypothetical protein QR98_0058000 [Sarcoptes scabiei]	5e-101	0	0	0	0	0	22.6502	23.1191	22.8091	22.8004	22.8397	Down-regulated	Ee VS Af	16.7617	0	-22.8437	-11.0022	4	4	4	28.6	28.6	28.6	16.713	0.00048077	4.3818	619210000	22
SAR_2986s	Carnitine deficiency-associated protein 3-like protein [Sarcoptes scabiei]	2e-81	0	0	0	0	0	NaN	22.3678	22.6293	23.5553	NaN	Down-regulated	Ee VS Af	9.80441	0	-22.8508	-10.0972	4	4	4	32.4	32.4	32.4	16.103	0	41.937	612320000	35
SAR_6758s	aldo-keto reductase-like protein 3 [Sarcoptes scabiei]	1e-57	0	0	0	0	0	23.0095	22.9745	22.6404	NaN	22.7865	Down-regulated	Ee VS Af	14.9418	0	-22.8527	-11.0102	4	4	4	41.3	41.3	41.3	13.673	0	40.223	510110000	13
SAR_21s	phosphotriesterase-related protein-like [Dermatophagoides pteronyssinus]	2e-171	0	0	0	0	0	22.9253	23.239	22.5683	22.8969	22.6691	Down-regulated	Ee VS Af	15.2972	0	-22.8597	-10.8014	5	5	5	30	30	30	39.538	0	68.644	690510000	20
SAR_762s	vacuolar protein sorting-associated protein 37B-like protein [Sarcoptes scabiei]	2e-160	0	0	0	0	0	22.7062	23.4974	22.7741	22.7684	22.599	Down-regulated	Ee VS Af	14.1876	0	-22.869	-10.5864	5	5	5	20.4	20.4	20.4	26.037	0	11.474	989620000	54
SAR_7842s	hypothetical protein QR98_0076040 [Sarcoptes scabiei]	0	0	0	0	0	0	22.7215	23.5179	22.8777	22.822	22.4227	Down-regulated	Ee VS Af	13.794	0	-22.8724	-10.4944	7	7	7	32.3	32.3	32.3	30.469	0	12.352	1072800000	37
SAR_3935s	hypothetical protein QR98_0084040 [Sarcoptes scabiei]	2e-163	0	0	0	0	0	22.7198	23.9638	22.5617	22.5848	22.6497	Down-regulated	Ee VS Af	12.4006	0	-22.896	-10.0935	3	3	3	18.1	18.1	18.1	27.887	0.00048356	4.4613	804990000	19
SAR_2160s	innexin-like protein 1 [Sarcoptes scabiei]	0	0	0	0	0	0	NaN	22.6963	22.9302	22.9513	23.0134	Down-regulated	Ee VS Af	15.5997	0	-22.8978	-11.1101	4	3	3	18.9	16.4	16.4	42.656	0	12.828	427850000	10
SAR_6866s	cystathionine gamma-lyase-like protein [Sarcoptes scabiei]	0	0	0	0	0	0	23.2856	22.5919	22.7837	22.8885	22.9418	Down-regulated	Ee VS Af	15.3804	0	-22.8983	-10.8328	11	11	11	33.8	33.8	33.8	44.566	0	22.043	1218000000	49
SAR_8687s	AMP dependent CoA ligase-like protein [Sarcoptes scabiei]	0	0	0	0	0	0	22.6479	22.6545	23.1278	23.1853	22.895	Down-regulated	Ee VS Af	15.3937	0	-22.9021	-10.8367	9	9	9	10.6	10.6	10.6	103.06	0	20.094	1315000000	54
SAR_2178s	ABC transporter G family member 20-like protein [Sarcoptes scabiei]	0	0	0	0	0	0	22.7083	22.7708	22.9983	23.277	22.7818	Down-regulated	Ee VS Af	15.6736	0	-22.9072	-10.8842	5	5	3	9	9	7.6	96.539	0	13.396	643040000	22
SAR_3266s	acylpyruvase FAHD1, mitochondrial-like [Dermatophagoides pteronyssinus]	7e-120	0	0	0	0	0	NaN	23.4692	22.9113	22.8337	22.4466	Down-regulated	Ee VS Af	12.2273	0	-22.9152	-10.4869	5	5	5	22	22	22	23.606	0	9.1326	807670000	32
SAR_2953s	peptidyl-prolyl cis-trans isomerase FKBP2-like protein [Sarcoptes scabiei]	5e-81	0	0	0	0	0	22.6954	23.1462	22.94	22.933	22.882	Down-regulated	Ee VS Af	16.9748	0	-22.9193	-11.0616	3	3	3	20.7	20.7	20.7	13.09	0	5.4543	819690000	36
SAR_4767s	ADP-ribosylation factor-like protein 1-like protein [Sarcoptes scabiei]	8e-115	0	0	0	0	0	22.8333	22.9755	NaN	22.9868	NaN	Down-regulated	Ee VS Af	14.9905	0	-22.9319	-11.2628	2	2	2	22.4	22.4	22.4	18.509	0	8.8628	411330000	19
SAR_1866s	dnaJ domain containing protein 3 [Sarcoptes scabiei]	0	0	0	0	0	0	22.8921	23.1531	22.739	23.2883	22.6012	Down-regulated	Ee VS Af	14.9967	0	-22.9347	-10.7812	6	6	6	26.5	26.5	26.5	40.525	0	13.319	1047000000	35
SAR_9174s	ester hydrolase C11orf54-like protein [Sarcoptes scabiei]	0	0	0	0	0	0	22.9268	23.2828	22.5779	22.9528	NaN	Down-regulated	Ee VS Af	13.3877	0	-22.9351	-10.7854	5	5	5	22.1	22.1	22.1	36.829	0	22.987	739980000	18
SAR_1859s	sulfide:quinone oxidoreductase, mitochondrial-like protein [Sarcoptes scabiei]	0	0	0	0	0	0	22.95	23.1246	22.5998	23.0377	22.9725	Down-regulated	Ee VS Af	16.2178	0	-22.9369	-10.9768	7	7	7	24.1	24.1	24.1	51.68	0	12.622	1168300000	54
SAR_7014s	hypothetical protein QR98_0035700 [Sarcoptes scabiei]	0	0	0	0	0	0	NaN	22.8821	NaN	22.8028	23.1538	Down-regulated	Ee VS Af	12.9954	0	-22.9462	-11.0445	3	3	3	8.5	8.5	8.5	74.709	0	24.964	1098900000	9
SAR_5316s	hypothetical protein QR98_0027280 [Sarcoptes scabiei]	0	0	0	0	0	0	24.9989	20.3028	23.4744	21.947	24.0502	Down-regulated	Ee VS Af	8.51154	0	-22.9547	-8.1182	15	15	15	44	44	44	58.827	0	323.31	3424600000	122
SAR_388s	lipase-like protein 1, partial [Sarcoptes scabiei]	0	0	0	0	0	0	23.0526	23.1849	22.9094	22.815	22.8137	Down-regulated	Ee VS Af	16.9735	0	-22.9551	-11.0781	7	7	7	10.2	10.2	10.2	91.142	0	11.012	1040400000	50
SAR_2349s	hexaprenyldihydroxybenzoate methyltransferase, mitochondrial-like protein [Sarcoptes scabiei]	0	0	0	0	0	0	23.0665	23.147	22.6928	23.136	22.7855	Down-regulated	Ee VS Af	16.0325	0	-22.9656	-10.9642	6	6	6	31.4	31.4	31.4	31.497	0	18.495	947330000	47
SAR_7897s	hypothetical protein QR98_0086750 [Sarcoptes scabiei]	0	0	0	0	0	0	22.9118	22.9547	22.7889	23.2825	22.9117	Down-regulated	Ee VS Af	16.4915	0	-22.9699	-11.0278	5	5	2	10.1	10.1	6.3	66.986	0	85.568	532290000	19
SAR_6267s	mitochondrial 2-oxoglutarate/malate carrier protein-like protein [Sarcoptes scabiei]	0	0	0	0	0	0	23.0374	23.528	22.6526	22.7247	23.0172	Down-regulated	Ee VS Af	14.3353	0	-22.992	-10.6722	7	7	7	24.7	24.7	24.7	35.751	0	77.706	884470000	40
SAR_7890s	hypothetical protein QR98_0065900 [Sarcoptes scabiei]	0	0	0	0	0	0	22.9821	23.1724	22.9074	22.9109	23.0205	Down-regulated	Ee VS Af	18.3614	0	-22.9987	-11.2273	9	9	9	17.4	17.4	17.4	67.415	0	90.826	1580400000	104
SAR_7770s	extended synaptotagmin-2-like [Dermatophagoides pteronyssinus] >gi	0	0	0	0	0	0	22.8797	23.3794	22.7667	22.9864	23.036	Down-regulated	Ee VS Af	15.7299	0	-23.0096	-10.9392	12	12	12	19.8	19.8	19.8	92.687	0	16.379	1610200000	48
SAR_516s	LSM domain containing protein [Sarcoptes scabiei]	1e-45	0	0	0	0	0	22.5852	23.304	23.308	23.2015	22.7493	Down-regulated	Ee VS Af	14.4087	0	-23.0296	-10.7045	4	4	4	62.3	62.3	62.3	8.6431	0.00047015	3.9089	1407300000	19
SAR_5919s	cytochrome P450 3A31-like [Dermatophagoides pteronyssinus]	0	0	0	0	0	0	23.0825	22.9986	22.8219	23.1259	23.1518	Down-regulated	Ee VS Af	17.6519	0	-23.0361	-11.1851	7	7	7	22.3	22.3	22.3	58.938	0	13.418	1037000000	20
SAR_5639s	glycine C-acetyltransferase/2-amino-3-ketobutyrate-CoA ligase-like protein [Sarcoptes scabiei]	0	0	0	0	0	0	22.9185	23.1438	23.1077	23.1342	22.9233	Down-regulated	Ee VS Af	18.1763	0	-23.0455	-11.235	11	11	11	29.7	29.7	29.7	47.47	0	43.632	1825600000	59
SAR_7s	carbon-nitrogen hydrolase-like protein [Sarcoptes scabiei]	0	0	0	0	0	0	23.3494	22.8273	22.8755	23.3074	22.8753	Down-regulated	Ee VS Af	15.3539	0	-23.047	-10.8948	8	8	8	20.1	20.1	20.1	61.618	0	33.683	1522000000	59
SAR_5326s	NADH dehydrogenase [ubiquinone] 1 beta subcomplex subunit 10-like protein [Sarcoptes scabiei]	7e-130	0	0	0	0	0	22.7699	23.364	22.9445	22.9925	23.2534	Down-regulated	Ee VS Af	15.5987	0	-23.0649	-10.9434	6	6	6	33.9	33.9	33.9	21.296	0	26.816	692490000	28
SAR_3193s	trans-2-enoyl-CoA reductase, mitochondrial-like protein [Sarcoptes scabiei]	0	0	0	0	0	0	22.8042	23.5801	22.7593	23.0847	23.129	Down-regulated	Ee VS Af	14.5218	0	-23.0715	-10.7468	5	5	5	15.2	15.2	15.2	40.734	0	5.5965	784220000	22
SAR_5356s	Sar s 1 allergen (cysteine protease-like protein 4) [Sarcoptes scabiei]	0	0	0	0	0	0	23.4985	23.0339	22.7727	23.1295	22.9756	Down-regulated	Ee VS Af	15.2419	0	-23.082	-10.8909	9	9	9	30.3	30.3	30.3	38.812	0	44	1487700000	59
SAR_1209s	torsin-1B-like protein [Sarcoptes scabiei]	0	0	0	0	0	0	NaN	23.1908	NaN	23.011	23.0466	Down-regulated	Ee VS Af	14.7287	0	-23.0828	-11.3143	2	2	2	13.3	13.3	13.3	37.779	0	21.608	330700000	12
SAR_6649s	Group 27 mite allergen-like protein (Serpin-like) [Euroglyphus maynei]	2e-64	0	0	0	0	0	22.9174	23.1156	22.7745	23.5858	23.0784	Down-regulated	Ee VS Af	14.7634	0	-23.0943	-10.8065	4	4	4	16.7	16.7	16.7	39.721	0	112.95	875750000	22
SAR_544s	glycogen debranching enzyme-like protein [Euroglyphus maynei]	0	0	0	0	0	0	23.1981	23.1838	22.9606	23.068	23.0961	Down-regulated	Ee VS Af	18.7861	0	-23.1013	-11.3071	10	10	10	7.5	7.5	7.5	179.7	0	19.563	945800000	38
SAR_1998s	protein kinase-like protein 18 [Sarcoptes scabiei]	0	0	0	0	0	0	22.8706	23.3312	23.0236	23.2819	NaN	Down-regulated	Ee VS Af	14.2645	0	-23.1268	-11.036	3	3	3	11.8	11.8	11.8	37.072	0	14.067	552770000	15
SAR_9159s	hypothetical protein QR98_0021200 [Sarcoptes scabiei]	0	0	0	0	0	0	NaN	23.2498	23.2379	23.176	22.9385	Down-regulated	Ee VS Af	15.5019	0	-23.1505	-11.2181	6	6	6	20.9	20.9	20.9	49.008	0	8.9987	723350000	27
SAR_891s	proline dehydrogenase 1, mitochondrial-like protein [Sarcoptes scabiei]	0	0	0	0	0	0	22.9812	23.3072	23.2611	23.259	22.9857	Down-regulated	Ee VS Af	17.0041	0	-23.1588	-11.1764	5	5	5	12.6	12.6	12.6	71.567	0	95.99	1040700000	24
SAR_4740s	MAM and LDL-receptor class A domain-containing protein [Sarcoptes scabiei]	0	0	0	0	0	0	24.6334	19.6075	24.7042	22.5487	24.3114	Down-regulated	Ee VS Af	7.99126	0	-23.161	-7.79447	25	25	25	14.6	14.6	14.6	317.38	0	281.69	3848000000	125
SAR_2459s	lipase precursor-like protein 2 [Sarcoptes scabiei]	0	0	0	0	0	0	22.5687	23.9697	NaN	23.1241	23.0057	Down-regulated	Ee VS Af	11.2599	0	-23.167	-10.263	3	3	3	11.7	11.7	11.7	61.063	0	29.616	678770000	17
SAR_3712s	3-oxoacyl-acyl-carrier-protein synthase, mitochondrial-like protein [Sarcoptes scabiei]	0	0	0	0	0	0	23.0534	23.5002	22.7629	23.2426	23.2925	Down-regulated	Ee VS Af	15.1169	0	-23.1703	-10.9077	5	5	5	17.3	17.3	17.3	48.867	0	49.861	714680000	20
SAR_4629s	ABC transporter sub-family G-like protein 10 [Sarcoptes scabiei]	0	0	0	0	0	0	23.5158	23.0487	23.1096	23.1869	23.0488	Down-regulated	Ee VS Af	16.3466	0	-23.182	-11.1065	8	8	8	12.5	12.5	12.5	71.46	0	73.278	848850000	35
SAR_2471s	gamma-aminobutyric acid receptor-associated protein-like protein [Sarcoptes scabiei]	3e-81	0	0	0	0	0	22.6924	22.9325	NaN	23.5049	23.6016	Down-regulated	Ee VS Af	12.1287	0	-23.1829	-10.569	5	5	5	42.6	42.6	42.6	14.394	0	6.5419	772660000	15
SAR_4125s	mannose-1-phosphate guanyltransferase beta-like protein [Sarcoptes scabiei]	0	0	0	0	0	0	22.8233	23.6147	23.3878	23.1012	23.0378	Down-regulated	Ee VS Af	14.7365	0	-23.193	-10.8442	7	7	7	28.3	28.3	28.3	40.141	0	12.31	827950000	19
SAR_4226s	phosphomannomutase 2-like protein [Sarcoptes scabiei]	0	0	0	0	0	0	22.8763	23.4064	22.7729	23.7265	23.2436	Down-regulated	Ee VS Af	13.9425	0	-23.2051	-10.6717	7	7	7	24.4	24.4	24.4	30.76	0	46.774	1430800000	49
SAR_8196s	hypothetical protein QR98_0056510 [Sarcoptes scabiei]	5e-150	0	0	0	0	0	23.1359	23.2319	22.9754	23.674	23.0472	Down-regulated	Ee VS Af	15.1567	0	-23.2129	-10.9338	5	5	5	24.1	24.1	24.1	26.923	0	10.521	896350000	23
SAR_1577s	alpha-soluble NSF attachment protein-like [Dermatophagoides pteronyssinus]	2e-63	0	0	0	0	0	23.431	23.3919	23.0125	23.0461	23.2978	Down-regulated	Ee VS Af	16.3551	0	-23.2359	-11.1324	6	6	6	24.7	24.7	24.7	19.086	0	174.81	1201700000	59
SAR_1938s	signal recognition particle receptor subunit beta-like protein [Sarcoptes scabiei]	3e-165	0	0	0	0	0	23.4721	22.8149	23.1509	23.447	23.3038	Down-regulated	Ee VS Af	15.2387	0	-23.2377	-10.9597	6	6	6	31.7	31.7	31.7	26.131	0	55.825	1401600000	62
SAR_6120s	cytosolic purine 5'-nucleotidase-like protein [Sarcoptes scabiei]	0	0	0	0	0	0	23.2207	22.6869	23.4559	23.5669	23.2987	Down-regulated	Ee VS Af	14.4237	0	-23.2458	-10.8012	10	10	10	17	17	17	86.977	0	38.366	1791900000	96
SAR_2360s	myosin light chain kinase, smooth muscle-like [Dermatophagoides pteronyssinus]	1e-138	0	0	0	0	0	23.236	23.1781	23.3038	23.4451	23.1509	Down-regulated	Ee VS Af	18.1165	0	-23.2628	-11.3333	10	5	4	28.5	10.9	7	29.113	0	30.814	1302200000	64
SAR_342s	lethal(2)essential for life-like protein [Sarcoptes scabiei]	0	0	0	0	0	0	23.1547	23.5992	23.1075	23.2496	23.2403	Down-regulated	Ee VS Af	16.3924	0	-23.2703	-11.1532	6	6	6	28.2	28.2	28.2	35.632	0	14.894	1056300000	58
SAR_6930s	salivary selenoprotein precursor-like protein [Sarcoptes scabiei]	1e-94	0	0	0	0	0	23.0048	24.0825	23.1192	23.2523	22.9105	Down-regulated	Ee VS Af	13.3076	0	-23.2739	-10.5308	3	3	3	29	29	29	18	0	41.54	611620000	26
SAR_5880s	dolichol-phosphate mannosyltransferase-like protein [Sarcoptes scabiei]	8e-177	0	0	0	0	0	23.4779	23.7047	23.0375	23.0428	23.1423	Down-regulated	Ee VS Af	14.8975	0	-23.281	-10.9149	7	7	7	39.6	39.6	39.6	27.935	0	82.865	1277600000	51
SAR_7616s	serine incorporator-like protein, partial [Sarcoptes scabiei]	0	0	0	0	0	0	22.9671	23.6623	23.4553	23.2647	23.0693	Down-regulated	Ee VS Af	15.0746	0	-23.2837	-10.95	6	6	6	17.3	17.3	17.3	98.234	0	63.435	956530000	37
SAR_3991s	NADH dehydrogenase [ubiquinone] 1 alpha subcomplex subunit 6-like protein [Sarcoptes scabiei]	8e-84	0	0	0	0	0	23.498	NaN	23.2408	23.2122	23.2421	Down-regulated	Ee VS Af	15.7646	0	-23.2983	-11.3165	2	2	2	16	16	16	14.725	0	4.6718	572340000	17
SAR_3932s	Sar s 28 (heat shock protein 70-like protein 7) [Sarcoptes scabiei]	0	0	0	0	0	0	24.1907	NaN	24.0239	21.7765	23.236	Down-regulated	Ee VS Af	9.36144	0	-23.3068	-9.38317	11	11	11	18.1	18.1	18.1	107.45	0	134.45	1958700000	66
SAR_4190s	NADH dehydrogenase [ubiquinone] 1 beta subcomplex subunit 5, mitochondrial-like protein [Sarcoptes scabiei]	2e-131	0	0	0	0	0	23.1067	23.5277	23.1312	23.6035	23.2479	Down-regulated	Ee VS Af	15.8103	0	-23.3234	-11.0936	5	5	5	34.4	34.4	34.4	22.211	0	45.543	1472100000	60
SAR_2169s	peroxidase-like [Dermatophagoides pteronyssinus]	0	0	0	0	0	0	23.4031	23.2778	23.8318	22.0783	24.0901	Down-regulated	Ee VS Af	11.578	0	-23.3362	-9.94422	10	9	9	15.6	14.2	14.2	99.606	0	15.6	1533600000	47
SAR_8140s	hypothetical protein QR98_0057290 [Sarcoptes scabiei]	0	0	0	0	0	0	22.9722	23.8094	23.0396	23.7106	23.1981	Down-regulated	Ee VS Af	13.9796	0	-23.346	-10.7404	5	5	5	18.9	18.9	18.9	28.892	0	67.982	983040000	41
SAR_6907s	cytochrome P450-like protein 3 [Sarcoptes scabiei]	0	0	0	0	0	0	23.8781	23.4689	23.1963	23.2233	23.0571	Down-regulated	Ee VS Af	14.6216	0	-23.3647	-10.8954	16	16	14	36.3	36.3	33.5	61.922	0	38.093	2815200000	88
SAR_5393s	long-chain-fatty-acid-CoA ligase 5-like protein [Sarcoptes scabiei]	0	0	0	0	0	0	22.9431	23.5709	23.3073	23.5554	23.4947	Down-regulated	Ee VS Af	15.3392	0	-23.3743	-11.0384	11	11	11	22.7	22.7	22.7	78.721	0	71.679	1566400000	69
SAR_8694s	saccharopine dehydrogenase-like protein oxidoreductase-like protein [Sarcoptes scabiei]	0	0	0	0	0	0	23.1975	23.8943	23.1532	23.4238	23.278	Down-regulated	Ee VS Af	14.8768	0	-23.3894	-10.9584	10	10	10	21.1	21.1	21.1	49.416	0	42.936	1655900000	77
SAR_477s	UDP-N-acetylhexosamine pyrophosphorylase-like protein [Sarcoptes scabiei]	0	0	0	0	0	0	23.2644	23.503	23.1848	23.5411	23.4854	Down-regulated	Ee VS Af	17.0666	0	-23.3957	-11.2938	12	12	12	31	31	31	56.767	0	68.38	2446700000	121
SAR_2491s	Eukaryotic-type carbonic anhydrase-like protein [Sarcoptes scabiei]	0	0	0	0	0	0	23.3199	23.6887	23.1625	23.602	23.2713	Down-regulated	Ee VS Af	15.879	0	-23.4089	-11.1429	5	5	5	20.9	20.9	20.9	34.322	0	38.823	1132300000	42
SAR_868s	cytidine deaminase-like protein [Sarcoptes scabiei]	7e-102	0	0	0	0	0	23.1497	23.717	22.9983	23.7293	23.455	Down-regulated	Ee VS Af	14.5547	0	-23.4099	-10.9007	1	1	1	13.7	13.7	13.7	15.882	0	253.95	800700000	22
SAR_5739s	N-acetylgalactosamine kinase-like [Dermatophagoides pteronyssinus] >gi	0	0	0	0	0	0	23.5093	23.1754	23.2276	23.8495	23.316	Down-regulated	Ee VS Af	15.2027	0	-23.4156	-11.0322	9	9	9	23.3	23.3	23.3	52.269	0	71.855	1766200000	65
SAR_2655s	hypothetical protein QR98_0076540 [Sarcoptes scabiei]	0	0	0	0	0	0	23.8005	NaN	23.2234	NaN	23.2656	Down-regulated	Ee VS Af	11.5952	0	-23.4298	-10.9709	6	6	6	27.7	27.7	27.7	33.459	0	220.53	2382100000	95
SAR_7562s	DUF1075 domain containing protein [Sarcoptes scabiei]	8e-62	0	0	0	0	0	NaN	23.3861	NaN	23.5274	23.3968	Down-regulated	Ee VS Af	15.2655	0	-23.4368	-11.5272	3	3	3	27.7	27.7	27.7	10.589	0	44.749	814250000	21
SAR_8941s	hypothetical protein QR98_0040990 [Sarcoptes scabiei]	6e-110	0	0	0	0	0	23.6691	23.5039	23.729	23.2267	23.1528	Down-regulated	Ee VS Af	15.4129	0	-23.4563	-11.0879	7	7	7	28.3	28.3	28.3	36.703	0	233.32	1125300000	81
SAR_5892s	sarcalumenin-like [Dermatophagoides pteronyssinus]	0	0	0	0	0	0	23.7792	NaN	23.4944	NaN	23.0964	Down-regulated	Ee VS Af	11.4315	0	-23.4567	-10.9375	7	7	7	27.2	27.2	27.2	40.375	0	43.391	1114600000	41
SAR_8477s	hypothetical protein QR98_0058600, partial [Sarcoptes scabiei]	0	0	0	0	0	0	24.869	NaN	24.9016	20.3511	23.7238	Down-regulated	Ee VS Af	7.36806	0	-23.4614	-7.97511	34	34	34	32	32	32	195.12	0	323.31	7547500000	272
SAR_2504s	multiple coagulation factor deficiency protein 2-like [Dermatophagoides pteronyssinus]	2e-44	0	0	0	0	0	23.2925	23.7904	23.2991	23.4645	NaN	Down-regulated	Ee VS Af	14.0987	0	-23.4616	-11.1594	3	3	3	23.6	23.6	23.6	25.169	0	44.233	761520000	24
SAR_4283s	phosphatidylinositol-binding clathrin assembly protein LAP-like protein [Sarcoptes scabiei]	0	0	0	0	0	0	23.5394	23.5815	23.4112	23.4334	23.3651	Down-regulated	Ee VS Af	19.0458	0	-23.4661	-11.4996	8	8	8	12.1	12.1	12.1	88.426	0	30.679	1536000000	66
SAR_3769s	BTB/POZ domain-containing protein KCTD8-like [Dermatophagoides pteronyssinus]	4e-143	0	0	0	0	0	23.5988	23.3926	23.2447	23.7221	23.3949	Down-regulated	Ee VS Af	16.5036	0	-23.4706	-11.26	8	8	8	47.3	47.3	47.3	29.551	0	30.816	1462300000	38
SAR_5486s	ras-related protein Rab-3 [Dermatophagoides pteronyssinus]	1e-153	0	0	0	0	0	23.4112	23.6852	NaN	23.5551	23.3076	Down-regulated	Ee VS Af	15.1511	0	-23.4898	-11.3339	3	3	2	22.1	22.1	16.1	24.861	0	14.986	848750000	20
SAR_4069s	ABC transporter-like protein 16 [Sarcoptes scabiei]	0	0	0	0	0	0	23.512	23.4308	23.5772	23.611	23.3193	Down-regulated	Ee VS Af	18.1489	0	-23.4901	-11.444	16	16	15	13.3	13.3	12.7	153.4	0	86.483	2297100000	88
SAR_7474s	derlin-1-like protein [Sarcoptes scabiei]	0	0	0	0	0	0	23.5098	23.6152	23.3427	23.7349	23.2555	Down-regulated	Ee VS Af	16.3868	0	-23.4916	-11.2541	2	2	2	12.1	12.1	12.1	29.6	0	28.783	1208300000	39
SAR_9066s	LOW QUALITY PROTEIN: oxysterol-binding protein 2-like [Dermatophagoides pteronyssinus]	0	0	0	0	0	0	23.8477	23.3049	23.4599	NaN	23.4169	Down-regulated	Ee VS Af	14.0666	0	-23.5073	-11.1743	4	4	4	10.2	10.2	10.2	82.875	0	16.843	871570000	13
SAR_8841s	LIM and VHP domain containing protein [Sarcoptes scabiei]	0	0	0	0	0	0	23.3741	23.4091	23.5899	23.6467	23.5177	Down-regulated	Ee VS Af	18.2031	0	-23.5075	-11.4568	8	8	8	17	17	17	83.247	0	28.73	2495000000	84
SAR_6724s	dolichyl-diphosphooligosaccharide-protein glycosyltransferase subunit DAD1-like protein [Sarcoptes scabiei]	7e-69	0	0	0	0	0	23.5064	23.7119	23.3074	23.7435	NaN	Down-regulated	Ee VS Af	14.5388	0	-23.5673	-11.2816	2	2	2	14.2	14.2	14.2	12.922	0.0097919	2.2411	630480000	19
SAR_4751s	uncharacterized protein LOC113798362 [Dermatophagoides pteronyssinus]	1e-104	0	0	0	0	0	23.2326	23.6792	23.7038	23.7572	23.5253	Down-regulated	Ee VS Af	16.1119	0	-23.5796	-11.2555	2	2	2	6.6	6.6	6.6	29.651	0.001801	3.2595	1001800000	33
SAR_1732s	WW domain-binding protein 2-like protein [Sarcoptes scabiei]	0	0	0	0	0	0	23.5592	23.7196	23.3232	23.7249	23.6014	Down-regulated	Ee VS Af	17.0161	0	-23.5857	-11.3765	4	4	4	17.2	17.2	17.2	32.852	0	171.35	1560500000	70
SAR_1688s	lysosomal alpha-glucosidase-like protein [Sarcoptes scabiei]	0	0	0	0	0	0	23.8159	23.1925	23.5851	23.8346	23.5024	Down-regulated	Ee VS Af	15.3697	0	-23.5861	-11.1382	4	4	4	12.6	12.6	12.6	64.542	0	66.64	1480400000	52
SAR_4370s	NADH dehydrogenase [ubiquinone] 1 beta subcomplex subunit 7-like protein [Sarcoptes scabiei]	6e-92	0	0	0	0	0	23.4501	24.092	23.5453	23.6696	23.2214	Down-regulated	Ee VS Af	14.6633	0	-23.5957	-11.0047	6	6	6	38.6	38.6	38.6	15.962	0	13.464	1197900000	36
SAR_4795s	mesh-like CUB and sushi domain-containing protein [Sarcoptes scabiei]	0	0	0	0	0	0	23.6914	23.5648	23.5799	23.6204	23.554	Down-regulated	Ee VS Af	20.7499	0	-23.6021	-11.6553	21	21	21	22.8	22.8	22.8	134.68	0	164.15	3096000000	120
SAR_3176s	hexokinase-2-like protein 2 [Sarcoptes scabiei]	0	0	0	0	0	0	23.7882	23.8409	23.4234	23.3141	23.6458	Down-regulated	Ee VS Af	15.8628	0	-23.6025	-11.2281	11	11	11	27.6	27.6	27.6	54.335	0	98.12	2560400000	108
SAR_842s	ETHE1, mitochondrial-like protein [Sarcoptes scabiei]	1e-167	0	0	0	0	0	23.0356	23.9558	23.6923	23.7055	23.6378	Down-regulated	Ee VS Af	14.4657	0	-23.6054	-10.9657	4	4	4	24.8	24.8	24.8	34.826	0	75.396	1159500000	47
SAR_6404s	thioredoxin-like protein 1 [Dermatophagoides pteronyssinus]	1e-173	0	0	0	0	0	23.5295	23.7485	23.3492	23.6144	23.7933	Down-regulated	Ee VS Af	16.7207	0	-23.607	-11.3508	7	7	7	25.1	25.1	25.1	32.111	0	24.089	2306200000	61
SAR_6709s	phenazine biosynthesis-like protein domain-containing protein-like protein [Sarcoptes scabiei]	0	0	0	0	0	0	24.0087	23.9882	23.2847	23.6463	23.1237	Down-regulated	Ee VS Af	13.9005	0	-23.6103	-10.8321	6	6	6	17.4	17.4	17.4	49.414	0	8.0119	1171500000	25
SAR_5363s	glucosamine-6-phosphate isomerase 2-like protein [Sarcoptes scabiei]	0	0	0	0	0	0	23.9179	23.4603	23.5422	24.0576	23.1694	Down-regulated	Ee VS Af	14.298	0	-23.6295	-10.9377	3	3	3	27.1	27.1	27.1	30.486	0	107.34	972600000	31
SAR_1647s	short-chain alcohol dehydrogenase-like protein, partial [Sarcoptes scabiei]	3e-177	0	0	0	0	0	23.7165	23.6606	23.4009	23.6637	23.7085	Down-regulated	Ee VS Af	17.8075	0	-23.63	-11.4798	6	6	6	23.7	23.7	23.7	27.134	0	46.337	1823000000	60
SAR_8464s	soluble epoxide hydrolase-like protein 1 [Sarcoptes scabiei]	0	0	0	0	0	0	23.6149	23.5496	23.6817	23.6707	23.6347	Down-regulated	Ee VS Af	20.9703	0	-23.6303	-11.678	5	5	5	19.2	19.2	19.2	43.649	0	12.593	1656800000	44
SAR_7360s	2-oxoglutarate dehydrogenase E1 component DHKTD1, mitochondrial-like protein [Sarcoptes scabiei]	0	0	0	0	0	0	23.2814	24.098	23.5345	23.9213	23.3207	Down-regulated	Ee VS Af	14.2457	0	-23.6312	-10.9261	15	15	15	19.8	19.8	19.8	115.28	0	54.054	2695700000	93
SAR_4980s	phytanoyl-CoA dioxygenase domain-containing protein 1-like protein [Sarcoptes scabiei]	0	0	0	0	0	0	23.6491	23.9257	23.4876	23.642	23.548	Down-regulated	Ee VS Af	16.9357	0	-23.6505	-11.3972	8	8	8	39.3	39.3	39.3	36.172	0	26.026	1213100000	36
SAR_3366s	L-xylulose reductase-like protein [Sarcoptes scabiei]	2e-179	0	0	0	0	0	23.6118	23.8638	23.4316	23.7005	23.6582	Down-regulated	Ee VS Af	17.1913	0	-23.6532	-11.4278	7	7	7	38.9	38.9	38.9	27.142	0	54.348	1874300000	69
SAR_989s	l-2-hydroxyglutarate dehydrogenase, mitochondrial-like protein [Sarcoptes scabiei]	0	0	0	0	0	0	23.2341	24.0279	23.627	23.7308	23.7346	Down-regulated	Ee VS Af	15.0865	0	-23.6709	-11.1234	11	11	11	36	36	36	50.75	0	154.46	2271600000	98
SAR_3236s	Cadherin-like protein 1 [Sarcoptes scabiei]	0	0	0	0	0	0	NaN	NaN	23.6958	23.5766	23.7723	Down-regulated	Ee VS Af	14.7036	0	-23.6816	-11.5996	2	2	2	2.4	2.4	2.4	145.21	0.0097601	2.225	761590000	8
SAR_7710s	dual specificity phosphatase-like protein 2 [Sarcoptes scabiei]	0	0	0	0	0	0	24.1978	23.1074	23.9925	23.2451	23.876	Down-regulated	Ee VS Af	13.2943	0	-23.6838	-10.6943	9	9	9	10.8	10.8	10.8	139.79	0	18.723	1811400000	43
SAR_8124s	pyruvate dehydrogenase-like protein [Sarcoptes scabiei]	0	0	0	0	0	0	23.5673	23.871	23.5835	23.7737	23.6293	Down-regulated	Ee VS Af	17.7773	0	-23.685	-11.5029	11	11	11	27.3	27.3	27.3	51.362	0	99.105	2357900000	80
SAR_8452s	methylmalonyl coenzyme A mutase-like protein, partial [Sarcoptes scabiei]	0	0	0	0	0	0	23.4435	24.2382	22.9694	23.8805	23.9114	Down-regulated	Ee VS Af	13.2127	0	-23.6886	-10.6717	13	13	13	30.3	30.3	30.3	83.102	0	276.18	2152600000	89
SAR_6289s	eukaryotic translation initiation factor 4E family-like protein [Sarcoptes scabiei]	0	0	0	0	0	0	23.7597	23.8901	23.3981	23.8927	23.5725	Down-regulated	Ee VS Af	16.0923	0	-23.7026	-11.3087	4	4	4	18.5	18.5	18.5	41.531	0	69.78	1274900000	29
SAR_3094s	mitochondrial import inner membrane translocase subunit Tim8 B-like [Dermatophagoides pteronyssinus]	3e-43	0	0	0	0	0	23.3162	24.2676	23.7783	23.8907	23.2698	Down-regulated	Ee VS Af	13.7816	0	-23.7045	-10.8404	4	4	4	67.8	67.8	67.8	10.184	0	27.038	1213900000	36
SAR_76s	imidazolonepropionase-like protein [Sarcoptes scabiei]	0	0	0	0	0	0	23.6584	23.97	23.7694	23.4394	23.7106	Down-regulated	Ee VS Af	16.485	0	-23.7096	-11.3675	10	10	10	25.8	25.8	25.8	47.927	0	96.169	2535800000	87
SAR_4324s	mitochondrial 2-oxodicarboxylate carrier-like protein [Sarcoptes scabiei]	0	0	0	0	0	0	23.6479	23.7941	23.612	24.0638	23.5225	Down-regulated	Ee VS Af	16.1435	0	-23.7281	-11.3278	8	8	8	22.3	22.3	22.3	35.677	0	80.525	1911000000	88
SAR_8753s	hypothetical protein QR98_0062790 [Sarcoptes scabiei]	2e-108	0	0	0	0	0	24.1009	23.7469	23.3158	23.8278	23.6938	Down-regulated	Ee VS Af	15.1378	0	-23.737	-11.1625	4	4	4	29.4	29.4	29.4	19.76	0	54.268	1364300000	29
SAR_4538s	LIM domain protein 2 [Sarcoptes scabiei]	1e-153	0	0	0	0	0	23.6563	23.9585	23.093	24.0273	23.9546	Down-regulated	Ee VS Af	14.0409	0	-23.7379	-10.9216	6	6	6	32.5	32.5	32.5	23.415	0	12.033	1401900000	63
SAR_5965s	Aldehyde dehydrogenase type III-like protein, partial [Sarcoptes scabiei]	0	0	0	0	0	0	23.6996	24.1517	23.4586	23.866	23.5523	Down-regulated	Ee VS Af	15.2441	0	-23.7456	-11.1864	14	14	14	42.8	42.8	42.8	50.708	0	163.23	2619800000	95
SAR_1539s	hypothetical protein QR98_0025540 [Sarcoptes scabiei]	2e-90	0	0	0	0	0	25.0281	23.218	24.1989	22.9883	23.3108	Down-regulated	Ee VS Af	11.319	0	-23.7488	-9.97763	5	5	5	16.1	16.1	16.1	41.327	0	14.276	706370000	13
SAR_1119s	V-type proton ATPase subunit C 1-A-like protein [Sarcoptes scabiei]	0	0	0	0	0	0	23.7524	24.5229	23.4858	23.5691	23.4785	Down-regulated	Ee VS Af	13.6102	0	-23.7617	-10.8176	9	9	9	34.5	34.5	34.5	43.824	0	146.51	1258200000	51
SAR_4750s	uncharacterized protein LOC113791134 isoform X1 [Dermatophagoides pteronyssinus]	0	0	0	0	0	0	23.6267	23.8886	23.748	23.8388	23.7175	Down-regulated	Ee VS Af	18.6533	0	-23.7639	-11.6146	7	7	7	11.8	11.8	11.8	86.695	0	11.77	1518900000	35
SAR_8077s	NPC intracellular cholesterol transporter 1-like [Dermatophagoides pteronyssinus]	0	0	0	0	0	0	23.8535	23.7292	23.8182	23.6712	23.7509	Down-regulated	Ee VS Af	19.8784	0	-23.7646	-11.6931	7	7	7	7.2	7.2	7.2	144.83	0	8.6661	1021200000	25
SAR_1226s	calmodulin-like protein 3 [Sarcoptes scabiei]	6e-95	0	0	0	0	0	23.3266	24.0754	NaN	NaN	23.9148	Down-regulated	Ee VS Af	11.1034	0	-23.7723	-10.9741	4	4	4	35.7	35.7	35.7	17.434	0	13.386	823780000	26
SAR_3714s	lambda-crystallin-like protein [Sarcoptes scabiei]	0	0	0	0	0	0	23.6287	23.9692	23.7019	23.8137	23.8197	Down-regulated	Ee VS Af	17.8541	0	-23.7866	-11.5581	8	8	8	30.4	30.4	30.4	36.374	0	50.902	2264100000	121
SAR_5185s	general vesicular transport factor p115-like protein [Sarcoptes scabiei]	0	0	0	0	0	0	23.459	23.8913	NaN	23.7236	24.1024	Down-regulated	Ee VS Af	13.6748	0	-23.7941	-11.2268	4	4	4	5.1	5.1	5.1	115.29	0	14.747	1789100000	34
SAR_6236s	hypothetical protein QR98_0003510 [Sarcoptes scabiei]	4e-180	0	0	0	0	0	23.5538	23.9099	23.7669	24.059	23.6918	Down-regulated	Ee VS Af	16.434	0	-23.7963	-11.4004	3	3	3	11.8	11.8	11.8	30.668	0	131.82	999790000	21
SAR_1569s	DnaJ domain containing protein 5 [Sarcoptes scabiei]	0	0	0	0	0	0	23.5429	24.1088	23.6196	23.8817	23.8435	Down-regulated	Ee VS Af	15.9414	0	-23.7993	-11.3295	5	5	5	13	13	13	42.748	0	37.619	1247300000	33
SAR_2829s	uridine phosphorylase 1-like protein [Sarcoptes scabiei]	0	0	0	0	0	0	23.9514	24.1026	23.7574	23.6797	23.5308	Down-regulated	Ee VS Af	15.9371	0	-23.8044	-11.3312	8	8	8	42.2	42.2	42.2	35.235	0	14.277	2214500000	57
SAR_2957s	NADH dehydrogenase [ubiquinone] 1 alpha subcomplex subunit 7-like [Dermatophagoides pteronyssinus]	1e-30	0	0	0	0	0	NaN	24.338	23.9901	23.1618	NaN	Down-regulated	Ee VS Af	9.99737	0	-23.83	-10.5687	5	5	5	39.6	39.6	39.6	11.48	0	7.9317	806370000	19
SAR_5391s	dynamin-like protein 120 kDa protein, mitochondrial-like protein [Sarcoptes scabiei]	0	0	0	0	0	0	23.6512	23.9288	NaN	23.929	23.8239	Down-regulated	Ee VS Af	15.898	0	-23.8332	-11.5833	5	5	5	7.3	7.3	7.3	110.49	0	30.041	986050000	31
SAR_9120s	hypothetical protein QR98_0008940 [Sarcoptes scabiei]	7e-21	0	0	0	0	0	24.2399	24.3182	23.1085	23.8316	23.6753	Down-regulated	Ee VS Af	13.2614	0	-23.8347	-10.7459	9	9	9	39.6	39.6	39.6	22.775	0	13.572	1829600000	57
SAR_9027s	adenylate kinase isoenzyme 1-like protein [Sarcoptes scabiei]	2e-139	0	0	0	0	0	24.0469	24.5165	23.2339	23.9593	23.4548	Down-regulated	Ee VS Af	13.1228	0	-23.8423	-10.7061	9	9	9	51.5	51.5	51.5	21.986	0	30.245	2153600000	84
SAR_5575s	hypothetical protein QR98_0079390 [Sarcoptes scabiei]	0	0	0	0	0	0	24.5733	22.8793	24.6303	23.2874	23.9073	Down-regulated	Ee VS Af	11.6618	0	-23.8555	-10.1687	13	13	13	23.2	23.2	23.2	85.747	0	166.37	2875700000	103
SAR_1319s	NADH dehydrogenase [ubiquinone] flavoprotein 2, mitochondrial-like protein [Sarcoptes scabiei]	1e-175	0	0	0	0	0	23.8233	24.1577	23.8467	23.8411	23.6625	Down-regulated	Ee VS Af	16.7307	0	-23.8663	-11.4719	5	5	5	22.3	22.3	22.3	26.787	0	60.999	1697000000	88
SAR_2941s	stress-activated protein kinase JNK-like isoform X2 [Dermatophagoides pteronyssinus]	0	0	0	0	0	0	23.4794	24.0673	23.8095	24.2759	23.8049	Down-regulated	Ee VS Af	14.9428	0	-23.8874	-11.1903	6	6	6	13.8	13.8	13.8	50.343	0	46.43	2513200000	58
SAR_835s	Vta1-like protein [Sarcoptes scabiei]	0	0	0	0	0	0	23.8754	24.1761	23.9072	24.0203	23.5585	Down-regulated	Ee VS Af	15.9136	0	-23.9075	-11.3742	10	10	10	33.5	33.5	33.5	40.226	0	211.64	2574500000	91
SAR_4012s	ferrochelatase, mitochondrial-like protein [Sarcoptes scabiei]	0	0	0	0	0	0	23.8851	23.8341	23.7625	24.2016	23.8926	Down-regulated	Ee VS Af	16.967	0	-23.9152	-11.5238	4	4	4	15.9	15.9	15.9	51.27	0	40.505	1299000000	41
SAR_8717s	Long-chain-fatty-acid-CoA ligase-like protein 2 [Sarcoptes scabiei]	0	0	0	0	0	0	24.1187	23.7232	23.9839	23.9417	23.8318	Down-regulated	Ee VS Af	17.3576	0	-23.9199	-11.5707	9	9	9	15.7	15.7	15.7	85.106	0	71.026	2630400000	67
SAR_2794s	cystatin-C-like protein [Sarcoptes scabiei]	3e-71	0	0	0	0	0	24.7155	23.5491	24.1024	23.6643	23.5958	Down-regulated	Ee VS Af	13.2326	0	-23.9254	-10.7739	3	3	3	15.2	15.2	15.2	28.842	0	34.233	1466800000	45
SAR_8655s	hypoxanthine-guanine phosphoribosyltransferase-like protein [Sarcoptes scabiei]	6e-171	0	0	0	0	0	24.4431	23.7291	23.8029	23.8256	23.8544	Down-regulated	Ee VS Af	15.0796	0	-23.931	-11.2368	12	12	12	46	46	46	27.473	0	114.86	2385000000	85
SAR_998s	arginase, non-hepatic 3-like protein [Sarcoptes scabiei]	0	0	0	0	0	0	24.0943	23.9989	23.7165	23.871	24.0655	Down-regulated	Ee VS Af	17.2366	0	-23.9492	-11.5711	7	7	7	25.9	25.9	25.9	39.51	0	98.901	2032700000	75
SAR_6652s	dihydropyrimidine dehydrogenase [NADP(+)]-like protein [Sarcoptes scabiei]	0	0	0	0	0	0	23.4884	24.4782	23.811	23.9725	24.0263	Down-regulated	Ee VS Af	14.3348	0	-23.9553	-11.0859	16	16	16	22.5	22.5	22.5	101.32	0	87.565	2442400000	96
SAR_3627s	dolichyl-diphosphooligosaccharide-protein glycosyltransferase subunit STT3B-like protein [Sarcoptes scabiei]	0	0	0	0	0	0	24.0855	23.3669	24.1948	24.0182	24.131	Down-regulated	Ee VS Af	14.5581	0	-23.9593	-11.1393	9	9	9	15.1	15.1	15.1	89.528	0	232.69	2792200000	90
SAR_1384s	hypothetical protein QR98_0063660 [Sarcoptes scabiei]	1e-69	0	0	0	0	0	24.0479	24.3388	23.0961	24.4666	23.9501	Down-regulated	Ee VS Af	12.9487	0	-23.9799	-10.7052	3	3	3	20.4	20.4	20.4	11.738	0	147	1457400000	63
SAR_7825s	hypothetical protein QR98_0057400 [Sarcoptes scabiei]	8e-169	0	0	0	0	0	23.6041	24.6852	23.3609	24.3046	23.9561	Down-regulated	Ee VS Af	12.9863	0	-23.9822	-10.7185	12	12	12	46.4	46.4	46.4	26.045	0	90.342	4066000000	141
SAR_320s	calponin-like protein, partial [Sarcoptes scabiei]	8e-125	0	0	0	0	0	23.7636	24.0901	23.7499	24.3397	23.9837	Down-regulated	Ee VS Af	15.6656	0	-23.9854	-11.3685	12	12	12	70.2	70.2	70.2	21.504	0	163.58	2386700000	89
SAR_8557s	innexin inx2-like [Dermatophagoides pteronyssinus]	5e-119	0	0	0	0	0	23.7147	24.2731	24.0786	24.0379	23.9789	Down-regulated	Ee VS Af	16.3541	0	-24.0166	-11.4902	3	2	2	9.7	7.3	7.3	44.837	0	12.502	1546200000	38
SAR_4397s	alpha-N-acetylgalactosaminidase-like [Dermatophagoides pteronyssinus]	3e-167	0	0	0	0	0	24.0095	24.201	23.8959	24.1465	23.9562	Down-regulated	Ee VS Af	17.9255	0	-24.0418	-11.6854	8	8	8	27.7	27.7	27.7	49.68	0	123.49	1995900000	72
SAR_1863s	very-long-chain 3-oxoacyl-CoA reductase-B-like [Dermatophagoides pteronyssinus]	6e-166	0	0	0	0	0	23.8615	24.851	23.7697	24.2325	23.497	Down-regulated	Ee VS Af	13.047	0	-24.0423	-10.7623	7	7	7	16.8	16.8	16.8	36.262	0	6.4575	1873900000	23
SAR_967s	NADH-cytochrome b5 reductase 2-like protein [Sarcoptes scabiei]	0	0	0	0	0	0	24.3289	24.1649	24.2409	23.9142	23.5677	Down-regulated	Ee VS Af	14.8921	0	-24.0433	-11.2482	7	7	7	22.8	22.8	22.8	40.252	0	11.955	1765000000	45
SAR_2158s	innexin-like protein 4 [Sarcoptes scabiei]	0	0	0	0	0	0	23.9474	24.1608	24.0393	24.1948	23.9548	Down-regulated	Ee VS Af	18.3245	0	-24.0594	-11.7292	4	4	4	13.6	13.6	13.6	46.126	0	21.613	1383600000	39
SAR_2910s	ribokinase-like protein [Sarcoptes scabiei]	0	0	0	0	0	0	23.8143	24.2125	24.0694	24.3321	23.8825	Down-regulated	Ee VS Af	16.0978	0	-24.0622	-11.4731	3	3	3	6.8	6.8	6.8	71.995	0	69.137	2084700000	56
SAR_7774s	Strictosidine synthase/Gluconolaconase-like protein [Sarcoptes scabiei]	0	0	0	0	0	0	24.6947	23.8789	23.7342	23.9872	24.0304	Down-regulated	Ee VS Af	14.252	0	-24.0651	-11.1129	12	12	12	29.1	29.1	29.1	52.757	0	141.82	3110400000	99
SAR_609s	transport Sec61 subunit beta-like protein [Sarcoptes scabiei]	4e-49	0	0	0	0	0	23.5923	23.602	23.5743	24.8674	24.891	Down-regulated	Ee VS Af	12.0128	0	-24.1054	-10.4084	2	2	2	16.7	16.7	16.7	10.27	0	74.91	1652000000	65
SAR_8153s	V-type proton ATPase subunit d-like protein [Sarcoptes scabiei]	3e-166	0	0	0	0	0	24.0567	24.1892	23.8132	24.4411	24.0741	Down-regulated	Ee VS Af	15.9411	0	-24.1149	-11.4724	6	6	6	21.8	21.8	21.8	39.956	0	62.708	1377200000	44
SAR_6504s	MICOS complex subunit mic10-like [Dermatophagoides pteronyssinus]	7e-28	0	0	0	0	0	24.2815	23.9582	24.1423	NaN	NaN	Down-regulated	Ee VS Af	13.4564	0	-24.1273	-11.6649	2	2	2	39.3	39.3	39.3	9.2086	0	15.794	1280100000	37
SAR_3902s	peroxidase-like [Dermatophagoides pteronyssinus]	0	0	0	0	0	0	24.0766	24.209	23.8912	24.4916	24.0026	Down-regulated	Ee VS Af	15.9025	0	-24.1342	-11.475	18	18	18	35.5	35.5	35.5	85.833	0	77.247	3975700000	132
SAR_3415s	hypothetical protein QR98_0086530, partial [Sarcoptes scabiei]	0	0	0	0	0	0	24.0741	24.4095	24.0248	24.0044	24.2201	Down-regulated	Ee VS Af	16.9776	0	-24.1466	-11.6326	19	19	19	22.6	22.6	22.6	115.79	0	108.78	3715800000	115
SAR_952s	sphingosine-1-phosphate lyase-like protein [Sarcoptes scabiei]	0	0	0	0	0	0	24.3814	24.3858	23.8508	24.1558	23.9994	Down-regulated	Ee VS Af	15.8394	0	-24.1546	-11.4739	19	19	19	40.1	40.1	40.1	63.097	0	150.16	2942500000	114
SAR_2711s	Myosin tail domain containing protein [Sarcoptes scabiei]	1e-80	0	0	0	0	0	23.9481	24.2443	24.2188	24.0884	24.2753	Down-regulated	Ee VS Af	17.7477	0	-24.155	-11.7216	4	4	4	45.8	45.8	45.8	13.688	0	119.55	1683100000	65
SAR_4020s	Uncharaterised	0	0	0	0	0	0	23.9233	24.6684	24.2296	23.9623	24.0392	Down-regulated	Ee VS Af	14.9343	0	-24.1646	-11.3101	3	3	3	23.4	23.4	23.4	20.664	0	104.98	1452100000	40
SAR_4114s	histidine ammonia-lyase-like protein [Sarcoptes scabiei]	0	0	0	0	0	0	24.3826	24.0034	23.8893	24.3709	24.2483	Down-regulated	Ee VS Af	16.0373	0	-24.1789	-11.5167	17	17	17	43.8	43.8	43.8	55.17	0	129.93	3751800000	126
SAR_3483s	short chain dehydrogenase/reductase family oxidoreductase-like protein [Sarcoptes scabiei]	1e-138	0	0	0	0	0	24.1092	24.1496	23.8633	24.5572	24.2717	Down-regulated	Ee VS Af	15.5886	0	-24.1902	-11.447	8	8	8	46.9	46.9	46.9	21.254	0	154.73	2665600000	85
SAR_2397s	Angiotensin-converting enzyme precursor-like protein [Sarcoptes scabiei]	0	0	0	0	0	0	23.9842	NaN	24.1432	24.4775	NaN	Down-regulated	Ee VS Af	12.318	0	-24.2016	-11.4909	8	8	8	11.9	11.9	11.9	79.17	0	8.6287	1872500000	20
SAR_7179s	deoxyribonuclease-2-like protein [Sarcoptes scabiei]	2e-178	0	0	0	0	0	24.344	24.4746	24.2286	23.8892	24.1716	Down-regulated	Ee VS Af	16.0953	0	-24.2216	-11.5452	8	8	8	23.8	23.8	23.8	46.542	0	43.337	2454100000	69
SAR_5030s	Homoserine dehydrogenase-like protein [Sarcoptes scabiei]	3e-126	0	0	0	0	0	23.989	24.6333	24.0354	24.3725	24.0904	Down-regulated	Ee VS Af	15.331	0	-24.2241	-11.4151	10	10	10	52.8	52.8	52.8	28.286	0	323.31	2463300000	54
SAR_8508s	sideroflexin-1-like [Dermatophagoides pteronyssinus]	0	0	0	0	0	0	24.8977	24.3544	23.8599	24.2378	23.8158	Down-regulated	Ee VS Af	13.6854	0	-24.2331	-11.0341	12	12	12	42.1	42.1	42.1	35.976	0	37.616	2949100000	94
SAR_6457s	phosphatase 1B-like protein [Sarcoptes scabiei]	0	0	0	0	0	0	24.3855	24.1138	24.2286	24.2862	24.1932	Down-regulated	Ee VS Af	18.7575	0	-24.2415	-11.8507	8	8	8	32.5	32.5	32.5	46.106	0	115.18	2404600000	66
SAR_2660s	maleylacetoacetate isomerase-like protein [Sarcoptes scabiei]	2e-144	0	0	0	0	0	24.4493	24.3047	24.0512	24.3316	24.2836	Down-regulated	Ee VS Af	17.536	0	-24.2841	-11.7605	4	4	4	29.7	29.7	29.7	24.038	0	132.84	2118600000	59
SAR_5174s	myosin light chain kinase, smooth muscle-like [Dermatophagoides pteronyssinus]	1e-138	0	0	0	0	0	24.2482	24.4389	24.3943	24.335	24.2697	Down-regulated	Ee VS Af	19.5795	0	-24.3372	-11.9528	11	11	4	39.6	39.6	10	28.464	0	66.273	2954700000	111
SAR_4025s	Galectin-like protein 2 [Sarcoptes scabiei]	0	0	0	0	0	0	24.4821	24.4323	23.8753	24.4873	24.415	Down-regulated	Ee VS Af	15.5075	0	-24.3384	-11.4988	18	18	18	44.9	44.9	44.9	50.969	0	89.42	5190300000	154
SAR_5378s	lipase-like protein 2 [Sarcoptes scabiei]	0	0	0	0	0	0	24.0767	24.7856	24.0373	24.3843	24.4871	Down-regulated	Ee VS Af	14.9192	0	-24.3542	-11.3899	12	12	12	40.8	40.8	40.8	41.636	0	70.807	3894700000	90
SAR_6097s	acetylcholinesterase-like [Dermatophagoides pteronyssinus]	0	0	0	0	0	0	NaN	24.0011	24.1905	24.7045	24.5229	Down-regulated	Ee VS Af	13.273	0	-24.3548	-11.3835	4	4	4	13.6	13.6	13.6	63.752	0	63.873	1213700000	31
SAR_2398s	hypothetical protein QR98_0068360 [Sarcoptes scabiei]	0	0	0	0	0	0	24.3873	24.5532	24.3094	24.4083	24.1828	Down-regulated	Ee VS Af	17.772	0	-24.3682	-11.8244	15	15	15	31.3	31.3	31.3	56.002	0	135.54	3125900000	89
SAR_2873s	kynurenine-oxoglutarate transaminase 3-like protein [Sarcoptes scabiei]	0	0	0	0	0	0	24.3896	24.44	24.5364	24.2309	24.3438	Down-regulated	Ee VS Af	18.4098	0	-24.3881	-11.8927	8	8	8	24.7	24.7	24.7	49.105	0	73.246	2608500000	66
SAR_1031s	branched-chain-amino-acid aminotransferase, cytosolic-like protein [Sarcoptes scabiei]	0	0	0	0	0	0	23.8974	24.9898	24.1969	24.4033	24.5072	Down-regulated	Ee VS Af	13.9943	0	-24.3989	-11.1885	13	13	13	57	57	57	37.373	0	87.298	3844300000	113
SAR_5523s	dopey-1-like protein [Sarcoptes scabiei]	0	0	0	0	0	0	24.4417	NaN	24.4495	NaN	24.3064	Down-regulated	Ee VS Af	15.3118	0	-24.3992	-11.9961	4	4	4	1.8	1.8	1.8	421.41	0.002656	3.0615	1566100000	11
SAR_1566s	cathepsin B-like protein 2 [Sarcoptes scabiei]	0	0	0	0	0	0	25.0385	24.1402	24.0734	24.3871	24.5717	Down-regulated	Ee VS Af	14.1405	0	-24.4422	-11.2451	7	7	7	18.3	18.3	18.3	40.211	0	71.69	4170200000	88
SAR_4715s	sarcoplasmic calcium-binding proteins I, III, and IV-like [Dermatophagoides pteronyssinus]	6e-127	0	0	0	0	0	24.2638	24.745	24.3425	24.4155	24.4489	Down-regulated	Ee VS Af	16.7492	0	-24.4431	-11.7407	4	4	4	21.8	21.8	21.8	25.411	0	11.484	1662200000	69
SAR_2768s	epoxide hydrolase-like protein [Sarcoptes scabiei]	0	0	0	0	0	0	24.4497	25.0452	23.9393	24.3646	24.5116	Down-regulated	Ee VS Af	14.0788	0	-24.4621	-11.2374	9	9	9	22.9	22.9	22.9	55.075	0	72.126	3709800000	85
SAR_6178s	hypothetical protein QR98_0012610 [Sarcoptes scabiei]	5e-89	0	0	0	0	0	24.2718	24.8605	24.1641	24.7187	24.347	Down-regulated	Ee VS Af	15.0284	0	-24.4724	-11.4647	9	9	9	66.9	66.9	66.9	18.104	0	152.47	3560600000	102
SAR_5429s	GNAT-like acetyltransferase domain containing protein [Sarcoptes scabiei]	0	0	0	0	0	0	24.0794	25.268	24.258	24.3817	24.4158	Down-regulated	Ee VS Af	13.56	0	-24.4806	-11.0999	12	12	12	35.6	35.6	35.6	36.243	0	43.068	3851900000	91
SAR_4817s	phosphoribosylpyrophosphate synthetase-associated protein-like protein [Sarcoptes scabiei]	0	0	0	0	0	0	23.9445	24.8537	24.4201	24.949	24.2759	Down-regulated	Ee VS Af	13.9088	0	-24.4886	-11.203	10	10	10	32	32	32	40.79	0	91.855	3352200000	89
SAR_2946s	CAD protein-like protein [Sarcoptes scabiei]	0	0	0	0	0	0	23.9125	24.9009	NaN	NaN	24.8108	Down-regulated	Ee VS Af	10.3355	0	-24.5414	-11.003	5	5	5	3.1	3.1	3.1	249.63	0	6.623	2301100000	15
SAR_789s	yjeF N-terminal domain-containing protein, partial [Sarcoptes scabiei]	7e-175	0	0	0	0	0	24.4075	24.7035	24.6121	24.7125	24.3041	Down-regulated	Ee VS Af	16.7593	0	-24.5479	-11.7904	4	4	4	28.5	28.5	28.5	27.193	0	13.806	1691200000	41
SAR_1265s	amidophosphoribosyltransferase-like [Dermatophagoides pteronyssinus]	0	0	0	0	0	0	24.926	24.7921	24.2351	24.4634	24.3988	Down-regulated	Ee VS Af	15.2105	0	-24.5631	-11.5418	13	13	13	23	23	23	70.479	0	42.75	3424500000	120
SAR_2125s	urocanate hydratase-like protein [Sarcoptes scabiei]	0	0	0	0	0	0	24.9946	23.3299	24.2445	25.6067	24.6844	Down-regulated	Ee VS Af	11.4247	0	-24.572	-10.3176	21	21	21	43	43	43	74.792	0	323.31	6057300000	165
SAR_5140s	glutaryl-CoA dehydrogenase-like protein [Sarcoptes scabiei]	0	0	0	0	0	0	24.2849	24.8276	24.6577	24.7444	24.6313	Down-regulated	Ee VS Af	16.3446	0	-24.6292	-11.7689	5	5	5	7.3	7.3	7.3	112.55	0	174.57	2058300000	57
SAR_7540s	zinc finger domain-containing protein 4 [Sarcoptes scabiei]	2e-102	0	0	0	0	0	24.6384	24.7463	24.4722	24.6923	24.6382	Down-regulated	Ee VS Af	18.7879	0	-24.6375	-12.0423	4	4	4	39.5	39.5	39.5	16.67	0	54.13	2129500000	51
SAR_2537s	Reeler domain containing protein 1 [Sarcoptes scabiei]	4e-32	0	0	0	0	0	24.4151	24.888	24.5777	24.8461	24.5824	Down-regulated	Ee VS Af	16.4816	0	-24.6619	-11.8041	3	3	3	36.2	36.2	36.2	10.396	0	140.65	2428800000	72
SAR_2598s	transmembrane emp24 domain-containing protein bai-like protein [Sarcoptes scabiei]	1e-152	0	0	0	0	0	24.6361	24.9247	24.4044	24.6351	24.7956	Down-regulated	Ee VS Af	16.5534	0	-24.6792	-11.8223	4	4	4	23.8	23.8	23.8	24.433	0	46.68	2346400000	74
SAR_3497s	methyltransferase-like protein 27 [Dermatophagoides pteronyssinus]	1e-85	0	0	0	0	0	24.5304	25.1092	24.8332	24.5661	24.5264	Down-regulated	Ee VS Af	15.6309	0	-24.7131	-11.6887	7	7	7	53.6	53.6	53.6	18.89	0	168.19	3524000000	86
SAR_5110s	transport Sec61 subunit alpha-like protein 1-like protein [Sarcoptes scabiei]	0	0	0	0	0	0	24.704	24.7433	24.7179	24.7047	24.8524	Down-regulated	Ee VS Af	20.533	0	-24.7445	-12.202	5	5	5	14.3	14.3	14.3	52.085	0	19.508	3162500000	114
SAR_7686s	fatty acid synthase-like protein 2 [Sarcoptes scabiei]	0	0	0	0	0	0	24.9848	24.912	24.7809	24.6	24.6	Down-regulated	Ee VS Af	16.9326	0	-24.7755	-11.9184	17	17	17	41	41	41	61.701	0	323.31	5576500000	116
SAR_4730s	acid methyltransferase-like protein [Sarcoptes scabiei]	3e-172	0	0	0	0	0	24.7376	25.2926	24.2775	24.6835	24.9903	Down-regulated	Ee VS Af	14.2893	0	-24.7963	-11.4337	18	18	18	74.1	74.1	74.1	32.575	0	314.47	5820700000	142
SAR_2940s	ADP-ribosylation factor 4 [Dermatophagoides pteronyssinus]	8e-124	0	0	0	0	0	24.997	24.5739	NaN	24.9417	24.7393	Down-regulated	Ee VS Af	14.8266	0	-24.813	-11.8993	5	3	3	31.3	20.3	20.3	20.608	0	67.758	1396700000	54
SAR_2489s	Choline/ethanolamine kinase-like protein 1 [Sarcoptes scabiei]	0	0	0	0	0	0	24.8554	25.1765	24.7455	24.812	24.7183	Down-regulated	Ee VS Af	16.7893	0	-24.8615	-11.9391	5	5	5	24.7	24.7	24.7	45.467	0	96.695	3657100000	77
SAR_2098s	hypothetical protein QR98_0105910 [Sarcoptes scabiei]	1e-86	0	0	0	0	0	25.008	25.003	24.7061	25.0412	24.8019	Down-regulated	Ee VS Af	17.5345	0	-24.912	-12.0546	4	4	4	43	43	43	18.388	0	288.55	3244200000	64
SAR_5279s	xaa-Pro dipeptidase-like protein [Sarcoptes scabiei]	0	0	0	0	0	0	24.9868	25.0735	24.699	25.1412	24.7269	Down-regulated	Ee VS Af	16.4802	0	-24.9255	-11.9246	13	13	13	31.8	31.8	31.8	57.76	0	116	3786300000	96
SAR_8900s	sensory neuron membrane protein 1-like protein [Sarcoptes scabiei]	0	0	0	0	0	0	25.5115	24.7113	25.2123	24.7183	24.674	Down-regulated	Ee VS Af	14.3115	0	-24.9655	-11.5113	10	10	10	28.1	28.1	28.1	53.274	0	70.073	3391900000	65
SAR_3291s	Sar s 3 allergen (serine protease-like protein 2) [Sarcoptes scabiei]	1e-174	0	0	0	0	0	25.4152	25.0606	24.5808	25.0912	24.9985	Down-regulated	Ee VS Af	15.1379	0	-25.0293	-11.7322	7	7	7	37.2	37.2	37.2	28.468	0	166.02	3852600000	77
SAR_5430s	hypothetical protein QR98_0004160 [Sarcoptes scabiei]	0	0	0	0	0	0	25.1261	24.9461	24.9559	25.1235	25.0005	Down-regulated	Ee VS Af	19.3562	0	-25.0304	-12.2722	12	12	12	26.7	26.7	26.7	70.589	0	323.31	5531300000	160
SAR_1180s	Kinesin-like protein 2 [Sarcoptes scabiei]	0	0	0	0	0	0	25.6318	24.5094	25.2796	NaN	24.8183	Down-regulated	Ee VS Af	12.0077	0	-25.0598	-11.3002	4	4	4	5.9	5.9	5.9	94.975	0	4.6547	2657300000	15
SAR_1453s	phosphoribosylglycinamide formyltransferase-like protein [Sarcoptes scabiei]	0	0	0	0	0	0	25.1375	25.4065	24.9619	24.786	25.0098	Down-regulated	Ee VS Af	16.0311	0	-25.0603	-11.915	20	20	20	39.8	39.8	39.8	53.716	0	76.334	5909700000	133
SAR_7412s	2-amino-3-carboxymuconate-6-semialdehyde decarboxylase-like protein [Sarcoptes scabiei]	0	0	0	0	0	0	25.1059	25.3191	24.8452	25.0118	25.0868	Down-regulated	Ee VS Af	17.069	0	-25.0738	-12.0742	7	7	7	36.8	36.8	36.8	32.162	0	59.816	4325400000	92
SAR_8009s	obscurin-like [Dermatophagoides pteronyssinus]	0	0	0	0	0	0	26.3272	NaN	26.0881	22.5711	25.3622	Down-regulated	Ee VS Af	8.22393	0	-25.0872	-9.095	29	29	29	23.2	23.2	23.2	190.45	0	296.58	8000700000	183
SAR_4209s	phosphoribosylformylglycinamidine synthase-like protein [Sarcoptes scabiei]	0	0	0	0	0	0	24.7814	25.2348	25.2437	25.3811	24.982	Down-regulated	Ee VS Af	15.9072	0	-25.1246	-11.9227	33	33	33	33.4	33.4	33.4	143.58	0	323.31	13770000000	314
SAR_7069s	hypothetical protein BLA29_012611 [Euroglyphus maynei]	3e-16	0	0	0	0	0	25.1597	25.1945	25.0792	NaN	NaN	Down-regulated	Ee VS Af	16.1924	0	-25.1445	-12.4174	2	2	2	43.5	43.5	43.5	9.5428	0	18.698	2508600000	46
SAR_7685s	fatty acid synthase-like protein 2 [Sarcoptes scabiei]	0	0	0	0	0	0	25.711	25.9107	24.7972	24.6735	24.7176	Down-regulated	Ee VS Af	12.7395	0	-25.162	-11.0968	96	96	96	52.3	52.3	52.3	221.88	0	323.31	31938000000	718
SAR_8249s	purine nucleoside phosphorylase-like protein [Sarcoptes scabiei]	0	0	0	0	0	0	25.0399	25.6191	24.822	25.2648	25.0839	Down-regulated	Ee VS Af	15.1558	0	-25.1659	-11.796	14	14	14	43.4	43.4	43.4	31.392	0	323.31	8604900000	194
SAR_4617s	phospholipid hydroperoxide glutathione peroxidase, mitochondrial-like protein [Sarcoptes scabiei]	0	0	0	0	0	0	25.3073	25.5139	25.0073	25.5245	24.6297	Down-regulated	Ee VS Af	14.3195	0	-25.1965	-11.6116	12	12	12	56.3	56.3	56.3	25.525	0	217.73	5477600000	103
SAR_2087s	hypothetical protein QR98_0050020 [Sarcoptes scabiei]	9e-80	0	0	0	0	0	25.4082	25.2917	25.0047	25.0875	25.3307	Down-regulated	Ee VS Af	17.1025	0	-25.2246	-12.1484	6	6	6	53.4	53.4	53.4	13.905	0	58.772	3691600000	76
SAR_6366s	FYVE zinc finger and pleckstrin homology domain-containing protein [Sarcoptes scabiei]	4e-179	0	0	0	0	0	25.2704	25.2117	25.4475	24.9881	25.2303	Down-regulated	Ee VS Af	17.24	0	-25.2296	-12.1682	9	9	9	35	35	35	29.193	0	51.192	2975600000	55
SAR_2458s	uncharacterized protein LOC113792054 [Dermatophagoides pteronyssinus]	0	0	0	0	0	0	25.1551	25.7349	24.9494	25.3154	25.1833	Down-regulated	Ee VS Af	15.2413	0	-25.2676	-11.8588	13	13	13	46.4	46.4	46.4	39.087	0	177.82	5324700000	116
SAR_3285s	protein henna-like [Dermatophagoides pteronyssinus]	0	0	0	0	0	0	24.9242	25.716	25.1543	25.2401	25.3355	Down-regulated	Ee VS Af	15.2662	0	-25.274	-11.8668	19	19	19	59.8	59.8	59.8	52.234	0	323.31	6742000000	195
SAR_5118s	hypothetical protein QR98_0056110 [Sarcoptes scabiei]	2e-80	0	0	0	0	0	25.0737	25.7302	25.1782	25.4639	25.0034	Down-regulated	Ee VS Af	15.1276	0	-25.2899	-11.8444	6	6	6	22.4	22.4	22.4	14.683	0	182.92	4230200000	99
SAR_9115s	RNA-binding protein FUS-like [Dermatophagoides pteronyssinus]	1e-29	0	0	0	0	0	25.0902	25.9654	24.2027	25.8203	25.4498	Down-regulated	Ee VS Af	12.1926	0	-25.3057	-10.9314	14	14	14	40.4	40.4	40.4	40.314	0	157.77	8575400000	141
SAR_4143s	aldehyde reductase-like protein 1 [Sarcoptes scabiei]	0	0	0	0	0	0	25.2301	25.8053	24.8788	25.6262	25.0867	Down-regulated	Ee VS Af	14.3115	0	-25.3254	-11.6642	14	14	14	51.1	51.1	51.1	39.985	0	210.78	7107700000	151
SAR_8366s	hypothetical protein QR98_0060410, partial [Sarcoptes scabiei]	1e-144	0	0	0	0	0	24.7883	26.1777	24.9376	25.6883	25.1603	Down-regulated	Ee VS Af	12.9043	0	-25.3504	-11.2319	11	11	11	46.4	46.4	46.4	28.439	0	143.62	4507000000	61
SAR_367s	ankyrin repeat domain containing protein 32 [Sarcoptes scabiei]	0	0	0	0	0	0	25.4476	NaN	25.6259	NaN	25.0415	Down-regulated	Ee VS Af	11.9889	0	-25.3717	-11.9324	3	3	3	2.2	2.2	2.2	214.51	0	7.8058	3522300000	45
SAR_5351s	Sar s 1 allergen Yv4003H01 [Sarcoptes scabiei]	0	0	0	0	0	0	25.7743	25.4409	25.3115	25.1231	25.4602	Down-regulated	Ee VS Af	15.969	0	-25.422	-12.0675	14	14	14	30.2	30.2	30.2	71.57	0	172.33	7800400000	143
SAR_8676s	Calponin homology (CH) domain containing protein 4 [Sarcoptes scabiei]	0	0	0	0	0	0	24.5557	NaN	25.6127	25.9416	25.5779	Down-regulated	Ee VS Af	11.4687	0	-25.422	-11.2306	6	6	6	2.3	2.3	2.3	450.77	0.00047348	4.0728	4640700000	25
SAR_91s	glycine cleavage system H protein, mitochondrial-like protein [Sarcoptes scabiei]	1e-134	0	0	0	0	0	25.3522	26.0779	25.3385	25.3982	25.2773	Down-regulated	Ee VS Af	14.8275	0	-25.4888	-11.8634	4	4	4	25.9	25.9	25.9	21.752	0	224.88	2018800000	25
SAR_6043s	hypothetical protein QR98_0019190 [Sarcoptes scabiei]	0	0	0	0	0	0	25.6313	25.817	25.0966	25.5877	25.4527	Down-regulated	Ee VS Af	15.5666	0	-25.5171	-12.0352	17	17	17	51.4	51.4	51.4	47.429	0	261.33	10517000000	173
SAR_5463s	isovaleryl-CoA dehydrogenase, mitochondrial-like protein [Sarcoptes scabiei]	0	0	0	0	0	0	25.1911	25.725	25.5991	25.6933	25.5311	Down-regulated	Ee VS Af	16.3668	0	-25.5479	-12.1913	11	11	11	30.5	30.5	30.5	52.943	0	208.51	5523200000	124
SAR_8325s	hypothetical protein QR98_0086810 [Sarcoptes scabiei]	0	0	0	0	0	0	25.4886	25.8652	25.2605	25.768	25.3982	Down-regulated	Ee VS Af	15.7733	0	-25.5561	-12.0923	7	7	7	25.7	25.7	25.7	31.183	0	73.813	4318900000	86
SAR_3098s	3-hydroxyanthranilate 3,4-dioxygenase-like protein [Sarcoptes scabiei]	2e-115	0	0	0	0	0	25.655	26.0002	25.5029	25.5799	25.271	Down-regulated	Ee VS Af	15.625	0	-25.6018	-12.0844	16	16	16	49.7	49.7	49.7	34.95	0	97.178	8029800000	125
SAR_3680s	lipoamide acyltransferase component of branched-chain alpha-keto acid dehydrogenase complex, mitochondrial-like [Dermatophagoides pteronyssinus]	2e-132	0	0	0	0	0	25.3406	26.2681	25.7142	25.3811	25.8493	Down-regulated	Ee VS Af	14.3961	0	-25.7107	-11.8502	10	10	10	21.2	21.2	21.2	70.735	0	47.046	3457100000	101
SAR_1098s	reticulon-1-like protein, partial [Sarcoptes scabiei]	3e-123	0	0	0	0	0	25.537	26.3478	25.4499	25.7153	25.6264	Down-regulated	Ee VS Af	14.6155	0	-25.7353	-11.9178	2	2	2	11.6	11.6	11.6	24.584	0	21.423	3674100000	81
SAR_6294s	hypothetical protein QR98_0035250 [Sarcoptes scabiei]	0	0	0	0	0	0	25.7251	26.2898	25.338	25.8742	25.4532	Down-regulated	Ee VS Af	14.4337	0	-25.7361	-11.871	9	9	9	33.4	33.4	33.4	36.195	0	323.31	6486900000	114
SAR_1452s	GARS/AIRS/GART-like protein [Sarcoptes scabiei]	0	0	0	0	0	0	26.0858	25.9863	25.6138	25.7867	25.4387	Down-regulated	Ee VS Af	15.6559	0	-25.7823	-12.1708	18	18	18	45.3	45.3	45.3	50.467	0	142.88	6879000000	167
SAR_5490s	hypothetical protein QR98_0028490, partial [Sarcoptes scabiei]	3e-132	0	0	0	0	0	26.0314	25.5446	26.4562	25.3911	25.5982	Down-regulated	Ee VS Af	13.9323	0	-25.8043	-11.7582	6	6	6	36.1	36.1	36.1	31.853	0	323.31	5705300000	109
SAR_8779s	filamin repeat containing protein 2 [Sarcoptes scabiei]	3e-159	0	0	0	0	0	25.5646	26.0871	25.5851	26.0855	25.7419	Down-regulated	Ee VS Af	15.7368	0	-25.8128	-12.2002	14	14	14	75.5	75.5	75.5	24.185	0	323.31	9612300000	202
SAR_7462s	hypothetical protein QR98_0054790 [Sarcoptes scabiei]	3e-111	0	0	0	0	0	25.7608	26.2726	25.1483	26.3477	25.8886	Down-regulated	Ee VS Af	13.6001	0	-25.8836	-11.6868	7	7	7	48.4	48.4	48.4	20.646	0	323.31	5480900000	61
SAR_6062s	galectin-like protein 5 [Sarcoptes scabiei]	0	0	0	0	0	0	25.9121	25.9311	25.9323	25.8442	25.9947	Down-regulated	Ee VS Af	21.2034	0	-25.9229	-12.8071	11	11	11	33.2	33.2	33.2	35.222	0	323.31	8548500000	130
SAR_8792s	poly(A) polymerase-like protein 3 [Sarcoptes scabiei]	0	0	0	0	0	0	25.9117	26.2983	25.3015	26.1395	26.0927	Down-regulated	Ee VS Af	14.357	0	-25.9487	-11.9406	24	24	24	43.4	43.4	43.4	69.773	0	323.31	14211000000	194
SAR_599s	fructose-1,6-bisphosphatase 1-like protein [Sarcoptes scabiei]	2e-168	0	0	0	0	0	25.4196	25.9992	26.2348	26.2249	26.2607	Down-regulated	Ee VS Af	14.66	0	-26.0278	-12.0546	10	10	10	36.1	36.1	36.1	27.554	0	323.31	6056600000	153
SAR_8421s	ATP synthase-coupling factor 6, mitochondrial-like protein [Sarcoptes scabiei]	5e-55	0	0	0	0	0	26.2552	26.6894	26.017	26.4858	26.219	Down-regulated	Ee VS Af	15.7984	0	-26.3333	-12.4446	2	2	2	27.2	27.2	27.2	11.619	0	120.75	6023500000	103
SAR_9039s	2-oxoisovalerate dehydrogenase subunit beta, mitochondrial [Sarcoptes scabiei]	0	0	0	0	0	0	26.2656	26.445	26.4208	26.897	26.4624	Down-regulated	Ee VS Af	16.1457	0	-26.4982	-12.5843	11	11	11	40.4	40.4	40.4	39.931	0	252.01	6804800000	112
SAR_7516s	cytochrome c oxidase subunit 6A1, mitochondrial-like protein [Sarcoptes scabiei]	6e-75	0	0	0	0	0	26.7962	27.074	26.8235	26.8348	27.1336	Down-regulated	Ee VS Af	17.5891	0	-26.9324	-13.0053	3	3	3	16.1	16.1	16.1	13.174	0	92.464	7369300000	80
El versus Af
Protein IDs	Description	E vaule	El					Af					C: Student's T-test Significant EE_LE	C: Student's T-test significant	N: -Log Student's T-test p-value EE_LE	N: Student's T-test q-value EE_LE	N: Student's T-test Difference EE_LE	N: Student's T-test Test statistic EE_LE	T: N: Peptides	T: N: Razor + unique peptides	T: N: Unique peptides	T: N: Sequence coverage [%]	T: N: Unique + razor sequence coverage [%]	T: N: Unique sequence coverage [%]	T: N: Mol. weight [kDa]	T: N: Q-value	T: N: Score	T: N: Intensity	T: N: MS/MS count
			Relative quantification**					Relative quantification**
			Replicate 1	Replicate 2	Replicate 3	Replicate 4	Replicate 5	Replicate 1	Replicate 2	Replicate 3	Replicate 4	Replicate 5
SAR_4407s	ataxin-2-like protein [Sarcoptes scabiei]	0	30.3238	30.3693	29.7433	30.4414	30.3732	0	0	0	0	0	Up-regulated	El VS Af	15.9362	0	30.2502	14.2146	14	14	14	17	17	17	127.57	0	284.6	86596000000	109
SAR_6317s	DFP2-like protein 21 [Sarcoptes scabiei]	6e-157	29.5197	28.3167	28.6188	29.3476	29.4909	0	0	0	0	0	Up-regulated	El VS Af	13.5068	0	29.0587	12.9284	6	6	6	56.5	56.5	56.5	23.486	0	323.31	30645000000	276
SAR_629s	hypothetical protein QR98_0031270 [Sarcoptes scabiei]	6e-120	29.5227	28.4084	28.928	28.843	29.1032	0	0	0	0	0	Up-regulated	El VS Af	14.582	0	28.9611	13.2781	2	2	2	23.8	23.8	23.8	22.724	0	304.93	21356000000	257
SAR_5609s	DFP2-like protein 14 [Sarcoptes scabiei]	5e-87	29.5924	28.3203	28.3988	28.7908	29.4831	0	0	0	0	0	Up-regulated	El VS Af	13.2395	0	28.9171	12.7602	10	10	8	57.4	57.4	51.3	33.343	0	323.31	59501000000	734
SAR_9117s	DFP2-like protein 12 [Sarcoptes scabiei]	2e-138	29.3758	28.1834	28.5717	28.824	29.3276	0	0	0	0	0	Up-regulated	El VS Af	13.7916	0	28.8565	12.96	7	6	6	66.4	54.8	54.8	24.322	0	323.31	27880000000	208
SAR_354s	alpha-protein kinase 1-like [Dermatophagoides pteronyssinus]	6e-47	29.1943	28.7778	28.9552	28.1607	28.8708	0	0	0	0	0	Up-regulated	El VS Af	14.736	0	28.7918	13.2543	19	19	19	71.6	71.6	71.6	33.378	0	323.31	64239000000	842
SAR_4185s	PREDICTED: procollagen-lysine,2-oxoglutarate 5-dioxygenase 3-like [Rhagoletis zephyria]	0	28.2183	28.4037	27.8456	28.4335	27.887	0	0	0	0	0	Up-regulated	El VS Af	15.7812	0	28.1576	13.2526	3	3	3	7.2	7.2	7.2	51.359	0.0097839	2.2381	17908000000	86
SAR_3618s	DFP2-like protein 8 [Sarcoptes scabiei]	3e-163	28.6851	27.3305	27.7392	28.2557	28.6336	0	0	0	0	0	Up-regulated	El VS Af	13.203	0	28.1288	12.4372	9	8	8	31.7	31.7	31.7	27.475	0	155.29	32985000000	439
SAR_5837s	hypothetical protein QR98_0028980 [Sarcoptes scabiei]	0	28.229	27.2429	28.0829	28.3681	28.2824	0	0	0	0	0	Up-regulated	El VS Af	14.0422	0	28.0411	12.7179	11	11	11	40.5	40.5	40.5	56.886	0	323.31	24240000000	353
SAR_4384s	DFP2-like protein 1 [Sarcoptes scabiei]	1e-164	28.4015	27.3681	27.7886	28.0264	28.4517	0	0	0	0	0	Up-regulated	El VS Af	14.1005	0	28.0073	12.7236	7	7	7	39.4	39.4	39.4	28.17	0	323.31	37783000000	676
SAR_1318s	28S ribosomal protein S2, mitochondrial-like protein, partial [Sarcoptes scabiei]	0	28.5044	27.3754	27.806	28.0587	28.1737	0	0	0	0	0	Up-regulated	El VS Af	14.3148	0	27.9836	12.7837	12	12	12	25.2	25.2	25.2	50.372	0	323.31	22877000000	314
SAR_8458s	DFP2-like protein 26 [Sarcoptes scabiei]	0	28.7573	27.5773	27.9826	27.2041	27.6762	0	0	0	0	0	Up-regulated	El VS Af	13.1766	0	27.8395	12.3131	6	4	4	26.5	24.1	24.1	32.669	0	323.31	12156000000	203
SAR_7116s	DFP2-like protein 34 [Sarcoptes scabiei]	0	28.3366	26.9799	27.3931	27.8781	28.4323	0	0	0	0	0	Up-regulated	El VS Af	12.9681	0	27.804	12.2121	11	11	11	51.4	51.4	51.4	28.013	0	323.31	30790000000	457
SAR_5422s	hypothetical protein QR98_0027190 [Sarcoptes scabiei]	0	28.0095	27.0798	27.2275	28.0427	28.4514	0	0	0	0	0	Up-regulated	El VS Af	13.1613	0	27.7622	12.2766	14	14	14	53	53	53	40.362	0	323.31	34281000000	526
SAR_4481s	dnaJ and DUF4339 domain containing protein [Sarcoptes scabiei]	0	28.0084	27.1893	28.0071	NaN	26.9963	0	0	0	0	0	Up-regulated	El VS Af	12.0682	0	27.5503	12.3292	2	2	2	1.1	1.1	1.1	260.41	0.00093371	3.7648	3731600000	32
SAR_6748s	DFP2-like protein 19 [Sarcoptes scabiei]	4e-152	28.1592	26.6345	26.8887	27.633	28.035	0	0	0	0	0	Up-regulated	El VS Af	12.5923	0	27.4701	11.9192	11	11	11	45.3	45.3	45.3	23.825	0	323.31	23293000000	349
SAR_4431s	apolipoprotein D-like isoform X2 [Dermatophagoides pteronyssinus]	1e-126	27.6843	26.7353	27.052	27.5499	27.9373	0	0	0	0	0	Up-regulated	El VS Af	13.7374	0	27.3918	12.3471	13	13	13	43	43	43	26.098	0	240.52	14077000000	256
SAR_4008s	DFP2-like protein 4 [Sarcoptes scabiei]	8e-177	27.7412	26.7199	26.8609	27.5225	28.0107	0	0	0	0	0	Up-regulated	El VS Af	13.262	0	27.371	12.1631	10	8	8	45.4	42.8	42.8	26.74	0	323.31	8988400000	177
SAR_8430s	hypothetical protein QR98_0095620, partial [Sarcoptes scabiei]	0	27.2884	26.1279	27.1064	27.4126	27.66	0	0	0	0	0	Up-regulated	El VS Af	13.0502	0	27.1191	11.9803	20	20	20	66.3	66.3	66.3	39.876	0	323.31	25583000000	514
SAR_4705s	Cuticle protein-like protein 6 [Sarcoptes scabiei]	1e-166	27.3598	26.1504	26.8498	27.4402	27.5146	0	0	0	0	0	Up-regulated	El VS Af	13.1425	0	27.063	11.995	4	4	4	20.8	20.8	20.8	31.711	0	233.07	5904100000	66
SAR_4342s	hypothetical protein QR98_0037190 [Sarcoptes scabiei]	0	27.4868	26.4184	26.8089	26.8064	27.4641	0	0	0	0	0	Up-regulated	El VS Af	13.859	0	26.9969	12.2273	56	56	56	59.8	59.8	59.8	111.48	0	323.31	33747000000	1020
SAR_2410s	protocadherin-like wing polarity protein stan [Dermatophagoides pteronyssinus]	0	26.7653	26.7961	27.5633	26.9686	26.4056	0	0	0	0	0	Up-regulated	El VS Af	14.1689	0	26.8998	12.2859	1	1	1	0.8	0.8	0.8	162.53	0.0017953	3.2285	10308000000	47
SAR_6401s	caveolin-like protein [Sarcoptes scabiei]	0	26.8585	27.281	27.3669	26.3176	26.551	0	0	0	0	0	Up-regulated	El VS Af	13.9293	0	26.875	12.2003	6	6	6	31.7	31.7	31.7	35.952	0	237.93	10409000000	182
SAR_1289s	cuticle protein-like protein 2 [Sarcoptes scabiei]	0	26.9565	26.1632	26.6889	27.0808	27.0995	0	0	0	0	0	Up-regulated	El VS Af	14.4364	0	26.7978	12.3221	35	35	35	52.5	52.5	52.5	71.865	0	323.31	15375000000	429
SAR_3396s	chitin deacetylase-like protein 3 [Sarcoptes scabiei]	0	26.9537	25.7908	26.7494	27.0782	27.2983	0	0	0	0	0	Up-regulated	El VS Af	13.0347	0	26.7741	11.8394	16	16	16	28.2	28.2	28.2	60.41	0	137.89	7182000000	162
SAR_3963s	SWI/SNF-like protein [Euroglyphus maynei]	0	26.7852	27.3305	26.3299	26.5871	26.8266	0	0	0	0	0	Up-regulated	El VS Af	14.6321	0	26.7719	12.3656	12	12	12	12.6	12.6	12.6	112.63	0	50.778	6318800000	79
SAR_3079s	cuticular protein-like protein 11, partial [Sarcoptes scabiei]	1e-153	27.1322	26.157	26.5921	26.5773	27.2289	0	0	0	0	0	Up-regulated	El VS Af	14.0018	0	26.7375	12.1666	13	11	11	40.6	40.6	40.6	25.378	0	323.31	8958800000	244
SAR_6320s	DFP2-like protein 23 [Sarcoptes scabiei]	0	27.2077	25.5143	26.1951	26.8726	27.3033	0	0	0	0	0	Up-regulated	El VS Af	12.1273	0	26.6186	11.3872	11	11	11	37.5	37.5	37.5	30.119	0	323.31	11184000000	290
SAR_4534s	hypothetical protein QR98_0089090 [Sarcoptes scabiei]	2e-178	25.6265	27.1443	25.611	27.0331	26.9198	0	0	0	0	0	Up-regulated	El VS Af	12.001	0	26.4669	11.2717	1	1	1	3.1	3.1	3.1	33.259	0.0082816	2.3604	12279000000	52
SAR_4794s	guanine nucleotide-binding protein G(k) subunit alpha-like [Dermatophagoides pteronyssinus]	5e-25	26.4738	24.9012	26.1095	27.0764	27.1892	0	0	0	0	0	Up-regulated	El VS Af	11.3962	0	26.35	10.922	10	10	10	63.8	63.8	63.8	16.665	0	290.75	5564600000	156
SAR_7917s	Sar s 27 allergen (serpin-like protein 4) [Sarcoptes scabiei]	0	26.5502	25.6985	26.188	26.3872	26.8012	0	0	0	0	0	Up-regulated	El VS Af	14.1565	0	26.325	12.042	11	11	11	25	25	25	44.928	0	323.31	9002300000	264
SAR_3952s	Reeler domain containing protein 2 [Sarcoptes scabiei]	1e-89	26.2871	24.9459	26.2555	26.7612	26.7584	0	0	0	0	0	Up-regulated	El VS Af	12.1258	0	26.2016	11.2336	8	8	8	46.5	46.5	46.5	16.582	0	323.31	4454500000	123
SAR_8889s	cohesin subunit SA-1-like protein [Sarcoptes scabiei]	0	26.0653	26.7054	26.3967	25.6762	26.1605	0	0	0	0	0	Up-regulated	El VS Af	14.4239	0	26.2008	12.0658	7	7	7	7	7	7	129.29	0	30.825	4312200000	58
SAR_3078s	putative uncharacterized protein DDB_G0277255 [Dermatophagoides pteronyssinus]	6e-43	26.5972	25.6019	25.6638	26.1988	26.7849	0	0	0	0	0	Up-regulated	El VS Af	13.27	0	26.1693	11.689	15	15	15	72.4	72.4	72.4	28.571	0	323.31	8130600000	248
SAR_5642s	uncharacterized protein LOC113791819 isoform X2 [Dermatophagoides pteronyssinus]	0	26.3374	25.4604	26.3118	26.2393	26.1796	0	0	0	0	0	Up-regulated	El VS Af	14.573	0	26.1057	12.0654	17	17	17	23	23	23	61.849	0	285.76	8483000000	260
SAR_4028s	hypothetical protein QR98_0051670 [Sarcoptes scabiei]	2e-52	25.8776	25.7417	26.4574	26.416	25.9111	0	0	0	0	0	Up-regulated	El VS Af	14.915	0	26.0808	12.1408	3	3	3	9	9	9	27.038	0	103.15	3310700000	55
SAR_9054s	cytosolic 10-formyltetrahydrofolate dehydrogenase-like [Dermatophagoides pteronyssinus]	0	26.2246	26.0773	NaN	25.9134	NaN	0	0	0	0	0	Up-regulated	El VS Af	13.7648	0	26.0718	12.6217	4	4	4	9	9	9	74.526	0.0013755	3.5071	5887300000	15
SAR_4159s	hypothetical protein QR98_0037530 [Sarcoptes scabiei]	8e-179	26.611	25.5717	25.1769	25.9274	26.6502	0	0	0	0	0	Up-regulated	El VS Af	12.5925	0	25.9874	11.357	8	8	8	15.3	15.3	15.3	30.08	0	29.261	3652200000	93
SAR_5419s	uncharacterized protein LOC113797916 [Dermatophagoides pteronyssinus]	0	26.3267	25.3549	25.7259	25.9837	26.4927	0	0	0	0	0	Up-regulated	El VS Af	13.7787	0	25.9768	11.7823	12	12	12	34.1	34.1	34.1	41.604	0	323.31	5888300000	214
SAR_5136s	histone H1-like protein 2 [Sarcoptes scabiei]	2e-101	25.7764	25.9486	25.9118	25.8948	26.1612	0	0	0	0	0	Up-regulated	El VS Af	17.8849	0	25.9386	12.5751	9	5	5	30.5	18.4	18.4	18.829	0	55.513	6016800000	143
SAR_4007s	DFP2-like protein 15 [Sarcoptes scabiei]	6e-155	26.4346	25.3245	25.4348	25.7917	25.9029	0	0	0	0	0	Up-regulated	El VS Af	13.8988	0	25.7777	11.7371	10	10	10	39.1	39.1	39.1	44.774	0	323.31	3659200000	111
SAR_6347s	peroxidase-like [Dermatophagoides pteronyssinus]	0	26.031	24.6883	25.4844	25.9653	26.1572	0	0	0	0	0	Up-regulated	El VS Af	12.782	0	25.6652	11.3086	31	31	30	46	46	46	92.299	0	323.31	7079600000	276
SAR_3035s	hypothetical protein QR98_0018270 [Sarcoptes scabiei]	0	25.6034	25.2209	25.5091	25.7206	25.6144	0	0	0	0	0	Up-regulated	El VS Af	16.7695	0	25.5337	12.2459	7	7	7	11.9	11.9	11.9	79.2	0	16.63	2548600000	38
SAR_1008s	DFP2-like protein 37 [Sarcoptes scabiei]	0	26.2377	24.5791	24.973	25.5353	26.1043	0	0	0	0	0	Up-regulated	El VS Af	12.1726	0	25.4859	10.99	9	8	7	65.3	65.3	62.6	30.089	0	323.31	5338500000	177
SAR_3654s	heterogeneous nuclear ribonucleoprotein K-like protein [Sarcoptes scabiei]	0	24.9684	25.2141	25.1304	25.6946	26.1863	0	0	0	0	0	Up-regulated	El VS Af	13.4154	0	25.4388	11.4455	10	10	10	22.9	22.9	22.9	69.184	0	21.791	2009500000	37
SAR_7457s	peptidyl-prolyl cis-trans isomerase-like protein 9 [Sarcoptes scabiei]	7e-147	25.7751	24.9318	25.0881	25.5043	25.7258	0	0	0	0	0	Up-regulated	El VS Af	14.3589	0	25.405	11.7105	12	12	12	44.7	44.7	44.7	22.552	0	86.199	5059300000	159
SAR_6250s	hypothetical protein QR98_0083010 [Sarcoptes scabiei]	1e-63	25.4702	24.7225	25.0359	25.5255	25.8644	0	0	0	0	0	Up-regulated	El VS Af	13.7741	0	25.3237	11.5115	6	6	6	37.5	37.5	37.5	16.016	0	256.23	2788400000	83
SAR_631s	apoptosis inhibitor 5-like protein [Sarcoptes scabiei]	0	25.2145	25.0653	25.5047	25.4245	25.1885	0	0	0	0	0	Up-regulated	El VS Af	16.9197	0	25.2795	12.1497	7	7	7	18.8	18.8	18.8	57.189	0	16.499	2137700000	52
SAR_2093s	uncharacterized protein LOC113797980 [Dermatophagoides pteronyssinus]	8e-71	25.8425	23.986	24.5884	25.4686	26.3267	0	0	0	0	0	Up-regulated	El VS Af	11.1535	0	25.2424	10.4141	12	12	12	28.5	28.5	28.5	46.577	0	121.57	3791600000	154
SAR_4519s	Chitin binding Peritrophin-A domain containing protein 10, partial [Sarcoptes scabiei]	0	25.5972	24.1585	25.2646	25.732	25.4525	0	0	0	0	0	Up-regulated	El VS Af	12.5731	0	25.241	11.0632	11	11	11	19.9	19.9	19.9	68.601	0	74.333	3332200000	115
SAR_7218s	hypothetical protein QR98_0097600 [Sarcoptes scabiei]	0	25.0142	25.8069	24.9296	NaN	25.1668	0	0	0	0	0	Up-regulated	El VS Af	12.6996	0	25.2294	11.6024	1	1	1	1.9	1.9	1.9	144.61	0.0018116	3.3307	3684900000	42
SAR_2912s	protein obstructor-E-like [Dermatophagoides pteronyssinus]	2e-165	25.0351	24.3168	25.4156	25.7243	25.3527	0	0	0	0	0	Up-regulated	El VS Af	13.1246	0	25.1689	11.2387	7	7	6	29.2	29.2	25.5	29.793	0	233.33	3470500000	121
SAR_6920s	hypothetical protein QR98_0106040 [Sarcoptes scabiei]	2e-150	25.2776	25.2744	25.2197	24.7712	25.0154	0	0	0	0	0	Up-regulated	El VS Af	16.2311	0	25.1117	11.9711	5	5	5	18.8	18.8	18.8	24.28	0	8.6502	2689900000	62
SAR_633s	biphenyl hydrolase-like protein (serine hydrolase)-like protein [Sarcoptes scabiei]	0	25.2742	24.4451	24.8661	25.2259	25.508	0	0	0	0	0	Up-regulated	El VS Af	13.9933	0	25.0639	11.4672	9	9	9	25.2	25.2	25.2	28.911	0	76.274	2211600000	110
SAR_3939s	hypothetical protein QR98_0080950 [Sarcoptes scabiei]	1e-71	25.0191	25.1597	24.9348	24.9789	25.2144	0	0	0	0	0	Up-regulated	El VS Af	18.3024	0	25.0614	12.203	8	8	8	65.7	65.7	65.7	15.792	0	175.57	3879000000	136
SAR_7052s	proteasomal ubiquitin receptor ADRM1-like protein [Sarcoptes scabiei]	3e-149	25.1262	25.2765	24.8034	24.9784	25.0956	0	0	0	0	0	Up-regulated	El VS Af	16.9594	0	25.056	12.0517	6	6	6	47.8	47.8	47.8	29.612	0	257.64	3267500000	85
SAR_637s	RCC2-like protein [Sarcoptes scabiei]	0	24.9423	25.2121	24.6364	25.0797	25.2521	0	0	0	0	0	Up-regulated	El VS Af	15.7683	0	25.0245	11.8531	15	15	15	33.5	33.5	33.5	55.169	0	184.83	3686400000	148
SAR_8459s	DFP2-like protein 16 [Sarcoptes scabiei]	0	25.4778	24.2881	24.6072	24.9398	25.5936	0	0	0	0	0	Up-regulated	El VS Af	12.9583	0	24.9813	11.106	12	12	12	32	32	32	47.386	0	264.83	4959200000	227
SAR_1223s	paired amphipathic helix protein Sin3a-like protein [Sarcoptes scabiei]	0	25.0733	25.2429	24.6885	NaN	24.8216	0	0	0	0	0	Up-regulated	El VS Af	14.0895	0	24.9566	11.8319	6	6	6	5.3	5.3	5.3	215.05	0	16.688	1584400000	22
SAR_124s	SAP domain containing protein 2 [Sarcoptes scabiei]	0	24.9083	24.9083	24.7707	24.9743	25.1125	0	0	0	0	0	Up-regulated	El VS Af	18.1747	0	24.9348	12.1311	12	12	12	26.3	26.3	26.3	90.719	0	169.09	3405300000	113
SAR_658s	peroxidase-like [Dermatophagoides pteronyssinus]	0	25.5486	23.92	24.2907	25.0613	25.8527	0	0	0	0	0	Up-regulated	El VS Af	11.6195	0	24.9347	10.5385	14	14	14	22.8	22.8	22.8	91.003	0	282.56	4768100000	195
SAR_6890s	chitinase-like protein 10, partial [Sarcoptes scabiei]	0	24.9546	24.4185	24.5853	24.9151	25.4476	0	0	0	0	0	Up-regulated	El VS Af	14.1295	0	24.8642	11.4206	9	9	9	10.6	10.6	10.6	137.89	0	88.853	2018100000	80
SAR_7949s	hypothetical protein QR98_0047510 [Sarcoptes scabiei]	2e-147	25.5601	23.4511	24.2601	24.9428	25.8123	0	0	0	0	0	Up-regulated	El VS Af	11.0264	0	24.8053	10.1992	11	11	11	29.3	29.3	29.3	24.8	0	38.761	2791900000	106
SAR_4850s	DFP2-like protein 7 [Sarcoptes scabiei]	1e-121	25.3286	24.1463	24.0887	24.7726	25.6611	0	0	0	0	0	Up-regulated	El VS Af	12.1479	0	24.7995	10.7234	9	8	8	55.4	55.4	55.4	18.667	0	323.31	3326800000	128
SAR_225s	microtubule-associated protein Jupiter-like isoform X1 [Dermatophagoides pteronyssinus]	2e-72	24.8436	24.4699	24.17	24.8445	25.4589	0	0	0	0	0	Up-regulated	El VS Af	13.4226	0	24.7574	11.1711	3	3	3	13.9	13.9	13.9	25	0	44.822	1160300000	49
SAR_3457s	hypothetical protein QR98_0049080, partial [Sarcoptes scabiei]	0	24.7674	23.4324	24.4787	25.0352	25.9577	0	0	0	0	0	Up-regulated	El VS Af	11.2053	0	24.7343	10.2667	23	23	23	25.9	25.9	25.9	143.19	0	323.31	3978300000	173
SAR_7693s	kin of IRRE-like protein 1-like protein [Sarcoptes scabiei]	0	24.9171	24.4123	24.7073	24.7502	24.8723	0	0	0	0	0	Up-regulated	El VS Af	16.5165	0	24.7318	11.8412	11	11	11	24.8	24.8	24.8	70.992	0	323.31	3030600000	165
SAR_536s	hypothetical protein QR98_0024860 [Sarcoptes scabiei]	0	24.6939	24.0719	24.5323	25.0523	25.2803	0	0	0	0	0	Up-regulated	El VS Af	13.5229	0	24.7261	11.1894	13	13	13	45.3	45.3	45.3	34.217	0	323.31	2904800000	171
SAR_1845s	gamma-interferon inducible lysosomal thiol reductase-like protein 1 [Sarcoptes scabiei]	7e-111	24.6628	24.4299	24.3527	24.9514	25.1991	0	0	0	0	0	Up-regulated	El VS Af	14.4851	0	24.7192	11.4495	11	11	11	42.5	42.5	42.5	30.062	0	34.552	3092100000	133
SAR_5623s	DUF1510 domain containing protein [Sarcoptes scabiei]	0	24.6555	24.7144	24.6999	24.751	24.7098	0	0	0	0	0	Up-regulated	El VS Af	22.61	0	24.7061	12.2591	6	6	6	33.7	33.7	33.7	47.36	0	223.8	1948800000	49
SAR_2996s	small nuclear ribonucleoprotein F-like protein [Sarcoptes scabiei]	2e-48	24.4933	24.7898	NaN	NaN	24.6779	0	0	0	0	0	Up-regulated	El VS Af	13.7206	0	24.6537	11.9496	2	2	2	24.2	24.2	24.2	14.253	0	20.608	1372900000	48
SAR_3552s	probable protein phosphatase 2C 21 [Dermatophagoides pteronyssinus] >gi	3e-142	24.5326	24.7871	24.1131	24.5873	24.8173	0	0	0	0	0	Up-regulated	El VS Af	15.2645	0	24.5675	11.5544	16	16	16	37.1	37.1	37.1	57.412	0	48.155	4486900000	152
SAR_2874s	hypothetical protein QR98_0036850 [Sarcoptes scabiei]	0	24.5257	23.4942	24.649	24.8224	25.2691	0	0	0	0	0	Up-regulated	El VS Af	12.3389	0	24.5521	10.7076	5	5	5	35.9	35.9	35.9	32.43	0	221.28	1129400000	48
SAR_1308s	pre-mRNA-processing factor 19-like protein [Sarcoptes scabiei]	0	24.2811	24.7536	24.4445	24.555	24.7168	0	0	0	0	0	Up-regulated	El VS Af	16.5397	0	24.5502	11.7612	12	12	12	37.3	37.3	37.3	47.542	0	176.92	4233400000	182
SAR_3174s	hypothetical protein QR98_0075260 [Sarcoptes scabiei]	6e-144	24.5608	24.8499	24.2997	24.5026	24.5076	0	0	0	0	0	Up-regulated	El VS Af	16.4957	0	24.5441	11.7521	7	7	7	21	21	21	61.486	0	323.31	2255700000	129
SAR_5421s	hypothetical protein QR98_0027180 [Sarcoptes scabiei]	0	24.9218	23.9822	23.8329	24.8151	25.1063	0	0	0	0	0	Up-regulated	El VS Af	12.749	0	24.5317	10.8543	6	6	6	17.6	17.6	17.6	50.276	0	177.78	1628000000	61
SAR_6810s	sodium/potassium-dependent ATPase beta-2 subunit-like protein [Sarcoptes scabiei]	0	24.3204	24.5306	24.1997	24.7667	24.8369	0	0	0	0	0	Up-regulated	El VS Af	15.3458	0	24.5309	11.5541	4	4	4	15.7	15.7	15.7	37.744	0	74.441	1738300000	60
SAR_6192s	PREDICTED: guanine nucleotide-binding protein G(o) subunit alpha-like, partial [Rhagoletis zephyria]	2e-57	24.4556	23.6759	24.4946	25.0614	24.9084	0	0	0	0	0	Up-regulated	El VS Af	13.0124	0	24.5192	10.9414	5	4	4	58.2	46.9	46.9	10.522	0	8.1572	927490000	30
SAR_6446s	hypothetical protein QR98_0001970 [Sarcoptes scabiei]	0	23.0803	26.893	24.9741	24.31	23.3151	0	0	0	0	0	Up-regulated	El VS Af	9.38646	0	24.5145	9.12753	7	7	7	21.9	21.9	21.9	40.482	0	323.31	11062000000	158
SAR_8057s	adipocyte plasma membrane-associated protein-like [Dermatophagoides pteronyssinus]	0	24.9482	23.0359	24.3357	24.9951	25.12	0	0	0	0	0	Up-regulated	El VS Af	11.3609	0	24.487	10.2572	9	9	9	17.3	17.3	17.3	69.674	0	212.53	1712400000	77
SAR_7649s	low-density lipoprotein receptor-related protein 2-like [Dermatophagoides pteronyssinus]	0	24.4494	24.3761	24.1616	24.6451	24.7814	0	0	0	0	0	Up-regulated	El VS Af	15.8103	0	24.4827	11.6169	14	14	14	4.5	4.5	4.5	531.28	0	21.127	1379800000	47
SAR_6022s	lachesin-like protein 3 [Sarcoptes scabiei]	0	24.4249	24.0511	24.1349	24.6062	25.1914	0	0	0	0	0	Up-regulated	El VS Af	13.5942	0	24.4817	11.1105	13	13	13	37.6	37.6	37.6	42.565	0	307.56	2430100000	116
SAR_2249s	phosphatidylinositol 3,4,5-trisphosphate 3-phosphatase-like protein [Sarcoptes scabiei]	0	24.1444	25.2768	24.06	24.5526	24.3546	0	0	0	0	0	Up-regulated	El VS Af	13.3645	0	24.4777	11.0391	18	18	18	34.8	34.8	34.8	70.831	0	151.23	5392400000	200
SAR_3089s	hypothetical protein QR98_0014600 [Sarcoptes scabiei]	0	24.1374	25.6538	24.4848	23.6768	24.3747	0	0	0	0	0	Up-regulated	El VS Af	11.9355	0	24.4655	10.5097	9	9	9	12.9	12.9	12.9	72.671	0	323.31	5596300000	251
SAR_7701s	small nuclear ribonucleoprotein Sm D1-like protein [Sarcoptes scabiei]	6e-75	24.3928	24.6432	24.7866	24.2288	23.9703	0	0	0	0	0	Up-regulated	El VS Af	14.7517	0	24.4043	11.3755	5	5	5	40.3	40.3	40.3	13.361	0	92.047	2090000000	85
SAR_7913s	phosphatidylcholine-sterol acyltransferase-like protein [Sarcoptes scabiei]	3e-151	24.6164	23.9133	24.6389	24.7936	24.0362	0	0	0	0	0	Up-regulated	El VS Af	14.0627	0	24.3997	11.2069	4	4	4	23.2	23.2	23.2	25.329	0	135.25	803390000	31
SAR_5041s	alan shepard-like protein [Sarcoptes scabiei]	0	24.2673	24.549	24.0008	24.3469	24.5661	0	0	0	0	0	Up-regulated	El VS Af	15.9167	0	24.346	11.573	5	5	5	14	14	14	57.21	0	111.4	1718500000	64
SAR_3480s	Zona pellucida-like domain containing protein 3 [Sarcoptes scabiei]	0	24.8029	23.6312	23.845	24.3964	25.0474	0	0	0	0	0	Up-regulated	El VS Af	12.5841	0	24.3446	10.7213	20	20	20	35.3	35.3	35.3	97.849	0	154.73	3192100000	177
SAR_3710s	neuroblast differentiation-associated protein AHNAK [Larimichthys crocea]	8e-133	24.6493	23.699	24.6268	24.3987	24.2513	0	0	0	0	0	Up-regulated	El VS Af	14.1343	0	24.325	11.1939	13	6	1	44.5	16.8	0.5	144.71	0	138.63	3925100000	64
SAR_4906s	hypothetical protein QR98_0046900 [Sarcoptes scabiei]	0	24.7946	22.9332	23.784	24.7889	25.3109	0	0	0	0	0	Up-regulated	El VS Af	11.0036	0	24.3223	10.0238	21	21	21	12.4	12.4	12.4	233.95	0	323.31	2284900000	106
SAR_7582s	arrestin domain-containing protein 6 [Sarcoptes scabiei]	0	24.781	23.9544	25.0702	24.2324	23.5103	0	0	0	0	0	Up-regulated	El VS Af	12.4573	0	24.3097	10.6606	4	4	4	16	16	16	33.878	0	9.1408	917020000	29
SAR_3435s	hypothetical protein QR98_0001350 [Sarcoptes scabiei]	0	24.8237	25.242	24.193	24.6178	22.6481	0	0	0	0	0	Up-regulated	El VS Af	10.8353	0	24.3049	9.93105	4	4	4	14.4	14.4	14.4	44.054	0	159.98	2519500000	102
SAR_3326s	DFP2-like protein 30 [Sarcoptes scabiei]	0	24.9849	23.3811	23.878	24.2726	24.996	0	0	0	0	0	Up-regulated	El VS Af	12.0585	0	24.3025	10.5007	9	7	7	30.6	28.8	28.8	49.066	0	145.8	1431300000	54
SAR_766s	hypothetical protein QR98_0075730 [Sarcoptes scabiei]	0	24.3284	24.1395	24.4664	24.0584	24.4596	0	0	0	0	0	Up-regulated	El VS Af	16.6835	0	24.2905	11.6615	20	20	20	17.9	17.9	17.9	152.71	0	53.592	2913900000	96
SAR_8282s	tyrosine-protein phosphatase Lar-like protein [Sarcoptes scabiei]	0	NaN	24.2231	24.2366	24.5658	24.0945	0	0	0	0	0	Up-regulated	El VS Af	14.6543	0	24.28	11.6268	4	4	4	2.6	2.6	2.6	232.67	0	6.0846	1284000000	17
SAR_793s	hypothetical protein QR98_0094950 [Sarcoptes scabiei]	0	23.4833	23.7417	24.5709	24.765	24.688	0	0	0	0	0	Up-regulated	El VS Af	12.6418	0	24.2498	10.7055	5	5	5	27.3	27.3	27.3	39.395	0	169.19	1692000000	64
SAR_574s	hypothetical protein QR98_0040760 [Sarcoptes scabiei]	0	24.0686	NaN	23.9952	24.3719	24.4347	0	0	0	0	0	Up-regulated	El VS Af	14.3994	0	24.2176	11.5556	4	4	4	13	13	13	28.912	0.00048403	4.4879	695220000	18
SAR_685s	serine protease-like protein 5, partial [Sarcoptes scabiei]	0	23.9881	23.7393	24.2838	24.4939	24.568	0	0	0	0	0	Up-regulated	El VS Af	14.4854	0	24.2146	11.2328	13	13	13	22.5	22.5	22.5	75.073	0	57.066	2889400000	160
SAR_1296s	RNA-binding protein-like protein 2 [Sarcoptes scabiei]	0	24.153	24.5387	23.9606	24.1815	24.0526	0	0	0	0	0	Up-regulated	El VS Af	16.0736	0	24.1773	11.5217	11	11	11	14.8	14.8	14.8	97.334	0	36.403	1314800000	59
SAR_7971s	histone deacetylase 1-like [Dermatophagoides pteronyssinus]	0	24.2033	24.5575	24.0178	24.0759	23.9231	0	0	0	0	0	Up-regulated	El VS Af	15.6755	0	24.1555	11.4466	7	7	7	26.9	26.9	26.9	37.351	0	94.664	2183100000	122
SAR_1441s	tubulin-specific chaperone B-like protein [Sarcoptes scabiei]	8e-163	24.1402	24.2637	NaN	24.0231	24.091	0	0	0	0	0	Up-regulated	El VS Af	16.7115	0	24.1295	11.8016	3	3	3	18.2	18.2	18.2	25.508	0	4.6568	829350000	27
SAR_3328s	singed-like protein [Sarcoptes scabiei]	0	24.278	24.2592	23.9224	23.8769	24.1733	0	0	0	0	0	Up-regulated	El VS Af	16.5817	0	24.102	11.561	14	14	14	27.4	27.4	27.4	68.223	0	104.54	2623100000	137
SAR_6806s	28 kDa heat- and acid-stable phosphoprotein-like protein [Sarcoptes scabiei]	1e-55	23.995	24.3891	23.7776	23.9676	24.2956	0	0	0	0	0	Up-regulated	El VS Af	15.5952	0	24.085	11.4011	2	2	2	18.4	18.4	18.4	22.921	0	102.01	1276300000	53
SAR_3720s	cuticle protein-like protein 4 [Sarcoptes scabiei]	0	24.3947	23.6601	24.0809	24.2531	23.9596	0	0	0	0	0	Up-regulated	El VS Af	15.1903	0	24.0697	11.3197	13	13	13	50.5	50.5	50.5	46.48	0	67.856	1864900000	83
SAR_33s	hypothetical protein QR98_0089090 [Sarcoptes scabiei]	2e-178	23.9077	23.4558	24.2272	24.5059	24.2112	0	0	0	0	0	Up-regulated	El VS Af	13.9872	0	24.0616	11.0446	14	14	14	28.9	28.9	28.9	89.289	0	178.15	1503600000	102
SAR_7600s	hypothetical protein QR98_0078140 [Sarcoptes scabiei]	0	24.0138	23.9021	23.9736	24.2102	23.9385	0	0	0	0	0	Up-regulated	El VS Af	18.1397	0	24.0076	11.6887	10	10	10	16.5	16.5	16.5	109.61	0	46.457	3354200000	71
SAR_4684s	uncharacterized protein LOC113790983 [Dermatophagoides pteronyssinus]	0	24.2933	23.413	23.8509	24.1391	24.2481	0	0	0	0	0	Up-regulated	El VS Af	14.2883	0	23.9889	11.0892	7	7	7	20	20	20	61.3	0	141.4	1375100000	76
SAR_5488s	mago nashi-like protein [Sarcoptes scabiei]	1e-105	23.8601	24.2239	23.9081	24.0195	23.908	0	0	0	0	0	Up-regulated	El VS Af	17.4624	0	23.9839	11.6119	2	2	2	16.7	16.7	16.7	17.327	0	9.0107	1041300000	39
SAR_2942s	gamma-interferon inducible lysosomal thiol reductase-like protein 2 [Sarcoptes scabiei]	2e-152	24.1955	23.0822	23.7996	24.2227	24.5757	0	0	0	0	0	Up-regulated	El VS Af	12.7404	0	23.9751	10.6328	6	6	6	35.9	35.9	35.9	23.663	0	42.525	835470000	50
SAR_4854s	ran-binding protein 9-like protein [Sarcoptes scabiei]	0	24.0342	23.8636	23.4968	24.2076	24.2067	0	0	0	0	0	Up-regulated	El VS Af	15.0077	0	23.9618	11.2361	6	6	6	17.8	17.8	17.8	48.347	0	17.439	2061800000	58
SAR_2776s	hypothetical protein QR98_0011160 [Sarcoptes scabiei]	0	23.8016	24.4352	23.976	23.5484	23.927	0	0	0	0	0	Up-regulated	El VS Af	14.6985	0	23.9376	11.1609	13	13	13	32.6	32.6	32.6	48.542	0	323.31	2899300000	181
SAR_5578s	hypothetical protein QR98_0037360 [Sarcoptes scabiei]	0	NaN	23.7978	NaN	23.9098	24.0677	0	0	0	0	0	Up-regulated	El VS Af	13.9007	0	23.9251	11.6301	3	3	3	23	23	23	29.446	0	58.716	408510000	17
SAR_4312s	hypothetical protein QR98_0094470 [Sarcoptes scabiei]	0	24.0929	23.2726	23.7617	23.8476	24.6492	0	0	0	0	0	Up-regulated	El VS Af	13.1679	0	23.9248	10.7536	8	8	8	16.6	16.6	16.6	75.35	0	323.31	1597400000	100
SAR_3430s	nuclear pore complex protein Nup50-like protein [Sarcoptes scabiei]	0	NaN	23.853	NaN	24.0115	23.8912	0	0	0	0	0	Up-regulated	El VS Af	15.1879	0	23.9186	11.7543	7	7	7	34	34	34	49.731	0	34.54	1050400000	45
SAR_2527s	hypothetical protein QR98_0048940 [Sarcoptes scabiei]	0	23.7951	23.7791	24.3364	24.1423	23.4345	0	0	0	0	0	Up-regulated	El VS Af	14.4164	0	23.8975	11.0803	5	5	5	26.9	26.9	26.9	40.804	0	86.565	871670000	44
SAR_3947s	Uninflatable-like protein [Sarcoptes scabiei]	0	24.1653	23.3615	23.6671	23.822	24.198	0	0	0	0	0	Up-regulated	El VS Af	14.4025	0	23.8428	11.0536	26	26	26	9.6	9.6	9.6	422.97	0	132.77	2540400000	198
SAR_7441s	uncharacterized protein LOC113788981 [Dermatophagoides pteronyssinus]	0	24.4411	23.3766	23.3623	23.7462	24.1708	0	0	0	0	0	Up-regulated	El VS Af	13.3155	0	23.8194	10.756	13	13	13	21.2	21.2	21.2	57.943	0	91.312	1572700000	105
SAR_3460s	hypothetical protein QR98_0075900 [Sarcoptes scabiei]	1e-58	24.2405	22.8902	23.4353	24.0743	24.4504	0	0	0	0	0	Up-regulated	El VS Af	12.3006	0	23.8181	10.413	4	4	4	15.3	15.3	15.3	49.204	0	45.428	1164600000	56
SAR_8733s	ELAV-like protein 1 [Sarcoptes scabiei]	0	23.6982	23.2245	24.0029	24.2156	23.9495	0	0	0	0	0	Up-regulated	El VS Af	14.1286	0	23.8181	10.9775	7	7	7	22	22	22	41.622	0	18.273	892350000	67
SAR_5906s	acidic leucine-rich nuclear phosphoprotein 32 family member A-like protein [Sarcoptes scabiei]	1e-82	23.896	24.2523	23.4804	23.0225	24.3928	0	0	0	0	0	Up-regulated	El VS Af	12.753	0	23.8088	10.5716	14	14	14	35.4	35.4	35.4	33.702	0	32.109	1810400000	81
SAR_8922s	Down syndrome cell adhesion molecule-like protein Dscam2 [Dermatophagoides pteronyssinus]	0	23.7733	23.775	23.8328	24.1469	23.4929	0	0	0	0	0	Up-regulated	El VS Af	15.8227	0	23.8042	11.3129	7	7	7	6.3	6.3	6.3	234.76	0	54.379	1306100000	30
SAR_2480s	hypothetical protein QR98_0068220 [Sarcoptes scabiei]	0	23.7348	24.2945	23.4418	23.884	23.6261	0	0	0	0	0	Up-regulated	El VS Af	14.6981	0	23.7962	11.0994	8	8	8	11.5	11.5	11.5	99.418	0	11.503	1391900000	50
SAR_8348s	global transcription activator SNF2L2-like protein [Sarcoptes scabiei]	0	23.9112	24.1061	23.5407	NaN	23.607	0	0	0	0	0	Up-regulated	El VS Af	13.7555	0	23.7913	11.2421	12	12	12	9.1	9.1	9.1	191.4	0	60.282	1641000000	63
SAR_9158s	uncharacterized protein LOC113792017 [Dermatophagoides pteronyssinus]	0	23.6623	23.5701	23.6155	24.0813	24.0074	0	0	0	0	0	Up-regulated	El VS Af	15.7403	0	23.7873	11.2919	11	11	11	11.9	11.9	11.9	147.38	0	22.648	1589800000	53
SAR_5266s	proteasome subunit alpha type-2-like protein [Sarcoptes scabiei]	3e-141	23.7891	23.683	23.5664	23.8688	24.0114	0	0	0	0	0	Up-regulated	El VS Af	16.9003	0	23.7837	11.4548	8	8	8	37.8	37.8	37.8	24.889	0	13.131	1607400000	60
SAR_1750s	rings lost / DNA-damage inducible protein ddi1-like protein [Sarcoptes scabiei]	0	24.0743	23.9835	23.4956	23.4706	23.8143	0	0	0	0	0	Up-regulated	El VS Af	15.2256	0	23.7677	11.1927	4	4	4	14.5	14.5	14.5	55.274	0	35.51	1080600000	54
SAR_9046s	nuclear pore complex protein Nup54-like protein [Sarcoptes scabiei]	0	23.3675	24.3422	23.6237	23.7101	NaN	0	0	0	0	0	Up-regulated	El VS Af	12.3928	0	23.7609	10.8905	4	4	4	8.6	8.6	8.6	57.952	0	29.596	587850000	14
SAR_7307s	transcription elongation factor B polypeptide 2-like protein [Sarcoptes scabiei]	1e-54	23.5774	23.9232	NaN	23.7629	23.7524	0	0	0	0	0	Up-regulated	El VS Af	15.6591	0	23.754	11.5196	6	6	6	41.4	41.4	41.4	13.096	0	28.47	1534000000	55
SAR_2631s	hypothetical protein QR98_0003210 [Sarcoptes scabiei]	0	24.6005	22.5876	23.0048	23.895	24.6269	0	0	0	0	0	Up-regulated	El VS Af	11.0271	0	23.743	9.83758	21	21	21	37.2	37.2	37.2	97.278	0	323.31	2376500000	145
SAR_1436s	glucosamine-fructose-6-phosphate aminotransferase [isomerizing] 2-like protein [Sarcoptes scabiei]	0	24.0745	22.9502	23.718	23.5857	24.3417	0	0	0	0	0	Up-regulated	El VS Af	12.9594	0	23.734	10.6105	9	9	9	21.4	21.4	21.4	81.419	0	41.556	835280000	50
SAR_6195s	zygotic DNA replication licensing factor mcm6-B-like protein [Sarcoptes scabiei]	0	NaN	24.4309	23.2641	23.6027	23.6031	0	0	0	0	0	Up-regulated	El VS Af	11.8337	0	23.7252	10.6958	14	14	14	18.9	18.9	18.9	93.287	0	77.706	2008000000	85
SAR_6069s	DFP2-like protein 27 [Sarcoptes scabiei]	1e-149	23.9434	NaN	23.409	23.738	NaN	0	0	0	0	0	Up-regulated	El VS Af	12.0853	0	23.6968	11.2113	3	3	3	11.4	11.4	11.4	22.517	0	34.523	644060000	21
SAR_3831s	hypothetical protein QR98_0041930 [Sarcoptes scabiei]	0	23.63	22.7055	23.5482	24.2022	24.2797	0	0	0	0	0	Up-regulated	El VS Af	12.3325	0	23.6731	10.3694	9	9	9	22.6	22.6	22.6	67.555	0	58.488	1031600000	59
SAR_251s	DNA-binding protein erect wing-like protein [Sarcoptes scabiei]	0	23.5608	NaN	23.5065	23.9215	23.6606	0	0	0	0	0	Up-regulated	El VS Af	14.8418	0	23.6624	11.3713	3	3	3	9.7	9.7	9.7	64.229	0	40.422	433590000	22
SAR_2823s	SWI/SNF complex subunit SMARCC2-like protein, partial [Sarcoptes scabiei]	0	23.6403	23.8872	23.6171	23.4305	23.6016	0	0	0	0	0	Up-regulated	El VS Af	17.0278	0	23.6353	11.4009	15	15	15	22	22	22	132.74	0	74.337	2663700000	145
SAR_2156s	uncharacterized protein LOC113791953 [Dermatophagoides pteronyssinus]	7e-53	24.2864	NaN	23.0073	23.5679	23.6638	0	0	0	0	0	Up-regulated	El VS Af	11.6601	0	23.6313	10.5965	6	6	6	23.5	23.5	23.5	55.465	0	101.97	712610000	31
SAR_1798s	trichohyalin-like protein [Sarcoptes scabiei]	0	23.5183	NaN	23.7985	23.4067	23.7856	0	0	0	0	0	Up-regulated	El VS Af	14.6525	0	23.6273	11.3269	6	6	6	7.3	7.3	7.3	137.58	0	12.791	433630000	16
SAR_6944s	transducin-like enhancer protein 4 [Dermatophagoides pteronyssinus]	0	23.3753	24.0377	23.383	23.6647	23.6583	0	0	0	0	0	Up-regulated	El VS Af	15.2691	0	23.6238	11.1369	13	13	11	38.4	38.4	34.6	74.261	0	154.62	1764700000	111
SAR_5582s	structural maintenance of chromosomes protein 1A-like protein 2 [Sarcoptes scabiei]	0	23.5103	23.8459	23.639	23.5174	23.5628	0	0	0	0	0	Up-regulated	El VS Af	17.5922	0	23.6151	11.452	9	9	9	9.5	9.5	9.5	142.87	0	14.181	1176600000	42
SAR_7760s	hypothetical protein QR98_0034790 [Sarcoptes scabiei]	4e-134	23.6564	22.4916	23.9085	24.0767	23.938	0	0	0	0	0	Up-regulated	El VS Af	12.254	0	23.6142	10.3176	9	9	9	23.8	23.8	23.8	39.81	0	25.995	1046500000	56
SAR_1282s	pancreatic lipase-like protein 2 [Sarcoptes scabiei]	0	24.2717	22.7301	23.1647	23.4762	24.4247	0	0	0	0	0	Up-regulated	El VS Af	11.8603	0	23.6135	10.1633	14	14	14	35.2	35.2	35.2	43.042	0	143.04	1616900000	95
SAR_7000s	Anticodon-binding domain containing protein [Sarcoptes scabiei]	0	23.7733	23.2663	23.0944	23.776	24.0077	0	0	0	0	0	Up-regulated	El VS Af	14.0446	0	23.5835	10.8571	4	4	4	20.5	20.5	20.5	34.015	0	47.666	1016700000	63
SAR_7895s	far upstream element-binding protein 1-like [Dermatophagoides pteronyssinus] >gi	0	23.2026	23.6534	23.4556	23.6343	23.966	0	0	0	0	0	Up-regulated	El VS Af	15.1416	0	23.5824	11.0948	14	14	14	30.4	30.4	30.4	56.648	0	70.295	2543100000	147
SAR_3038s	hypothetical protein QR98_0098360 [Sarcoptes scabiei]	4e-171	23.5567	NaN	22.8723	23.4594	24.3446	0	0	0	0	0	Up-regulated	El VS Af	11.213	0	23.5582	10.3975	5	5	5	22	22	22	44.947	0	232.73	649810000	27
SAR_6610s	Actin-like protein 8 [Sarcoptes scabiei]	0	23.0322	23.8662	23.2687	23.8079	23.8135	0	0	0	0	0	Up-regulated	El VS Af	14.0703	0	23.5577	10.8525	9	9	9	28.3	28.3	28.3	56.025	0	28.881	949290000	54
SAR_438s	cleavage and polyadenylation specificity factor subunit 5-like protein [Sarcoptes scabiei]	3e-152	23.5967	24.0062	23.5612	23.3606	23.2126	0	0	0	0	0	Up-regulated	El VS Af	14.9051	0	23.5475	11.0335	6	6	6	46.5	46.5	46.5	26.32	0	90.575	1354600000	81
SAR_111s	RAS-like protein 4 [Sarcoptes scabiei]	2e-136	23.5652	23.6667	NaN	23.3856	23.5545	0	0	0	0	0	Up-regulated	El VS Af	16.2192	0	23.543	11.4779	5	5	5	22.9	22.9	22.9	22.473	0	10.241	878100000	30
SAR_1771s	WD domain containing protein 10 [Sarcoptes scabiei]	0	23.5324	23.5882	23.3596	23.4671	23.7472	0	0	0	0	0	Up-regulated	El VS Af	17.4495	0	23.5389	11.4018	8	8	8	27.7	27.7	27.7	35.118	0	34.665	1886500000	126
SAR_4383s	DNA-directed RNA polymerase II subunit RPB3-like protein [Sarcoptes scabiei]	0	23.6439	23.7118	23.2819	23.4478	23.5405	0	0	0	0	0	Up-regulated	El VS Af	16.8947	0	23.5252	11.3341	7	7	7	39.4	39.4	39.4	31.877	0	121.33	1167500000	73
SAR_3802s	contactin-like protein [Sarcoptes scabiei]	0	23.8708	22.4902	23.3468	23.7529	24.1063	0	0	0	0	0	Up-regulated	El VS Af	12.2985	0	23.5134	10.2955	19	19	19	19.5	19.5	19.5	148.7	0	245.99	1918700000	145
SAR_2357s	hypothetical protein QR98_0040720 [Sarcoptes scabiei]	0	23.8292	23.5676	23.394	23.4296	23.3321	0	0	0	0	0	Up-regulated	El VS Af	16.3441	0	23.5105	11.2569	6	6	6	19.4	19.4	19.4	42.831	0	13.55	1038100000	47
SAR_915s	hypothetical protein QR98_0002900 [Sarcoptes scabiei]	0	23.1862	24.0047	23.1676	23.5769	23.5699	0	0	0	0	0	Up-regulated	El VS Af	14.4193	0	23.5011	10.9103	8	8	8	23.3	23.3	23.3	48.994	0	172.37	1951600000	130
SAR_5643s	Chitin binding Peritrophin-A domain containing protein 8 [Sarcoptes scabiei]	5e-125	23.4414	NaN	23.3382	23.6989	23.4028	0	0	0	0	0	Up-regulated	El VS Af	15.2788	0	23.4703	11.3412	5	5	5	34.5	34.5	34.5	26.433	0	121.21	897890000	49
SAR_7120s	DNA replication licensing factor mcm2-like [Dermatophagoides pteronyssinus]	0	23.6261	24.5275	23.7488	22.98	22.4686	0	0	0	0	0	Up-regulated	El VS Af	11.5558	0	23.4702	9.98329	12	12	12	16.1	16.1	16.1	108.83	0	82.784	2799600000	87
SAR_7391s	hypothetical protein QR98_0057990 [Sarcoptes scabiei]	1e-103	24.1761	22.5084	23.2383	22.9076	24.4013	0	0	0	0	0	Up-regulated	El VS Af	11.4205	0	23.4463	9.91583	3	3	3	19.5	19.5	19.5	17.235	0	7.1321	881990000	29
SAR_968s	4-hydroxyphenylpyruvate dioxygenase-like protein 1 [Sarcoptes scabiei]	0	23.4975	22.9269	23.2063	23.7218	23.8529	0	0	0	0	0	Up-regulated	El VS Af	14.0886	0	23.4411	10.8074	11	11	11	32.3	32.3	32.3	43.312	0	80.692	1137600000	71
SAR_7911s	nucleolar protein 9-like isoform X1 [Dermatophagoides pteronyssinus]	0	23.3948	23.3313	23.7578	23.2654	23.4321	0	0	0	0	0	Up-regulated	El VS Af	16.4647	0	23.4363	11.2391	13	13	13	17.9	17.9	17.9	84.988	0	40.403	1812800000	116
SAR_827s	RNA-binding protein 15B-like protein [Sarcoptes scabiei]	0	23.2073	23.4608	22.8982	23.6027	23.9848	0	0	0	0	0	Up-regulated	El VS Af	13.8071	0	23.4308	10.7325	13	13	13	20.5	20.5	20.5	84.087	0	45.659	1263200000	97
SAR_8551s	Rab5-interacting protein-like protein 2 [Sarcoptes scabiei]	6e-104	NaN	23.4207	23.2866	23.5525	NaN	0	0	0	0	0	Up-regulated	El VS Af	13.8965	0	23.4199	11.3907	3	3	3	39.9	39.9	39.9	16.825	0	46.489	727830000	43
SAR_7205s	hypothetical protein QR98_0061470 [Sarcoptes scabiei]	1e-65	23.3117	23.8711	23.0698	23.268	23.5256	0	0	0	0	0	Up-regulated	El VS Af	14.8304	0	23.4092	10.9579	8	8	8	37.8	37.8	37.8	23.601	0	169.51	2471500000	125
SAR_7556s	hypothetical protein QR98_0101850 [Sarcoptes scabiei]	0	23.2792	23.4532	23.1767	23.4991	23.6341	0	0	0	0	0	Up-regulated	El VS Af	16.6337	0	23.4085	11.2481	2	2	2	12	12	12	29.34	0	12.256	502410000	34
SAR_7575s	S-phase kinase-associated protein 1-like [Dermatophagoides pteronyssinus]	1e-105	23.3884	23.4753	23.2564	23.345	NaN	0	0	0	0	0	Up-regulated	El VS Af	16.9432	0	23.3663	11.454	2	2	2	22.1	22.1	22.1	18.712	0	27.653	530670000	16
SAR_5814s	LIM and SH3 domain protein F42H10.3-like isoform X1 [Dinothrombium tinctorium] >gi	3e-116	23.0807	23.1068	23.141	23.5845	23.8834	0	0	0	0	0	Up-regulated	El VS Af	14.2579	0	23.3593	10.8126	5	5	5	14.3	14.3	14.3	39.77	0	30.862	865000000	60
SAR_8598s	THO complex subunit-like protein [Sarcoptes scabiei]	0	23.1313	23.5881	23.6783	23.1239	23.2427	0	0	0	0	0	Up-regulated	El VS Af	15.3453	0	23.3529	11.0299	7	7	7	45	45	45	30.536	0	79.216	1425600000	60
SAR_3230s	DFP2-like protein 29 [Sarcoptes scabiei]	9e-162	23.5651	22.8801	23.221	23.3917	23.6639	0	0	0	0	0	Up-regulated	El VS Af	14.7643	0	23.3444	10.9161	3	3	3	16.9	16.9	16.9	28.398	0	7.3123	543850000	25
SAR_7944s	hypothetical protein QR98_0102090 [Sarcoptes scabiei]	0	22.8746	23.9985	23.0763	23.2952	23.4735	0	0	0	0	0	Up-regulated	El VS Af	13.6253	0	23.3436	10.648	9	9	9	40.1	40.1	40.1	40.037	0	176.55	1647700000	98
SAR_8514s	neural-cadherin-like protein [Sarcoptes scabiei]	0	23.3448	23.201	23.0396	23.5352	23.5659	0	0	0	0	0	Up-regulated	El VS Af	15.9069	0	23.3373	11.1147	23	23	23	10.1	10.1	10.1	341.21	0	64.158	1971600000	166
SAR_362s	MOB1-like protein [Sarcoptes scabiei]	1e-125	23.4317	23.9825	23.1932	NaN	22.6632	0	0	0	0	0	Up-regulated	El VS Af	11.4868	0	23.3176	10.4079	3	3	3	18.8	18.8	18.8	20.075	0	224.87	834180000	46
SAR_9205s	Dehydrogenase/reductase-like protein [Sarcoptes scabiei]	0	23.1265	23.4243	23.1398	23.4499	23.341	0	0	0	0	0	Up-regulated	El VS Af	17.1769	0	23.2963	11.2595	6	6	6	21.8	21.8	21.8	45.36	0	7.9764	615440000	32
SAR_348s	hypothetical protein QR98_0083520 [Sarcoptes scabiei]	0	NaN	23.4951	23.3461	23.2828	23.059	0	0	0	0	0	Up-regulated	El VS Af	14.8439	0	23.2958	11.2022	4	4	4	6.7	6.7	6.7	84.471	0.00047281	4.0309	596000000	11
SAR_522s	hypothetical protein QR98_0073990 [Sarcoptes scabiei]	0	23.1297	23.5278	23.1736	23.2676	23.3016	0	0	0	0	0	Up-regulated	El VS Af	17.163	0	23.2801	11.2504	7	7	7	7.4	7.4	7.4	163.86	0	87.368	845870000	68
SAR_2597s	hypothetical protein QR98_0035770 [Sarcoptes scabiei]	0	23.1494	NaN	23.2434	23.4194	NaN	0	0	0	0	0	Up-regulated	El VS Af	13.8005	0	23.2707	11.3086	7	7	7	4.9	4.9	4.9	229.89	0	10.06	453610000	21
SAR_459s	U6 snRNA-associated Sm-like protein LSm1-like protein [Sarcoptes scabiei]	2e-78	23.3633	NaN	22.8576	23.2822	23.544	0	0	0	0	0	Up-regulated	El VS Af	13.4013	0	23.2618	10.9327	3	3	3	34.6	34.6	34.6	15.386	0	6.552	725660000	34
SAR_9015s	hypothetical protein QR98_0058670 [Sarcoptes scabiei]	1e-97	23.8559	NaN	NaN	22.7895	23.129	0	0	0	0	0	Up-regulated	El VS Af	10.2037	0	23.2581	10.431	2	2	2	11.7	11.7	11.7	43.866	0	36.951	192310000	10
SAR_5164s	mitotic checkpoint protein BUB3-like protein [Sarcoptes scabiei]	0	NaN	23.6421	22.9924	22.9828	23.3861	0	0	0	0	0	Up-regulated	El VS Af	13.0954	0	23.2508	10.8589	6	6	6	22.4	22.4	22.4	37.362	0	23.654	842000000	55
SAR_6627s	RNA binding motif-containing protein [Sarcoptes scabiei]	0	23.8052	23.9173	23.3088	22.262	22.9594	0	0	0	0	0	Up-regulated	El VS Af	12.0505	0	23.2505	10.1025	5	5	5	15.8	15.8	15.8	42.313	0	36.729	953730000	48
SAR_613s	U6 snRNA-associated Sm-like protein LSm3-like protein [Sarcoptes scabiei]	3e-65	23.1786	23.3439	22.6688	23.3495	23.673	0	0	0	0	0	Up-regulated	El VS Af	14.1554	0	23.2428	10.7389	2	2	2	31.1	31.1	31.1	11.901	0	101.48	1097100000	66
SAR_2245s	chitinase-like protein 1, partial [Sarcoptes scabiei]	0	23.5472	22.296	23.1546	23.4378	23.7122	0	0	0	0	0	Up-regulated	El VS Af	12.691	0	23.2296	10.3223	21	21	21	20.5	20.5	20.5	150.69	0	139.85	1710400000	110
SAR_2708s	src substrate cortactin-like protein [Dinothrombium tinctorium]	0	23.2401	23.1716	22.9091	23.3488	23.4538	0	0	0	0	0	Up-regulated	El VS Af	16.1553	0	23.2247	11.0998	6	6	6	22.1	22.1	22.1	67.729	0	18.493	846430000	31
SAR_4072s	boule-like protein [Sarcoptes scabiei]	2e-119	NaN	NaN	22.7517	23.5949	23.3264	0	0	0	0	0	Up-regulated	El VS Af	10.8117	0	23.2243	10.6454	3	3	3	5	5	5	91.338	0	46.583	652500000	40
SAR_5274s	PREDICTED: striatin-like [Rhagoletis zephyria]	0	23.1677	NaN	23.0541	23.2929	23.3636	0	0	0	0	0	Up-regulated	El VS Af	15.687	0	23.2196	11.2711	4	4	4	9.5	9.5	9.5	81.998	0	5.7841	593020000	10
SAR_8526s	mesoderm induction early response protein 1-like protein [Sarcoptes scabiei]	0	23.2917	23.0307	22.5453	23.3873	23.7213	0	0	0	0	0	Up-regulated	El VS Af	13.5276	0	23.1953	10.56	3	3	3	12.4	12.4	12.4	58.772	0	34.279	562780000	38
SAR_8539s	replication protein A 32 kDa subunit-like protein [Sarcoptes scabiei]	0	22.8734	23.3001	NaN	23.3244	23.2683	0	0	0	0	0	Up-regulated	El VS Af	14.3339	0	23.1915	11.0769	4	4	4	14.4	14.4	14.4	39.581	0	11.537	906560000	61
SAR_8867s	hypothetical protein QR98_0041170 [Sarcoptes scabiei]	0	23.0142	23.4843	22.9887	23.3519	23.0989	0	0	0	0	0	Up-regulated	El VS Af	15.9393	0	23.1876	11.0516	9	9	9	22.4	22.4	22.4	64.499	0	40.777	1347000000	100
SAR_2388s	nuclear cap-binding protein subunit 2-like protein [Sarcoptes scabiei]	4e-104	22.8647	23.4247	23.3296	23.2299	23.0493	0	0	0	0	0	Up-regulated	El VS Af	15.8611	0	23.1796	11.0363	4	4	4	26.9	26.9	26.9	18.44	0	7.3965	829830000	53
SAR_5702s	nuclear cap-binding protein subunit 1-like protein [Sarcoptes scabiei]	0	23.1984	23.4083	23.0431	23.2303	23.0081	0	0	0	0	0	Up-regulated	El VS Af	17.02	0	23.1776	11.1869	4	4	4	7.6	7.6	7.6	86.502	0	7.0291	801800000	40
SAR_844s	hypothetical protein QR98_0079390 [Sarcoptes scabiei]	0	NaN	23.1803	23.0617	23.2378	NaN	0	0	0	0	0	Up-regulated	El VS Af	14.8899	0	23.1599	11.3648	2	2	1	9.4	9.4	5.3	36.486	0	323.31	1258800000	51
SAR_7048s	peroxidase-like isoform X1 [Dermatophagoides pteronyssinus] >gi	0	23.5811	NaN	22.5283	23.0421	23.469	0	0	0	0	0	Up-regulated	El VS Af	11.8768	0	23.1551	10.4777	5	5	5	8	8	8	106.87	0	6.2847	467790000	20
SAR_9178s	actin-related protein 2/3 complex subunit 5-like protein [Sarcoptes scabiei]	3e-104	NaN	23.0269	22.8408	22.9599	23.7676	0	0	0	0	0	Up-regulated	El VS Af	12.272	0	23.1488	10.5979	5	5	5	29.2	29.2	29.2	17.2	0	7.3726	973150000	31
SAR_6355s	hypothetical protein QR98_0015100 [Sarcoptes scabiei]	2e-125	22.8697	NaN	22.8606	23.5746	23.2674	0	0	0	0	0	Up-regulated	El VS Af	12.8703	0	23.1431	10.7576	5	5	5	30.1	30.1	30.1	27.734	0	16.303	339130000	28
SAR_3136s	hypothetical protein QR98_0018550 [Sarcoptes scabiei]	0	NaN	22.7627	23.5197	23.2924	22.9913	0	0	0	0	0	Up-regulated	El VS Af	12.9776	0	23.1415	10.7833	5	5	5	23.5	23.5	23.5	29.979	0	8.0395	656130000	31
SAR_560s	casein kinase II subunit beta-like protein 2 [Sarcoptes scabiei]	5e-166	23.1559	NaN	23.5403	23.296	22.5532	0	0	0	0	0	Up-regulated	El VS Af	12.2681	0	23.1363	10.5915	2	2	2	17.5	17.5	17.5	25.725	0	6.7679	777020000	20
SAR_6223s	structural maintenance of chromosomes protein 3-like protein 2 [Sarcoptes scabiei]	0	23.0577	22.7271	23.0088	23.4614	23.4103	0	0	0	0	0	Up-regulated	El VS Af	14.7936	0	23.1331	10.8295	7	7	7	7.9	7.9	7.9	141.35	0	15.648	975470000	73
SAR_2224s	unc-45-like protein B-like protein [Sarcoptes scabiei]	0	23.0593	22.1234	23.3736	23.2591	23.7657	0	0	0	0	0	Up-regulated	El VS Af	12.3666	0	23.1162	10.1671	13	13	13	18.1	18.1	18.1	97.601	0	66.811	704180000	60
SAR_1773s	hypothetical protein QR98_0054220 [Sarcoptes scabiei]	0	23.3465	NaN	22.9206	23.0827	23.0803	0	0	0	0	0	Up-regulated	El VS Af	14.8999	0	23.1075	11.1228	5	5	5	8.3	8.3	8.3	82.922	0	43.682	524890000	49
SAR_4646s	hypothetical protein QR98_0098740 [Sarcoptes scabiei]	0	23.1006	23.3723	22.6267	23.1723	23.2199	0	0	0	0	0	Up-regulated	El VS Af	15.0556	0	23.0984	10.8645	18	18	18	12.9	12.9	12.9	233.62	0	147.92	1751800000	142
SAR_451s	DDRGK domain-containing protein 1-like protein [Sarcoptes scabiei]	0	22.7846	NaN	NaN	23.3291	23.1592	0	0	0	0	0	Up-regulated	El VS Af	11.9321	0	23.091	10.905	3	3	3	9.2	9.2	9.2	34.953	0	7.7492	606310000	32
SAR_1563s	mite allergen Der f 6-like [Dermatophagoides pteronyssinus]	2e-117	22.682	NaN	23.2564	23.3885	23.0241	0	0	0	0	0	Up-regulated	El VS Af	13.1882	0	23.0877	10.809	5	5	5	20.3	20.3	20.3	35.396	0	5.8167	386730000	22
SAR_2366s	hypothetical protein QR98_0101180 [Sarcoptes scabiei]	2e-96	22.8715	23.0132	23.342	NaN	NaN	0	0	0	0	0	Up-regulated	El VS Af	12.304	0	23.0756	10.9791	3	3	3	21.7	21.7	21.7	16.999	0	42.922	356920000	19
SAR_3007s	cytochrome b reductase 1-like protein [Sarcoptes scabiei]	0	23.1503	NaN	23.3376	22.7873	23.0198	0	0	0	0	0	Up-regulated	El VS Af	14.0732	0	23.0738	10.9794	8	8	8	18.2	18.2	18.2	49.278	0	43.217	727080000	37
SAR_3119s	synapse-associated protein 1-like protein [Sarcoptes scabiei]	0	23.0651	22.5639	22.9769	23.73	22.9984	0	0	0	0	0	Up-regulated	El VS Af	13.6656	0	23.0669	10.5433	6	6	6	25.3	25.3	25.3	41.382	0	144.81	887180000	70
SAR_7520s	neurexin-4-like isoform X2 [Dermatophagoides pteronyssinus]	0	23.1878	23.1234	22.734	23.3203	22.9372	0	0	0	0	0	Up-regulated	El VS Af	15.7737	0	23.0605	10.969	6	6	6	5.2	5.2	5.2	141.91	0	8.1673	537680000	29
SAR_4708s	hypothetical protein QR98_0091450 [Sarcoptes scabiei]	0	22.9378	NaN	NaN	22.3018	23.8895	0	0	0	0	0	Up-regulated	El VS Af	9.18227	0	23.043	9.86045	8	8	8	14	14	14	138.66	0	45.949	491980000	23
SAR_5338s	polyribonucleotide 5'-hydroxyl-kinase Clp1-like protein [Sarcoptes scabiei]	0	NaN	23.4042	NaN	22.8174	22.898	0	0	0	0	0	Up-regulated	El VS Af	11.5809	0	23.0399	10.796	3	3	3	16.2	16.2	16.2	35.269	0	10.296	579100000	31
SAR_5273s	supervillin-like protein [Sarcoptes scabiei]	0	NaN	NaN	23.1451	22.6943	23.2412	0	0	0	0	0	Up-regulated	El VS Af	11.8024	0	23.0269	10.8458	7	7	7	7	7	7	200	0	13.111	441210000	20
SAR_8201s	beta-1,3-galactosyltransferase 2-like protein [Sarcoptes scabiei]	2e-67	22.9511	22.6028	22.8167	23.275	23.4377	0	0	0	0	0	Up-regulated	El VS Af	14.4024	0	23.0167	10.6975	3	3	3	14.1	14.1	14.1	22.695	0.0004852	4.5357	388580000	24
SAR_1871s	Afadin-like protein [Sarcoptes scabiei]	0	23.1494	22.8456	NaN	NaN	23.0474	0	0	0	0	0	Up-regulated	El VS Af	13.4577	0	23.0141	11.1438	7	7	7	4.5	4.5	4.5	243.5	0	11.986	563300000	20
SAR_4375s	GYF domain-containing protein [Sarcoptes scabiei]	0	23.0438	23.0773	22.913	23.0292	22.9305	0	0	0	0	0	Up-regulated	El VS Af	19.7483	0	22.9988	11.3154	15	15	15	12.7	12.7	12.7	219.87	0	49.88	718720000	59
SAR_4207s	mitochondrial import receptor subunit TOM22-like protein [Sarcoptes scabiei]	9e-143	22.7669	22.7078	23.479	NaN	NaN	0	0	0	0	0	Up-regulated	El VS Af	10.7941	0	22.9846	10.5387	5	5	5	20.3	20.3	20.3	25.662	0	53.403	645860000	40
SAR_4062s	hypothetical protein QR98_0016280 [Sarcoptes scabiei]	3e-118	23.3235	22.3817	NaN	23.0685	23.1535	0	0	0	0	0	Up-regulated	El VS Af	12.2921	0	22.9818	10.5336	2	2	2	10.3	10.3	10.3	26.951	0.0067797	2.5764	467740000	14
SAR_6992s	secernin-like protein [Sarcoptes scabiei]	0	23.3061	NaN	22.8639	22.9155	22.8364	0	0	0	0	0	Up-regulated	El VS Af	14.2189	0	22.9805	10.9618	5	5	5	15.7	15.7	15.7	46.909	0	22.37	411050000	29
SAR_5721s	wntless-like protein [Sarcoptes scabiei]	0	23.2533	22.6424	22.8038	22.6934	23.5072	0	0	0	0	0	Up-regulated	El VS Af	13.9933	0	22.98	10.5886	3	3	3	5.8	5.8	5.8	64.336	0	26.792	450510000	49
SAR_5946s	Der f 28 allergen [Dermatophagoides farinae]	0	22.9931	23.0681	NaN	22.8762	NaN	0	0	0	0	0	Up-regulated	El VS Af	14.6763	0	22.9791	11.26	13	3	3	20	6.2	6.2	71.409	0	4.5813	806200000	22
SAR_7850s	splicing factor 3B subunit 3-like protein [Sarcoptes scabiei]	0	22.9425	23.179	22.7082	22.8241	23.2291	0	0	0	0	0	Up-regulated	El VS Af	15.8311	0	22.9766	10.9397	9	9	9	10.5	10.5	10.5	135.49	0	194.93	801620000	72
SAR_3879s	endophilin-B1-like protein, partial [Sarcoptes scabiei]	0	NaN	NaN	22.9535	22.9692	22.9288	0	0	0	0	0	Up-regulated	El VS Af	18.7324	0	22.9505	11.4262	2	2	2	5.6	5.6	5.6	43.134	0.00046948	3.8849	258710000	16
SAR_1439s	C20orf11-like protein [Sarcoptes scabiei]	2e-162	22.9168	NaN	22.5592	23.3956	22.898	0	0	0	0	0	Up-regulated	El VS Af	12.8495	0	22.9424	10.6657	6	6	6	40	40	40	28.698	0	38.66	614780000	28
SAR_7828s	hypothetical protein QR98_0003820 [Sarcoptes scabiei]	2e-48	23.0116	22.9006	NaN	22.951	22.9014	0	0	0	0	0	Up-regulated	El VS Af	18.5602	0	22.9412	11.3397	2	2	2	14.3	14.3	14.3	12.733	0	41.232	459070000	26
SAR_7071s	B-cell translocation protein-like protein [Sarcoptes scabiei]	0	23.0109	23.0491	22.5815	23.1323	22.8094	0	0	0	0	0	Up-regulated	El VS Af	15.8606	0	22.9166	10.9169	4	4	4	10.7	10.7	10.7	64.006	0	5.497	604160000	29
SAR_4822s	COX4 neighbor protein-like protein [Sarcoptes scabiei]	9e-121	NaN	22.9981	22.9665	NaN	22.7531	0	0	0	0	0	Up-regulated	El VS Af	13.8324	0	22.9059	11.14	2	2	2	18.6	18.6	18.6	25.556	0	70.164	626640000	39
SAR_8767s	cleavage stimulation factor subunit 1-like protein [Sarcoptes scabiei]	0	NaN	23.0417	NaN	22.791	22.8661	0	0	0	0	0	Up-regulated	El VS Af	13.9233	0	22.8996	11.1474	4	4	4	10.2	10.2	10.2	83.068	0	6.0579	394380000	19
SAR_2184s	nucleolysin TIAR-like protein [Sarcoptes scabiei]	0	23.1157	22.8565	22.622	22.7449	23.1573	0	0	0	0	0	Up-regulated	El VS Af	15.6962	0	22.8993	10.8841	6	6	6	14.4	14.4	14.4	51.615	0	39.602	770420000	71
SAR_1608s	F-box-like protein/WD repeat-containing protein TBL1XR1-like protein [Sarcoptes scabiei]	0	22.8535	22.9811	22.601	22.8897	23.1266	0	0	0	0	0	Up-regulated	El VS Af	16.338	0	22.8904	10.9715	7	7	7	17.6	17.6	17.6	69.821	0	126.85	1034300000	74
SAR_6572s	39S ribosomal protein L2, mitochondrial-like [Dermatophagoides pteronyssinus]	0	22.6268	NaN	NaN	23.2459	22.7896	0	0	0	0	0	Up-regulated	El VS Af	11.5404	0	22.8874	10.7185	2	2	2	10.5	10.5	10.5	36.931	0	5.8015	368330000	25
SAR_1040s	hypothetical protein QR98_0004590 [Sarcoptes scabiei]	0	23.0764	22.8715	22.6209	22.695	23.1611	0	0	0	0	0	Up-regulated	El VS Af	15.6706	0	22.885	10.8737	5	5	5	15.7	15.7	15.7	62.21	0	30.66	346080000	27
SAR_2897s	hypothetical protein QR98_0017080 [Sarcoptes scabiei]	9e-79	NaN	NaN	22.5111	22.6548	23.4743	0	0	0	0	0	Up-regulated	El VS Af	10.2844	0	22.8801	10.3106	1	1	1	14.5	14.5	14.5	13.265	0.0026525	3.0221	503670000	36
SAR_3027s	hypothetical protein QR98_0076180 [Sarcoptes scabiei]	0	NaN	23.2744	23.0229	22.6266	22.5929	0	0	0	0	0	Up-regulated	El VS Af	12.9859	0	22.8792	10.6712	3	3	3	5.8	5.8	5.8	91.956	0	33.707	564230000	49
SAR_175s	ran GTPase-activating protein 1-like protein [Sarcoptes scabiei]	0	22.5986	23.1952	22.5876	22.8915	23.0728	0	0	0	0	0	Up-regulated	El VS Af	15.1164	0	22.8691	10.774	7	7	7	13	13	13	57.895	0	10.661	861900000	63
SAR_294s	Uncharasterised	0	22.6845	NaN	23.234	22.4185	23.1292	0	0	0	0	0	Up-regulated	El VS Af	12.5199	0	22.8665	10.5484	8	8	4	21.5	21.5	10.3	107.89	0	142.63	1115400000	50
SAR_4244s	50S ribosomal protein L1, chloroplastic-like [Dermatophagoides pteronyssinus]	1e-146	22.8572	23.161	NaN	22.7279	22.6896	0	0	0	0	0	Up-regulated	El VS Af	14.2838	0	22.8589	10.917	7	7	7	27.2	27.2	27.2	42.69	0	15.428	1021400000	28
SAR_4892s	DNA-directed RNA polymerase II subunit RPB2-like protein [Sarcoptes scabiei]	0	22.5606	23.0897	22.8345	22.703	23.0503	0	0	0	0	0	Up-regulated	El VS Af	15.7946	0	22.8476	10.8758	12	12	12	14.3	14.3	14.3	133.9	0	21.859	1394300000	114
SAR_8784s	FACT complex subunit spt16-like protein [Sarcoptes scabiei]	0	22.7507	23.1205	22.6926	22.7394	22.9292	0	0	0	0	0	Up-regulated	El VS Af	16.6207	0	22.8465	10.9868	10	10	10	13.4	13.4	13.4	108.7	0	15.113	480340000	35
SAR_6156s	hypothetical protein QR98_0050420 [Sarcoptes scabiei]	0	22.959	NaN	NaN	22.7121	22.8496	0	0	0	0	0	Up-regulated	El VS Af	14.0187	0	22.8402	11.1298	4	4	4	7.4	7.4	7.4	103.86	0	6.1627	239790000	13
SAR_7624s	hypothetical protein QR98_0100240 [Sarcoptes scabiei]	7e-109	22.9354	NaN	21.8197	NaN	23.7594	0	0	0	0	0	Up-regulated	El VS Af	8.64523	0	22.8382	9.4746	3	3	3	13.2	13.2	13.2	40.923	0	5.1511	343980000	15
SAR_4744s	nuclear pore complex protein Nup107-like protein [Sarcoptes scabiei]	0	NaN	22.822	22.7919	22.8007	22.8704	0	0	0	0	0	Up-regulated	El VS Af	19.7695	0	22.8212	11.3233	11	11	11	13.3	13.3	13.3	122.3	0	13.933	853160000	37
SAR_8701s	translocation protein SEC63-like protein [Sarcoptes scabiei]	0	22.7017	22.5855	NaN	NaN	23.091	0	0	0	0	0	Up-regulated	El VS Af	12.0309	0	22.7927	10.7939	4	4	4	6.5	6.5	6.5	97.102	0.00047059	3.9287	372990000	9
SAR_2247s	Septin-like protein [Sarcoptes scabiei]	0	22.5232	23.3949	22.5918	22.6641	22.7739	0	0	0	0	0	Up-regulated	El VS Af	14.2478	0	22.7896	10.5658	10	10	10	37.5	37.5	37.5	44.255	0	39.639	1668100000	121
SAR_3649s	ubiquitin-conjugating enzyme E2 R2-like protein [Sarcoptes scabiei]	1e-146	22.673	22.8891	22.7823	22.8301	22.7482	0	0	0	0	0	Up-regulated	El VS Af	19.3051	0	22.7845	11.1876	2	2	2	12.8	12.8	12.8	27.512	0	6.8859	655940000	37
SAR_5496s	CDGSH iron-sulfur domain-containing protein 3, mitochondrial-like protein, partial [Sarcoptes scabiei]	4e-76	22.7053	22.5055	22.6012	22.8448	23.2073	0	0	0	0	0	Up-regulated	El VS Af	15.1094	0	22.7728	10.73	2	2	2	20	20	20	19.186	0	4.6732	559350000	29
SAR_7115s	Zinc-finger double domain containing protein 12 [Sarcoptes scabiei]	0	23.0104	22.518	22.5359	22.9631	22.8368	0	0	0	0	0	Up-regulated	El VS Af	15.6622	0	22.7728	10.8218	12	12	12	23.7	23.7	23.7	85.714	0	54.554	924990000	66
SAR_8448s	U5 small nuclear ribonucleoprotein component-like protein [Sarcoptes scabiei]	0	23.1609	22.6879	22.7424	22.5858	22.5775	0	0	0	0	0	Up-regulated	El VS Af	15.5683	0	22.7509	10.7972	13	11	11	17.5	16.3	16.3	113.33	0	24.484	1274800000	52
SAR_8682s	phosphoribosyl pyrophosphate synthase-associated protein 2-like protein [Sarcoptes scabiei]	0	22.8786	NaN	NaN	22.7447	22.5956	0	0	0	0	0	Up-regulated	El VS Af	13.656	0	22.7396	11.0403	4	4	4	21.8	21.8	21.8	39.374	0	24.665	540620000	26
SAR_9049s	histone chaperone asf1-like protein, partial [Sarcoptes scabiei]	2e-145	NaN	23.4881	22.3426	22.3831	NaN	0	0	0	0	0	Up-regulated	El VS Af	9.68517	0	22.7379	9.99885	3	3	3	26	26	26	24.54	0	41.403	501550000	28
SAR_6063s	splicing factor U2AF 50 kDa subunit-like protein [Sarcoptes scabiei]	0	22.5049	22.6746	22.4553	22.8938	23.0558	0	0	0	0	0	Up-regulated	El VS Af	15.3374	0	22.7169	10.7444	6	6	6	19	19	19	51.765	0	13.032	528270000	19
SAR_4503s	probable cytosolic oligopeptidase A [Dermatophagoides pteronyssinus]	0	22.6023	NaN	22.6502	22.93	22.642	0	0	0	0	0	Up-regulated	El VS Af	15.326	0	22.7061	10.9894	5	5	5	8.1	8.1	8.1	92.892	0	7.728	551900000	32
SAR_6359s	hypothetical protein QR98_0050540 [Sarcoptes scabiei]	0	NaN	22.9805	NaN	22.6407	22.4969	0	0	0	0	0	Up-regulated	El VS Af	12.1879	0	22.706	10.7882	3	3	3	4.9	4.9	4.9	71.442	0.0018198	3.3852	440950000	7
SAR_5726s	septin-2-like protein 2 [Sarcoptes scabiei]	0	22.6555	22.3468	22.6424	22.8648	23.013	0	0	0	0	0	Up-regulated	El VS Af	15.3774	0	22.7045	10.7455	3	3	3	8.2	8.2	8.2	44.506	0.0035242	2.9699	412770000	22
SAR_2685s	grunge-like protein [Sarcoptes scabiei]	0	22.8937	22.566	NaN	22.5738	22.7668	0	0	0	0	0	Up-regulated	El VS Af	15.162	0	22.7001	10.9671	9	9	9	9.2	9.2	9.2	150.8	0	40.634	617980000	32
SAR_3696s	ATP-dependent RNA helicase DDX5-like protein [Sarcoptes scabiei]	0	22.3773	23.5484	22.7801	22.7331	22.0588	0	0	0	0	0	Up-regulated	El VS Af	12.6273	0	22.6995	10.092	9	9	3	20.9	20.9	7.5	68.49	0	61.861	1087700000	87
SAR_7330s	fasciclin-2-like isoform X4 [Dermatophagoides pteronyssinus]	0	22.5248	22.4796	NaN	22.7434	23.0311	0	0	0	0	0	Up-regulated	El VS Af	13.7605	0	22.6947	10.7522	5	5	5	10.4	10.4	10.4	88.017	0	12.734	332880000	24
SAR_2190s	hypothetical protein QR98_0091310 [Sarcoptes scabiei]	0	22.8542	NaN	21.8405	NaN	23.3872	0	0	0	0	0	Up-regulated	El VS Af	9.18644	0	22.694	9.73455	7	7	7	10.2	10.2	10.2	89.98	0	27.562	501590000	29
SAR_4737s	ubiquitin thioesterase OTU1-like protein [Sarcoptes scabiei]	0	NaN	22.8569	22.1734	NaN	23.0297	0	0	0	0	0	Up-regulated	El VS Af	10.6206	0	22.6867	10.3548	5	5	5	15.3	15.3	15.3	35.919	0	7.3517	516950000	28
SAR_4690s	Zona pellucida-like and PAN domain containing protein [Sarcoptes scabiei]	0	23.3244	20.6654	22.513	23.2081	23.7	0	0	0	0	0	Up-regulated	El VS Af	9.94744	0	22.6822	8.93178	10	10	10	20.7	20.7	20.7	82.926	0	320.89	1280000000	85
SAR_2893s	dehydrogenase/reductase-like protein [Sarcoptes scabiei]	0	22.3237	22.4297	NaN	22.8297	23.1032	0	0	0	0	0	Up-regulated	El VS Af	12.6667	0	22.6716	10.5034	3	3	3	10.7	10.7	10.7	32.836	0.00047529	4.1885	415350000	25
SAR_5801s	metastasis-associated protein MTA3-like [Dermatophagoides pteronyssinus]	0	22.8277	22.7702	22.2007	22.7664	22.7716	0	0	0	0	0	Up-regulated	El VS Af	15.2428	0	22.6673	10.7063	10	10	10	12.3	12.3	12.3	107.43	0	13.61	1018300000	49
SAR_2502s	heterogeneous nuclear ribonucleoprotein Q-like protein [Sarcoptes scabiei]	0	22.5123	22.6576	22.5885	22.7956	22.754	0	0	0	0	0	Up-regulated	El VS Af	18.0631	0	22.6616	11.0435	13	13	13	35.7	35.7	35.7	60.513	0	178.69	1028500000	84
SAR_3903s	chorion peroxidase-like, partial [Dermatophagoides pteronyssinus]	0	22.4288	NaN	22.6715	NaN	22.8807	0	0	0	0	0	Up-regulated	El VS Af	12.4263	0	22.6603	10.8146	5	5	5	9.5	9.5	9.5	82.165	0	8.7676	211770000	15
SAR_7448s	polyribonucleotide nucleotidyltransferase 1, mitochondrial-like protein [Sarcoptes scabiei]	0	22.6609	NaN	22.4709	22.7975	22.7118	0	0	0	0	0	Up-regulated	El VS Af	15.5819	0	22.6603	10.9963	4	4	4	8	8	8	83.85	0	9.16	344920000	27
SAR_555s	hydroxypyruvate isomerase-like protein [Sarcoptes scabiei]	3e-150	22.655	NaN	22.5806	22.7072	22.6639	0	0	0	0	0	Up-regulated	El VS Af	18.5197	0	22.6517	11.1966	3	3	3	14.9	14.9	14.9	29.341	0	10.634	509000000	42
SAR_248s	phospholipase D3-like protein [Sarcoptes scabiei]	0	22.7462	22.6468	22.7721	22.6337	22.4504	0	0	0	0	0	Up-regulated	El VS Af	17.7632	0	22.6498	11.0128	5	5	5	11.3	11.3	11.3	65.036	0	8.644	775460000	49
SAR_4517s	TraB domain-containing protein [Sarcoptes scabiei]	4e-156	22.6153	22.752	22.6585	22.7364	22.4763	0	0	0	0	0	Up-regulated	El VS Af	18.2241	0	22.6477	11.0496	3	3	3	8.2	8.2	8.2	48.796	0	323.31	475590000	29
SAR_8840s	histone-lysine N-methyltransferase Mes-4-like protein [Sarcoptes scabiei]	0	22.7581	22.4237	22.5146	22.8735	22.6564	0	0	0	0	0	Up-regulated	El VS Af	16.5243	0	22.6453	10.8821	11	11	11	14.6	14.6	14.6	126.41	0	14.11	902510000	36
SAR_6862s	nuclear pore complex protein Nup98/Nup96-like protein [Sarcoptes scabiei]	0	22.3134	23.4579	22.466	22.6455	22.3407	0	0	0	0	0	Up-regulated	El VS Af	13.1877	0	22.6447	10.2391	13	13	13	10.9	10.9	10.9	183.99	0	105.16	1018100000	99
SAR_7683s	nuclear localization 4 protein-like protein [Sarcoptes scabiei]	0	22.8951	NaN	22.3814	22.6556	NaN	0	0	0	0	0	Up-regulated	El VS Af	12.0909	0	22.644	10.74	7	7	7	21.4	21.4	21.4	69.753	0	25.663	810150000	40
SAR_6963s	suppressor of G2 allele of SKP1-like protein 1 [Sarcoptes scabiei]	9e-137	NaN	22.4637	NaN	22.7369	22.7297	0	0	0	0	0	Up-regulated	El VS Af	13.3971	0	22.6434	10.9619	5	5	5	28.4	28.4	28.4	22.725	0	40.652	441760000	36
SAR_5269s	flotillin-2-like protein, partial [Sarcoptes scabiei]	0	22.535	21.9949	22.519	22.9949	23.171	0	0	0	0	0	Up-regulated	El VS Af	13.2784	0	22.643	10.2637	5	5	5	16.1	16.1	16.1	46.174	0	10.608	604680000	34
SAR_7768s	arrestin domain-containing protein 3-like isoform X2 [Dermatophagoides pteronyssinus]	0	22.7372	NaN	22.4031	22.7695	22.6596	0	0	0	0	0	Up-regulated	El VS Af	15.0231	0	22.6423	10.923	4	4	4	12.4	12.4	12.4	38.319	0	4.8813	365180000	14
SAR_6813s	hydroxymethylglutaryl-CoA synthase, cytoplasmic-like protein [Sarcoptes scabiei]	0	23.1706	22.3731	22.4558	22.5006	22.7051	0	0	0	0	0	Up-regulated	El VS Af	14.5419	0	22.641	10.5639	7	7	7	19.4	19.4	19.4	57.395	0	10.297	473150000	26
SAR_688s	hypothetical protein QR98_0067620, partial [Sarcoptes scabiei]	0	22.6275	NaN	22.7932	NaN	22.5014	0	0	0	0	0	Up-regulated	El VS Af	13.5582	0	22.6407	10.9815	9	9	9	7	7	7	140.63	0	40.598	920690000	58
SAR_4947s	ketosamine-3-kinase-like protein [Sarcoptes scabiei]	0	NaN	22.7255	22.5211	22.6018	NaN	0	0	0	0	0	Up-regulated	El VS Af	14.4718	0	22.6161	11.0678	4	4	4	14.2	14.2	14.2	40.297	0	6.51	645300000	34
SAR_4627s	kinesin light chain-like protein [Sarcoptes scabiei]	0	22.7163	22.4014	22.0237	22.9717	22.8977	0	0	0	0	0	Up-regulated	El VS Af	13.8423	0	22.6022	10.3922	5	5	5	13	13	13	66.866	0	36.548	582550000	56
SAR_216s	pre-mRNA-processing factor 6-like protein [Sarcoptes scabiei]	0	NaN	22.6345	22.3572	22.6003	22.7929	0	0	0	0	0	Up-regulated	El VS Af	14.7699	0	22.5962	10.8683	4	4	4	5.9	5.9	5.9	107.78	0	11.082	391910000	31
SAR_3349s	neuroglian-like protein [Sarcoptes scabiei]	0	22.6088	22.0659	22.4514	22.9324	22.8989	0	0	0	0	0	Up-regulated	El VS Af	14.1674	0	22.5915	10.4629	9	9	9	7.6	7.6	7.6	141.72	0	13.184	546890000	36
SAR_234s	mRNA export factor-like protein [Sarcoptes scabiei]	0	22.5022	22.8391	22.3481	22.4656	22.6369	0	0	0	0	0	Up-regulated	El VS Af	16.3853	0	22.5584	10.8248	6	6	6	17.5	17.5	17.5	44.03	0	16.407	712480000	56
SAR_2549s	histone-arginine methyltransferase CARMER-like [Dermatophagoides pteronyssinus]	0	22.2817	23.0482	22.524	22.3783	NaN	0	0	0	0	0	Up-regulated	El VS Af	12.8187	0	22.5581	10.492	9	9	9	18	18	18	77.429	0	22.692	870490000	37
SAR_6983s	nuclear pore complex protein nup153-like protein [Sarcoptes scabiei]	0	22.245	23.1205	22.1892	22.4916	22.6882	0	0	0	0	0	Up-regulated	El VS Af	13.9533	0	22.5469	10.3951	16	16	16	18.8	18.8	18.8	152.6	0	120.85	1569300000	129
SAR_2945s	synapse-associated protein-like protein [Sarcoptes scabiei]	0	22.5586	22.7862	22.4239	22.264	22.6904	0	0	0	0	0	Up-regulated	El VS Af	16.026	0	22.5446	10.7712	6	6	6	17	17	17	44.359	0	50.134	489130000	25
SAR_2409s	carboxypeptidase M-like protein [Sarcoptes scabiei]	0	23.1878	22.655	22.615	22.2204	22.0375	0	0	0	0	0	Up-regulated	El VS Af	13.3827	0	22.5431	10.2509	4	4	4	14	14	14	63.467	0	47.31	566260000	54
SAR_5701s	glycosylated lysosomal membrane protein A-like [Dermatophagoides pteronyssinus]	7e-82	22.5772	22.9167	22.2877	NaN	22.3736	0	0	0	0	0	Up-regulated	El VS Af	13.4243	0	22.5388	10.6174	3	3	3	9.2	9.2	9.2	49.907	0	5.9412	296790000	31
SAR_7169s	luc7-like protein 2 [Sarcoptes scabiei]	0	22.5359	22.8745	22.3488	22.5816	22.3419	0	0	0	0	0	Up-regulated	El VS Af	15.8689	0	22.5365	10.7455	5	5	5	22.8	22.8	22.8	36.39	0	9.3465	647940000	45
SAR_659s	N-fatty-acyl-amino acid synthase/hydrolase PM20D1-like isoform X1 [Dermatophagoides pteronyssinus] >gi	0	22.641	NaN	22.3978	NaN	22.549	0	0	0	0	0	Up-regulated	El VS Af	14.0025	0	22.5293	10.9804	2	2	2	3.8	3.8	3.8	57.682	0.00047259	4.0302	824630000	37
SAR_1201s	RNA binding domain containing protein 4 [Sarcoptes scabiei]	0	NaN	NaN	22.5193	22.4016	22.6655	0	0	0	0	0	Up-regulated	El VS Af	13.81	0	22.5288	10.959	7	7	7	8	8	8	149.39	0	34.578	362910000	25
SAR_5640s	uncharacterized protein LOC113791801 [Dermatophagoides pteronyssinus]	0	22.3257	22.0204	22.879	22.9419	22.4772	0	0	0	0	0	Up-regulated	El VS Af	13.8775	0	22.5288	10.3696	7	7	7	14.2	14.2	14.2	91.393	0	30.493	491190000	43
SAR_3201s	hypothetical protein QR98_0057100 [Sarcoptes scabiei]	0	22.2509	NaN	22.4855	22.7688	22.5638	0	0	0	0	0	Up-regulated	El VS Af	14.2347	0	22.5173	10.7533	2	2	2	5	5	5	84.9	0.00092293	3.6358	446550000	18
SAR_472s	hypothetical protein QR98_0048280 [Sarcoptes scabiei]	1e-180	22.7191	NaN	NaN	22.2745	22.5416	0	0	0	0	0	Up-regulated	El VS Af	12.4365	0	22.5117	10.7487	3	3	3	8.6	8.6	8.6	41.665	0	21.062	274100000	12
SAR_3979s	Dienelactone hydrolase-like protein [Sarcoptes scabiei]	0	22.6149	22.1378	22.567	22.5849	22.5577	0	0	0	0	0	Up-regulated	El VS Af	16.1644	0	22.4925	10.7661	5	5	5	25	25	25	30.764	0	10.065	456520000	30
SAR_235s	poly(ADP-ribose) glycohydrolase ARH3-like [Dermatophagoides pteronyssinus]	2e-180	NaN	22.4548	NaN	22.3815	22.6066	0	0	0	0	0	Up-regulated	El VS Af	14.1721	0	22.481	10.9749	4	4	4	13.6	13.6	13.6	39.478	0	5.698	371500000	14
SAR_6839s	uncharacterized protein LOC113797784 [Dermatophagoides pteronyssinus]	0	22.7157	22.1306	22.3938	22.6178	22.5023	0	0	0	0	0	Up-regulated	El VS Af	15.7278	0	22.472	10.6956	3	3	3	9.4	9.4	9.4	71.597	0	128.47	236680000	22
SAR_3750s	hypothetical protein QR98_0001050 [Sarcoptes scabiei]	0	22.3802	22.276	NaN	22.5803	22.6003	0	0	0	0	0	Up-regulated	El VS Af	15.1596	0	22.4592	10.8543	4	4	4	11.9	11.9	11.9	48.175	0	7.9964	319420000	16
SAR_8834s	signal transducing adapter molecule 2-like protein [Sarcoptes scabiei]	0	NaN	NaN	22.3082	22.4561	22.5912	0	0	0	0	0	Up-regulated	El VS Af	13.6232	0	22.4518	10.9006	6	6	6	16.4	16.4	16.4	66.286	0	10.162	379520000	25
SAR_7303s	hypothetical protein QR98_0035450 [Sarcoptes scabiei]	0	22.5038	22.9744	22.1616	22.2252	22.3604	0	0	0	0	0	Up-regulated	El VS Af	14.4734	0	22.4451	10.4647	7	7	7	14.8	14.8	14.8	94.59	0	16.992	681010000	52
SAR_5683s	T-complex protein 11-like protein 1 [Dermatophagoides pteronyssinus] >gi	0	22.3663	NaN	NaN	22.4272	22.5199	0	0	0	0	0	Up-regulated	El VS Af	15.1963	0	22.4378	11.0389	6	6	6	13.4	13.4	13.4	65.91	0	15.486	315380000	27
SAR_8098s	splicing factor 3B subunit 1-like protein [Sarcoptes scabiei]	0	22.3608	NaN	22.3348	22.3733	22.6448	0	0	0	0	0	Up-regulated	El VS Af	15.4031	0	22.4284	10.8679	8	8	8	7.3	7.3	7.3	146.1	0	12.707	499340000	28
SAR_7046s	DNA-directed RNA polymerase II subunit RPB1-like isoform X3 [Dermatophagoides pteronyssinus]	0	22.1636	22.7403	22.1416	22.6623	NaN	0	0	0	0	0	Up-regulated	El VS Af	13.0138	0	22.4269	10.4805	4	4	4	3.5	3.5	3.5	200.23	0	9.9005	385470000	26
SAR_4834s	DFP2-like protein 5 [Sarcoptes scabiei]	1e-113	23.6346	20.6551	21.8825	22.4788	23.4179	0	0	0	0	0	Up-regulated	El VS Af	9.88938	0	22.4138	8.81693	9	8	8	48.2	48.2	48.2	18.013	0	18.363	808660000	52
SAR_7299s	calbindin-32-like [Dermatophagoides pteronyssinus]	0	22.6118	21.8998	22.5613	22.5656	NaN	0	0	0	0	0	Up-regulated	El VS Af	12.8072	0	22.4096	10.425	4	4	4	12.7	12.7	12.7	35.515	0	5.1161	353340000	23
SAR_6517s	Ig-like and fibronectin type-III domain-containing protein [Sarcoptes scabiei]	0	22.2792	21.8982	22.3121	22.758	22.7747	0	0	0	0	0	Up-regulated	El VS Af	14.0204	0	22.4044	10.3499	6	6	6	7.5	7.5	7.5	118.94	0	13.701	299870000	20
SAR_8528s	LIM domain-binding protein 2-like [Dermatophagoides pteronyssinus]	0	22.0894	NaN	22.3539	NaN	22.7477	0	0	0	0	0	Up-regulated	El VS Af	11.4015	0	22.397	10.4675	4	4	4	10.3	10.3	10.3	50.927	0	23.928	164680000	22
SAR_7414s	SWI/SNF-related subfamily D member 1-like protein [Sarcoptes scabiei]	0	22.4597	22.5572	22.4384	22.3874	22.0709	0	0	0	0	0	Up-regulated	El VS Af	16.411	0	22.3827	10.7471	3	3	3	7.6	7.6	7.6	61.061	0	4.9005	302400000	25
SAR_7036s	pre-mRNA-splicing factor ATP-dependent RNA helicase DHX15-like protein [Sarcoptes scabiei]	0	22.1086	22.8412	NaN	22.1858	22.373	0	0	0	0	0	Up-regulated	El VS Af	12.9115	0	22.3772	10.4354	9	9	9	20.4	20.4	20.4	82.283	0	23.265	607200000	39
SAR_7920s	squamous cell carcinoma antigen recognized by T-cells 3-like protein [Sarcoptes scabiei]	3e-143	22.1186	22.613	22.3696	22.5929	22.1428	0	0	0	0	0	Up-regulated	El VS Af	15.5548	0	22.3674	10.6222	5	5	5	6.8	6.8	6.8	112.08	0	5.9085	391700000	20
SAR_5715s	hypothetical protein QR98_0043370 [Sarcoptes scabiei]	0	22.5556	NaN	22.4978	NaN	22.0122	0	0	0	0	0	Up-regulated	El VS Af	11.6683	0	22.3552	10.516	5	5	5	15.4	15.4	15.4	53.416	0	26.902	557460000	36
SAR_1429s	lap4-like protein [Sarcoptes scabiei]	0	22.2924	21.9543	22.1893	22.519	22.7873	0	0	0	0	0	Up-regulated	El VS Af	14.5174	0	22.3485	10.4316	8	8	8	5.7	5.7	5.7	210.9	0	43.476	647360000	49
SAR_2920s	uncharacterized protein LOC113793137 [Dermatophagoides pteronyssinus]	9e-93	22.5585	NaN	22.1806	22.398	22.2516	0	0	0	0	0	Up-regulated	El VS Af	14.9573	0	22.3472	10.7773	3	3	3	18.9	18.9	18.9	27.048	0.00093677	3.844	173750000	17
SAR_9067s	hypothetical protein BLA29_001030 [Euroglyphus maynei]	0	22.6675	22.541	NaN	21.8762	22.2563	0	0	0	0	0	Up-regulated	El VS Af	12.7058	0	22.3352	10.3684	6	6	6	10.1	10.1	10.1	110.09	0	10.767	297970000	20
SAR_7189s	hypothetical protein QR98_0054890 [Sarcoptes scabiei]	0	22.1872	NaN	22.42	22.4688	22.2523	0	0	0	0	0	Up-regulated	El VS Af	15.6353	0	22.3321	10.8471	7	7	7	24.2	24.2	24.2	50.405	0	15.815	464140000	58
SAR_9103s	SCAN domain-containing protein 3-like [Sipha flava]	0	22.3467	22.4808	22.1608	NaN	NaN	0	0	0	0	0	Up-regulated	El VS Af	13.2783	0	22.3294	10.7989	3	3	3	4.9	4.9	4.9	75.61	0.0051414	2.6961	193170000	14
SAR_5850s	Sar s 27 allergen (serpin-like protein 2) [Sarcoptes scabiei]	0	22.8294	NaN	21.9147	22.1948	NaN	0	0	0	0	0	Up-regulated	El VS Af	10.4878	0	22.313	10.1533	2	2	2	4.1	4.1	4.1	64.667	0.0018165	3.38	146320000	8
SAR_690s	synapsin-like protein, partial [Sarcoptes scabiei]	0	NaN	NaN	22.3094	22.3979	22.2092	0	0	0	0	0	Up-regulated	El VS Af	14.6614	0	22.3055	10.9351	3	3	3	7.8	7.8	7.8	66.992	0	41.209	156120000	23
SAR_1219s	hypothetical protein QR98_0044440 [Sarcoptes scabiei]	2e-173	22.1628	NaN	21.9053	NaN	22.8241	0	0	0	0	0	Up-regulated	El VS Af	10.4567	0	22.2974	10.1359	3	3	3	13.6	13.6	13.6	46.722	0	101.98	174140000	26
SAR_5922s	chromodomain-helicase-DNA-binding protein Mi-2-like protein [Sarcoptes scabiei]	0	22.3558	22.7236	22.2252	22.3325	21.8394	0	0	0	0	0	Up-regulated	El VS Af	14.5275	0	22.2953	10.4104	7	7	6	5.4	5.4	4.7	214.81	0	11.856	354540000	31
SAR_5438s	UBX domain-containing protein 7-like protein [Sarcoptes scabiei]	0	NaN	22.3151	NaN	22.1293	22.4391	0	0	0	0	0	Up-regulated	El VS Af	13.3528	0	22.2945	10.7925	6	6	6	19.1	19.1	19.1	48.363	0	13.819	429010000	47
SAR_3399s	hypothetical protein QR98_0074030, partial [Sarcoptes scabiei]	0	22.2977	22.2464	22.1155	22.1264	22.4375	0	0	0	0	0	Up-regulated	El VS Af	17.5358	0	22.2447	10.8013	10	10	10	16.3	16.3	16.3	99.457	0	21.294	643530000	48
SAR_786s	39S ribosomal protein L24, mitochondrial-like protein [Sarcoptes scabiei]	0	21.9881	21.9336	22.0877	22.528	22.5829	0	0	0	0	0	Up-regulated	El VS Af	14.6118	0	22.2241	10.3958	3	3	3	16.7	16.7	16.7	30.165	0	5.9834	367290000	17
SAR_8156s	Sar s 22 allergen (lipid recognition domain containing protein) [Sarcoptes scabiei]	2e-75	21.8187	22.7295	21.8862	21.9879	22.3705	0	0	0	0	0	Up-regulated	El VS Af	13.8375	0	22.1586	10.2033	5	5	5	22.7	22.7	22.7	22.308	0	11.389	599930000	68
SAR_3691s	DNA replication licensing factor mcm4-A-like protein [Sarcoptes scabiei]	0	21.3061	23.5424	22.1639	21.8829	21.8514	0	0	0	0	0	Up-regulated	El VS Af	11.1255	0	22.1493	9.32626	22	22	22	30.4	30.4	30.4	100.82	0	56.918	2148000000	116
SAR_7500s	DNA replication licensing factor mcm7-like protein [Sarcoptes scabiei]	0	NaN	22.882	21.8889	NaN	21.6634	0	0	0	0	0	Up-regulated	El VS Af	9.62291	0	22.1448	9.74097	10	10	10	17.4	17.4	17.4	81.167	0	43.047	979660000	79
SAR_2272s	DnaJ domain containing protein 4 [Sarcoptes scabiei]	4e-156	NaN	NaN	22.1412	22.3406	21.9327	0	0	0	0	0	Up-regulated	El VS Af	12.6347	0	22.1382	10.6127	3	3	3	16.4	16.4	16.4	23.826	0	22.242	294700000	33
SAR_2090s	synaptotagmin-1-like isoform X2 [Dermatophagoides pteronyssinus]	0	22.2426	NaN	22.5582	21.703	22.0382	0	0	0	0	0	Up-regulated	El VS Af	12.6102	0	22.1355	10.259	4	4	4	11.9	11.9	11.9	59.848	0	20.317	204170000	19
SAR_3348s	V-type proton ATPase subunit D-like protein [Sarcoptes scabiei]	3e-166	NaN	NaN	22.0393	22.1738	22.1896	0	0	0	0	0	Up-regulated	El VS Af	14.9898	0	22.1342	10.8777	3	3	3	17.7	17.7	17.7	28.311	0.00092721	3.6874	245930000	14
SAR_8770s	beta-hexosaminidase subunit beta-like protein [Sarcoptes scabiei]	0	NaN	NaN	22.0871	22.0554	22.2417	0	0	0	0	0	Up-regulated	El VS Af	14.4992	0	22.1281	10.8363	3	3	3	6.7	6.7	6.7	68.32	0	18.913	185680000	22
SAR_4202s	COP9 signalosome complex subunit 6-like protein [Sarcoptes scabiei]	0	NaN	22.3134	22.0913	21.9722	NaN	0	0	0	0	0	Up-regulated	El VS Af	13.0596	0	22.1256	10.6732	3	3	3	11.6	11.6	11.6	41.338	0.00047733	4.2338	534530000	14
SAR_4596s	hypothetical protein QR98_0013660 [Sarcoptes scabiei]	0	22.0739	21.9468	22.3556	22.1671	22.0022	0	0	0	0	0	Up-regulated	El VS Af	16.858	0	22.1091	10.6714	7	7	7	23.9	23.9	23.9	34.704	0	31.372	543830000	36
SAR_5840s	DNA replication licensing factor Mcm3-like protein [Sarcoptes scabiei]	0	22.0419	23.6721	21.9019	21.3639	21.5518	0	0	0	0	0	Up-regulated	El VS Af	10.8119	0	22.1063	9.17407	13	13	13	14.2	14.2	14.2	125.91	0	16.586	1197900000	43
SAR_2385s	mitochondrial import receptor subunit TOM70-like protein [Sarcoptes scabiei]	0	22.2119	22.1045	21.829	22.3049	22.0677	0	0	0	0	0	Up-regulated	El VS Af	16.4692	0	22.1036	10.6252	6	6	6	14.2	14.2	14.2	59.338	0	38.898	632950000	40
SAR_79s	thrombospondin-like protein [Sarcoptes scabiei]	0	21.9176	NaN	21.6398	22.3538	22.4571	0	0	0	0	0	Up-regulated	El VS Af	12.4193	0	22.0921	10.1921	4	4	4	13.5	13.5	13.5	38.286	0	11.015	225780000	20
SAR_6557s	histone acetyltransferase type B catalytic subunit-like protein [Sarcoptes scabiei]	0	21.6699	23.2357	22.0414	21.5334	21.8367	0	0	0	0	0	Up-regulated	El VS Af	11.8268	0	22.0634	9.5715	10	10	10	28.9	28.9	28.9	52.656	0	40.532	986610000	82
SAR_3897s	hypothetical protein BLA29_010263, partial [Euroglyphus maynei]	5e-99	21.9968	22.0257	NaN	22.0926	NaN	0	0	0	0	0	Up-regulated	El VS Af	16.3315	0	22.0384	10.9062	3	3	3	24.2	24.2	24.2	21.145	0	8.5171	310370000	32
SAR_7723s	s-adenosyl methionine synthetase-like protein [Sarcoptes scabiei]	0	NaN	22.7795	21.646	21.656	NaN	0	0	0	0	0	Up-regulated	El VS Af	9.59616	0	22.0272	9.68346	4	4	4	13.2	13.2	13.2	49.39	0	9.2802	536500000	39
SAR_2654s	hypothetical protein QR98_0096030 [Sarcoptes scabiei]	0	21.7947	NaN	NaN	21.9079	22.3659	0	0	0	0	0	Up-regulated	El VS Af	11.5946	0	22.0228	10.3514	4	4	4	5.2	5.2	5.2	134.03	0	5.2385	360410000	27
SAR_2605s	serine/threonine-protein phosphatase 6 regulatory subunit 3-like protein [Sarcoptes scabiei]	0	21.6102	22.7246	22.1386	21.6828	21.9281	0	0	0	0	0	Up-regulated	El VS Af	13.2844	0	22.0169	10.0073	5	5	5	9.2	9.2	9.2	118.22	0	35.439	602590000	34
SAR_131s	NDRG3-like protein 1 [Sarcoptes scabiei]	0	21.646	22.131	22.2035	NaN	NaN	0	0	0	0	0	Up-regulated	El VS Af	11.5854	0	21.9935	10.3362	3	3	3	9.1	9.1	9.1	40.802	0	51.199	389410000	22
SAR_1184s	sphingomyelin phosphodiesterase D SpaSicTox-betaIF1-like protein [Sarcoptes scabiei]	0	22.0196	22.2579	22.197	21.4501	21.9427	0	0	0	0	0	Up-regulated	El VS Af	14.4486	0	21.9735	10.2545	4	4	4	13.1	13.1	13.1	43.7	0	5.7793	595230000	35
SAR_4195s	UPF0160 protein MYG1, mitochondrial-like protein [Sarcoptes scabiei]	0	NaN	21.9928	21.4514	22.0039	22.2167	0	0	0	0	0	Up-regulated	El VS Af	12.868	0	21.9162	10.2249	6	6	6	24.5	24.5	24.5	35.921	0	10.237	378470000	29
SAR_3247s	glycogen synthase kinase-3-like [Dermatophagoides pteronyssinus]	0	21.9594	21.5038	NaN	22.1597	21.9228	0	0	0	0	0	Up-regulated	El VS Af	13.3804	0	21.8864	10.3189	2	2	2	4.9	4.9	4.9	63.89	0	15.583	190120000	27
SAR_1405s	aldehyde dehydrogenase X, mitochondrial-like protein [Sarcoptes scabiei]	0	21.486	22.1831	21.8231	22.0658	21.7967	0	0	0	0	0	Up-regulated	El VS Af	15.0163	0	21.8709	10.3131	5	5	5	4.5	4.5	4.5	144.07	0	5.9347	533840000	34
SAR_346s	hypothetical protein QR98_0083540 [Sarcoptes scabiei]	0	NaN	NaN	21.476	22.3506	21.7278	0	0	0	0	0	Up-regulated	El VS Af	10.5379	0	21.8515	9.97861	3	3	3	13.6	13.6	13.6	29.956	0.0018307	3.4839	325890000	21
SAR_9099s	methyl-CpG-binding domain protein 2-like protein [Sarcoptes scabiei]	0	21.7723	21.8694	21.3647	22.0337	22.1187	0	0	0	0	0	Up-regulated	El VS Af	14.7107	0	21.8318	10.2421	4	4	4	18.7	18.7	18.7	31.048	0	5.9547	245030000	22
SAR_2544s	uncharacterized protein LOC113796211 [Dermatophagoides pteronyssinus]	4e-68	NaN	21.7674	21.7218	NaN	21.74	0	0	0	0	0	Up-regulated	El VS Af	18.2798	0	21.7431	10.8192	2	2	2	18	18	18	23.661	0	112.5	170170000	28
SAR_3219s	mortality factor 4 like 1-like protein [Sarcoptes scabiei]	0	21.6459	21.8386	21.681	NaN	NaN	0	0	0	0	0	Up-regulated	El VS Af	14.3747	0	21.7218	10.6309	3	3	3	10	10	10	55.697	0	7.761	140950000	15
SAR_6363s	hypothetical protein QR98_0034400 [Sarcoptes scabiei]	7e-117	21.8423	21.0368	NaN	21.0404	22.5736	0	0	0	0	0	Up-regulated	El VS Af	10.3493	0	21.6233	9.30361	3	3	3	21.2	21.2	21.2	19.106	0.00047192	4.008	147300000	9
SAR_4675s	RNA-binding protein 39-like protein [Sarcoptes scabiei]	0	NaN	21.6564	21.4529	21.6432	21.699	0	0	0	0	0	Up-regulated	El VS Af	16.1533	0	21.6129	10.5532	3	3	3	10.5	10.5	10.5	56.361	0.0026478	3.0145	150190000	8
SAR_9072s	hypothetical protein QR98_0003750 [Sarcoptes scabiei]	0	20.8685	21.7599	NaN	21.4253	21.8273	0	0	0	0	0	Up-regulated	El VS Af	11.9133	0	21.4702	9.79328	6	6	6	5.3	5.3	5.3	136	0	21.104	327590000	28
SAR_7659s	PHD finger-like domain-containing protein 5A [Dermatophagoides pteronyssinus] >gi	5e-72	NaN	21.3413	21.6511	21.276	NaN	0	0	0	0	0	Up-regulated	El VS Af	12.5951	0	21.4228	10.2772	2	2	2	19.8	19.8	19.8	12.386	0	17.463	170260000	16
SAR_8865s	hypothetical protein QR98_0020480 [Sarcoptes scabiei]	0	27.7066	26.5569	26.9493	27.4058	27.8193	17.5462	16.3108	16.8515	NaN	NaN	Up-regulated	El VS Af	6.60535	0	10.3847	4.30969	74	74	74	78.1	78.1	78.1	79.333	0	323.31	46599000000	1122
SAR_5723s	hypothetical protein QR98_0005940 [Sarcoptes scabiei]	1e-137	30.0368	29.326	29.9454	30.1203	30.1941	20.9682	21.0013	21.2929	21.1127	21.0395	Up-regulated	El VS Af	10.7734	0	8.8416	4.08261	12	12	12	34.3	34.3	34.3	20.738	0	323.31	96083000000	678
SAR_8412s	hypothetical protein QR98_0095540 [Sarcoptes scabiei]	1e-89	30.0231	29.2181	29.625	29.833	29.7308	21.6301	23.2413	22.3202	21.4434	21.6228	Up-regulated	El VS Af	7.59883	0	7.63444	3.23618	5	5	5	42.1	42.1	42.1	15.461	0	323.31	50548000000	251
SAR_6651s	cuticular protein-like protein 8 [Sarcoptes scabiei]	0	27.1414	25.4984	26.1309	26.5552	27.1138	18.705	20.3508	21.2176	17.6001	20.1763	Up-regulated	El VS Af	4.94292	0	6.87798	2.53274	19	19	17	54	54	54	39.539	0	323.31	22495000000	447
SAR_4497s	structural constituent of cuticle-like protein [Sarcoptes scabiei]	4e-113	26.9577	25.6457	26.2025	26.5962	26.9704	19.8866	NaN	20.0156	NaN	19.6788	Up-regulated	El VS Af	5.91046	0	6.61417	2.82462	9	9	9	54.1	54.1	54.1	27.83	0	323.31	10008000000	234
SAR_2072s	hypothetical protein QR98_0001890 [Sarcoptes scabiei]	0	27.8218	27.921	26.9682	27.5044	28.2582	NaN	NaN	20.3458	22.256	21.5426	Up-regulated	El VS Af	4.82062	0	6.31325	2.52532	20	20	20	39.1	39.1	39.1	66.783	0	323.31	64575000000	807
SAR_4385s	DFP2-like protein 35 [Sarcoptes scabiei]	2e-90	30.6553	29.507	29.8482	30.4061	30.5857	23.3616	24.112	24.1932	24.1209	24.1481	Up-regulated	El VS Af	7.82615	0	6.2133	2.73296	15	15	13	69.8	69.8	69.8	24.632	0	323.31	215770000000	1163
SAR_4391s	DFP2-like protein 1 [Sarcoptes scabiei]	1e-164	29.1833	27.8822	28.5402	28.9043	29.104	22.2205	23.4409	22.9461	23.0247	23.2647	Up-regulated	El VS Af	7.05845	0	5.74342	2.47933	12	10	9	71.1	71.1	71.1	23.706	0	323.31	69350000000	712
SAR_5597s	hypothetical protein QR98_0056560 [Sarcoptes scabiei]	3e-66	27.909	27.3644	28.0266	28.5285	28.3991	21.5353	22.4196	22.3946	22.7045	22.9368	Up-regulated	El VS Af	7.02981	0	5.64736	2.44066	4	4	4	40.8	40.8	40.8	11.918	0	16.279	24991000000	214
SAR_9116s	DFP2-like protein 12 [Sarcoptes scabiei]	2e-138	31.1388	30.0588	30.4274	30.9051	31.0904	25.0068	25.2343	25.4564	25.1436	24.8092	Up-regulated	El VS Af	7.98479	0	5.59404	2.50284	10	8	7	51.6	44.3	33.8	29.121	0	323.31	114570000000	969
SAR_672s	DFP2-like protein 38 [Sarcoptes scabiei]	3e-149	29.537	27.9417	28.2892	28.6915	29.5511	23.3843	22.5196	24.4273	23.4595	23.5497	Up-regulated	El VS Af	5.66943	0	5.33402	2.18212	20	20	16	53.8	53.8	49.4	46.775	0	323.31	29011000000	417
SAR_5505s	fasciclin-1-like protein [Sarcoptes scabiei]	0	25.7536	25.8209	25.9868	26.0986	25.8201	19.8945	20.3928	20.3646	21.6693	21.0828	Up-regulated	El VS Af	6.71669	0	5.2152	2.24999	22	22	22	35.3	35.3	35.3	77.519	0	221.5	8580800000	296
SAR_1158s	RNA-binding protein-like protein 3 [Sarcoptes scabiei]	7e-71	26.3056	26.3786	26.2958	26.0831	26.1722	22.1636	20.0621	NaN	NaN	21.4731	Up-regulated	El VS Af	4.46747	0	5.01413	2.04069	7	7	7	38.8	38.8	38.8	19.001	0	190.64	5630900000	147
SAR_1601s	splicing factor, proline- and glutamine-rich-like protein [Sarcoptes scabiei]	0	24.5695	24.6523	24.4486	24.9054	24.916	19.3979	20.6912	19.3218	20.0007	19.4158	Up-regulated	El VS Af	6.99107	0	4.93288	2.16611	19	19	19	37.6	37.6	37.6	66.715	0	150.1	5634100000	274
SAR_9111s	DFP2-like protein 13 [Sarcoptes scabiei]	0	29.3455	28.3013	28.491	28.9781	29.2872	24.0672	24.346	23.957	24.4079	24.0926	Up-regulated	El VS Af	7.51767	0	4.70648	2.11367	13	13	13	62	62	62	30.349	0	323.31	73617000000	857
SAR_1227s	myelin expression factor 2-like protein [Sarcoptes scabiei]	0	24.6966	24.9735	24.5947	24.0384	24.3171	19.7182	19.918	21.4367	18.9921	21.1732	Up-regulated	El VS Af	4.65099	0	4.27642	1.71923	22	22	22	35.4	35.4	35.4	69.958	0	103.6	5013900000	235
SAR_8991s	histone H2B.3-like protein [Sarcoptes scabiei]	2e-83	31.467	32.2122	31.4718	32.0216	31.784	27.4388	27.1977	28.1124	27.9331	28.2129	Up-regulated	El VS Af	6.69124	0	4.01234	1.78612	15	15	6	73.8	73.8	30.2	13.993	0	323.31	283190000000	1160
SAR_8026s	serrate RNA effector molecule B-like protein [Sarcoptes scabiei]	0	25.4062	25.6556	25.2862	25.4131	25.6966	21.8903	NaN	22.0549	NaN	20.5943	Up-regulated	El VS Af	4.53249	0	3.97837	1.69052	31	31	31	40	40	40	100.87	0	171.13	8732400000	353
SAR_8993s	hypothetical protein SETIT_7G212600v2 [Setaria italica]	2e-65	30.2234	31.0566	30.6404	30.2637	30.0042	26.1294	26.0709	26.8778	26.5863	26.933	Up-regulated	El VS Af	6.43794	0	3.91818	1.73419	21	21	21	61.5	61.5	61.5	11.367	0	323.31	542600000000	2907
SAR_5828s	histone H1-like protein 1 [Sarcoptes scabiei]	4e-135	28.0951	28.1543	28.1566	27.6113	28.0756	24.2473	23.2317	24.6942	23.8087	24.5967	Up-regulated	El VS Af	6.06073	0	3.90286	1.70498	15	15	11	42.5	42.5	33	23.708	0	323.31	41418000000	841
SAR_6020s	hypothetical protein QR98_0015120 [Sarcoptes scabiei]	0	28.5359	27.432	28.295	28.5681	28.4703	24.0947	24.4936	24.5388	24.4499	24.3803	Up-regulated	El VS Af	6.8535	0	3.8688	1.73763	15	15	15	64.9	64.9	64.9	29.211	0	323.31	39666000000	545
SAR_2522s	failed axon connections-like protein [Sarcoptes scabiei]	0	28.025	27.9235	28.0516	27.6657	27.8935	23.944	24.574	24.3497	24.3778	23.9898	Up-regulated	El VS Af	8.33909	0	3.6648	1.71339	36	36	36	75.9	75.9	75.9	46.186	0	323.31	46725000000	845
SAR_5268s	septin-2-like protein 1 [Sarcoptes scabiei]	0	25.0928	25.0719	24.893	24.9431	24.7591	20.9655	22.092	21.4711	21.3834	20.7002	Up-regulated	El VS Af	6.36234	0	3.62954	1.6162	18	18	18	45.5	45.5	45.5	54.901	0	192.78	6272800000	278
SAR_8992s	uncharacterized protein LOC113564769 [Drosophila erecta]	2e-150	31.4957	32.3242	31.7168	31.7425	30.9893	27.8216	27.9458	28.537	28.3057	28.5772	Up-regulated	El VS Af	5.91728	0	3.41624	1.50883	25	25	4	71.2	71.2	22.1	25.028	0	323.31	705000000000	1861
SAR_4204s	cuticular protein-like protein 9 [Sarcoptes scabiei]	5e-113	30.1471	29.1769	30.331	30.0984	30.0938	26.4324	26.5567	27.0079	26.3663	26.6745	Up-regulated	El VS Af	6.29451	0	3.36188	1.50606	9	9	9	59.6	59.6	59.6	17.587	0	323.31	75208000000	869
SAR_1823s	TAR DNA-binding protein 43-like [Dermatophagoides pteronyssinus]	3e-158	26.2816	26.0927	26.2638	26.3086	26.5311	22.0281	23.3337	23.058	22.8851	23.3684	Up-regulated	El VS Af	6.00067	0	3.3609	1.49144	25	25	25	56.7	56.7	56.7	57.62	0	323.31	9312800000	358
SAR_8069s	High mobility group protein B3-like protein [Sarcoptes scabiei]	0	25.5616	25.5439	25.6722	25.5844	25.8394	21.6407	22.506	22.1037	22.7256	22.6788	Up-regulated	El VS Af	6.55632	0	3.30934	1.49641	17	17	17	31.4	31.4	31.4	38.507	0	323.31	9884300000	415
SAR_8151s	ZXD family zinc finger protein [Sarcoptes scabiei]	0	25.0206	24.9869	24.7875	25.308	24.9584	20.9545	22.0434	NaN	21.8787	22.0642	Up-regulated	El VS Af	5.45099	0.000157729	3.27708	1.45626	16	16	16	25.6	25.6	25.6	84.623	0	155.37	3804500000	199
SAR_4539s	hypothetical protein QR98_0066270 [Sarcoptes scabiei]	1e-47	29.2464	28.9394	29.2813	29.0183	28.2415	25.1592	26.1398	25.8333	25.7647	25.801	Up-regulated	El VS Af	5.93708	0.000320755	3.20578	1.42706	3	3	3	35	35	35	16.593	0	323.31	33094000000	281
SAR_1631s	RNA-binding protein 8A-like protein [Sarcoptes scabiei]	1e-105	24.3611	24.423	24.3231	24.2606	24.8677	21.0049	21.7668	21.3657	21.6066	21.2097	Up-regulated	El VS Af	6.94858	0.00536463	3.05636	1.40589	10	10	10	60.1	60.1	60.1	17.314	0	248.72	4303000000	204
SAR_8656s	4-aminobutyrate aminotransferase, mitochondrial-like protein [Sarcoptes scabiei]	0	23.8263	23.7103	23.8468	23.9389	23.5522	26.9738	27.0144	26.4132	26.9048	26.6301	Down-regulated	El VS Af	7.81774	0.00238871	-3.01236	-1.41232	31	31	31	62.3	62.3	62.3	56.243	0	323.31	21229000000	340
SAR_3304s	multifunctional protein ADE2-like protein [Sarcoptes scabiei]	0	25.2637	25.2998	25.6413	25.5167	25.258	28.1467	28.6037	28.4034	28.5436	28.4677	Down-regulated	El VS Af	8.46772	0.000157978	-3.03712	-1.43878	48	48	48	68.3	68.3	68.3	49.892	0	323.31	103410000000	1188
SAR_883s	glutamine synthetase-like protein 2 [Sarcoptes scabiei]	0	24.9883	24.6599	25.2958	25.1834	25.1902	28.0109	28.3683	27.976	28.1635	28.1066	Down-regulated	El VS Af	7.89338	0.00015748	-3.06154	-1.43591	34	34	34	90.2	90.2	90.2	40.883	0	323.31	105850000000	1087
SAR_1265s	amidophosphoribosyltransferase-like [Dermatophagoides pteronyssinus]	0	21.2604	21.1786	21.2082	21.763	21.0786	24.926	24.7921	24.2351	24.4634	24.3988	Down-regulated	El VS Af	7.14163	0	-3.26532	-1.50088	13	13	13	23	23	23	70.479	0	42.75	3424500000	120
SAR_3596s	Haloacid dehalogenase-like hydrolase domain-containing protein [Sarcoptes scabiei]	0	21.9459	21.2833	22.689	23.0139	22.7648	25.5167	26.1748	25.3238	25.708	25.4867	Down-regulated	El VS Af	4.87872	0.0058	-3.30262	-1.40504	11	11	11	24.2	24.2	24.2	31.836	0	323.31	7232500000	133
SAR_8325s	hypothetical protein QR98_0086810 [Sarcoptes scabiei]	0	21.9734	NaN	22.2984	22.3981	NaN	25.4886	25.8652	25.2605	25.768	25.3982	Down-regulated	El VS Af	5.82614	0	-3.3328	-1.5303	7	7	7	25.7	25.7	25.7	31.183	0	73.813	4318900000	86
SAR_4209s	phosphoribosylformylglycinamidine synthase-like protein [Sarcoptes scabiei]	0	21.8166	20.4737	21.9781	22.2759	22.1395	24.7814	25.2348	25.2437	25.3811	24.982	Down-regulated	El VS Af	5.03796	0	-3.38784	-1.44639	33	33	33	33.4	33.4	33.4	143.58	0	323.31	13770000000	314
SAR_7516s	cytochrome c oxidase subunit 6A1, mitochondrial-like protein [Sarcoptes scabiei]	6e-75	23.7172	23.4538	23.3469	NaN	NaN	26.7962	27.074	26.8235	26.8348	27.1336	Down-regulated	El VS Af	6.82719	0	-3.42645	-1.61317	3	3	3	16.1	16.1	16.1	13.174	0	92.464	7369300000	80
SAR_2391s	soluble calcium-activated nucleotidase 1-like protein [Sarcoptes scabiei]	0	21.0283	22.3833	21.7922	21.2763	NaN	24.1587	26.1011	25.1317	24.9906	25.2699	Down-regulated	El VS Af	4.03522	0.0011303	-3.51038	-1.43892	19	19	19	48.1	48.1	48.1	45.535	0	101.2	8289900000	178
SAR_5634s	macrophage migration inhibitory factor-like protein 3 [Sarcoptes scabiei]	2e-71	22.9534	22.4113	23.1389	23.2745	23.1101	26.7948	27.0724	26.4288	26.3527	26.4371	Down-regulated	El VS Af	7.00638	0	-3.63952	-1.65157	9	9	9	92.2	92.2	92.2	12.841	0	140.1	12856000000	161
SAR_3784s	aminomethyltransferase, mitochondrial-like protein [Sarcoptes scabiei]	0	22.4447	21.0849	23.0508	22.867	22.6484	25.6339	26.6089	26.0564	26.0678	26.017	Down-regulated	El VS Af	4.93195	0	-3.65764	-1.53562	35	35	35	67.2	67.2	67.2	46.911	0	323.31	20088000000	455
SAR_5463s	isovaleryl-CoA dehydrogenase, mitochondrial-like protein [Sarcoptes scabiei]	0	21.556	21.5186	21.9266	22.8535	21.3615	25.1911	25.725	25.5991	25.6933	25.5311	Down-regulated	El VS Af	5.92848	0	-3.70468	-1.62095	11	11	11	30.5	30.5	30.5	52.943	0	208.51	5523200000	124
SAR_4865s	hypothetical protein QR98_0098550, partial [Sarcoptes scabiei]	1e-123	30.0675	30.1422	30.3299	30.0565	29.3843	33.6088	33.8608	33.4731	34.0929	33.8064	Down-regulated	El VS Af	7.31437	0	-3.77232	-1.72029	11	11	11	26.4	26.4	26.4	39.981	0	323.31	1535100000000	4603
SAR_1778s	Sar s 30 allergen (ferritin-like protein 3) [Sarcoptes scabiei]	5e-125	21.5678	21.5451	22.6138	23.47	22.2148	25.6902	26.2648	26.3625	26.2367	26.2453	Down-regulated	El VS Af	5.14987	0	-3.8776	-1.63029	11	11	11	88.3	88.3	88.3	20.534	0	280.81	8330300000	185
SAR_6017s	group 3 allergen SMIPP-S Yv4005G12 [Sarcoptes scabiei]	6e-178	24.6304	25.2069	25.3236	25.9114	24.8716	29.2481	29.4038	28.8173	29.2966	28.9023	Down-regulated	El VS Af	6.62694	0	-3.94484	-1.75567	10	10	10	53.2	53.2	53.2	27.596	0	323.31	80147000000	701
SAR_8121s	hypothetical protein QR98_0083380 [Sarcoptes scabiei]	9e-169	22.145	23.4639	23.9009	24.5758	24.0614	27.5675	27.8631	27.1078	27.9016	27.4455	Down-regulated	El VS Af	4.74727	0	-3.9477	-1.6202	18	18	18	53	53	53	26.323	0	323.31	23243000000	352
SAR_4730s	acid methyltransferase-like protein [Sarcoptes scabiei]	3e-172	20.3784	NaN	20.7371	21.202	NaN	24.7376	25.2926	24.2775	24.6835	24.9903	Down-regulated	El VS Af	5.1081	0	-4.0238	-1.76138	18	18	18	74.1	74.1	74.1	32.575	0	314.47	5820700000	142
SAR_1272s	Glutathione S-transferase delta class 3 [Sarcoptes scabiei]	6e-163	25.3382	24.9888	25.9294	25.8575	25.3277	29.1816	29.8545	29.2873	29.7592	29.5752	Down-regulated	El VS Af	7.10035	0	-4.04324	-1.8212	20	20	20	64.7	64.7	64.7	23.278	0	323.31	137590000000	890
SAR_4617s	phospholipid hydroperoxide glutathione peroxidase, mitochondrial-like protein [Sarcoptes scabiei]	0	NaN	20.7065	21.288	20.968	NaN	25.3073	25.5139	25.0073	25.5245	24.6297	Down-regulated	El VS Af	5.47413	0	-4.20904	-1.86428	12	12	12	56.3	56.3	56.3	25.525	0	217.73	5477600000	103
SAR_1304s	4-hydroxyphenylpyruvate dioxygenase-like protein 2 [Sarcoptes scabiei]	0	23.3973	22.0446	23.531	23.4742	23.0916	27.2982	27.6353	27.2719	27.4478	27.4171	Down-regulated	El VS Af	6.45222	0	-4.30632	-1.88554	31	31	31	69.5	69.5	69.5	44.285	0	323.31	47336000000	602
SAR_1031s	branched-chain-amino-acid aminotransferase, cytosolic-like protein [Sarcoptes scabiei]	0	19.0587	NaN	NaN	20.836	20.1542	23.8974	24.9898	24.1969	24.4033	24.5072	Down-regulated	El VS Af	4.18105	0	-4.38262	-1.79005	13	13	13	57	57	57	37.373	0	87.298	3844300000	113
SAR_5428s	DFP2-like protein 20 [Sarcoptes scabiei]	0	28.5894	28.5909	27.5662	27.3148	27.3457	32.5194	32.2326	31.9593	32.6076	32.1422	Down-regulated	El VS Af	6.16997	0	-4.41082	-1.90431	17	17	17	51.9	51.9	51.9	46.67	0	323.31	1288100000000	3043
SAR_4025s	Galectin-like protein 2 [Sarcoptes scabiei]	0	20.7626	NaN	19.2187	19.1501	20.3718	24.4821	24.4323	23.8753	24.4873	24.415	Down-regulated	El VS Af	5.12308	0	-4.4626	-1.87394	18	18	18	44.9	44.9	44.9	50.969	0	89.42	5190300000	154
SAR_6042s	PDZ and LIM domain protein Zasp-like [Dermatophagoides pteronyssinus]	0	21.7331	20.9625	21.7515	22.1772	21.8636	26.0186	26.5049	25.9409	26.3541	26.1424	Down-regulated	El VS Af	7.37017	0	-4.4946	-2.0191	34	34	34	58.3	58.3	58.3	89.804	0	323.31	25193000000	449
SAR_3109s	alpha-L-fucosidase-like protein [Sarcoptes scabiei]	0	20.5598	NaN	20.7647	21.3204	21.13	25.6409	25.6623	25.1833	25.5734	25.3448	Down-regulated	El VS Af	7.32743	0	-4.53722	-2.07689	20	20	20	41.3	41.3	41.3	56.127	0	323.31	8196300000	171
SAR_599s	fructose-1,6-bisphosphatase 1-like protein [Sarcoptes scabiei]	2e-168	21.7721	20.8207	20.2991	21.9486	22.3929	25.4196	25.9992	26.2348	26.2249	26.2607	Down-regulated	El VS Af	5.38222	0	-4.58116	-1.89582	10	10	10	36.1	36.1	36.1	27.554	0	323.31	6056600000	153
SAR_1453s	phosphoribosylglycinamide formyltransferase-like protein [Sarcoptes scabiei]	0	18.8999	19.4197	21.151	21.5683	20.9523	25.1375	25.4065	24.9619	24.786	25.0098	Down-regulated	El VS Af	4.64775	0	-4.6621	-1.84134	20	20	20	39.8	39.8	39.8	53.716	0	76.334	5909700000	133
SAR_1452s	GARS/AIRS/GART-like protein [Sarcoptes scabiei]	0	21.3116	21.2716	21.6705	21.9488	18.1286	26.0858	25.9863	25.6138	25.7867	25.4387	Down-regulated	El VS Af	3.93423	0	-4.91604	-1.81701	18	18	18	45.3	45.3	45.3	50.467	0	142.88	6879000000	167
SAR_3320s	DEAD/DEAH box helicase and Papain domain containing protein [Sarcoptes scabiei]	0	23.1714	23.2289	23.8281	23.632	23.2101	28.7977	28.6716	28.4178	28.8139	28.4664	Down-regulated	El VS Af	9.14945	0	-5.21938	-2.42044	14	14	14	50.3	50.3	50.3	39.828	0	323.31	65975000000	504
SAR_853s	Uncharasterised	0	22.8901	22.9503	22.7406	23.1909	22.828	27.7989	28.4684	28.49	27.9689	28.2263	Down-regulated	El VS Af	9.19227	0	-5.27052	-2.44462	7	7	7	60.6	60.6	60.6	16.092	0	323.31	59450000000	275
SAR_8249s	purine nucleoside phosphorylase-like protein [Sarcoptes scabiei]	0	18.4167	NaN	20.7711	19.3719	18.4489	25.0399	25.6191	24.822	25.2648	25.0839	Down-regulated	El VS Af	5.10599	0	-5.91379	-2.35759	14	14	14	43.4	43.4	43.4	31.392	0	323.31	8604900000	194
SAR_7099s	cysteine rich trypsin inhibitor-like domain containing protein [Sarcoptes scabiei]	2e-149	0	0	0	0	0	21.5234	NaN	NaN	20.9428	20.1113	Down-regulated	El VS Af	9.2316	0	-20.8592	-9.07213	5	5	3	17.8	17.8	16.4	163.8	0	70.495	225020000	20
SAR_5854s	signal recognition particle 19 kDa protein-like protein [Sarcoptes scabiei]	2e-125	0	0	0	0	0	NaN	NaN	20.9985	21.1284	21.0924	Down-regulated	El VS Af	15.4044	0	-21.0731	-10.3897	3	3	3	16	16	16	21.004	0	8.6425	376300000	29
SAR_2085s	GDP-fucose protein O-fucosyltransferase 1-like protein [Sarcoptes scabiei]	0	0	0	0	0	0	NaN	21.1381	21.3628	21.2629	21.3053	Down-regulated	El VS Af	16.5186	0	-21.2673	-10.4156	3	3	3	9.6	9.6	9.6	49.46	0	5.0037	231670000	11
SAR_2902s	high mobility group protein-like protein [Sarcoptes scabiei]	0	0	0	0	0	0	22.0093	NaN	20.8554	21.0438	NaN	Down-regulated	El VS Af	9.64245	0	-21.3028	-9.42184	4	4	4	11.6	11.6	11.6	36.651	0	4.7083	361900000	18
SAR_8898s	uncharacterized protein LOC113794342 [Dermatophagoides pteronyssinus]	8e-179	0	0	0	0	0	21.1354	21.3966	NaN	NaN	21.3928	Down-regulated	El VS Af	13.3408	0	-21.3083	-10.3281	2	2	2	7.8	7.8	7.8	53.776	0	4.9596	258480000	22
SAR_8377s	histone deacetylase complex subunit SAP18-like protein [Sarcoptes scabiei]	1e-126	0	0	0	0	0	NaN	21.4799	21.0069	NaN	21.535	Down-regulated	El VS Af	11.6194	0	-21.3406	-10.0549	5	5	5	25.8	25.8	25.8	20.298	0	19.565	294090000	25
SAR_1210s	3-hydroxyacyl-CoA dehydrogenase-like protein 2 [Sarcoptes scabiei]	3e-165	0	0	0	0	0	21.4461	NaN	21.409	21.4459	NaN	Down-regulated	El VS Af	18.4298	0	-21.4337	-10.6688	3	3	3	16	16	16	25.719	0	71.722	208040000	24
SAR_5392s	endothelin-converting enzyme 1-like protein 3 [Sarcoptes scabiei]	0	0	0	0	0	0	21.3673	21.7563	NaN	21.1803	NaN	Down-regulated	El VS Af	11.5993	0	-21.4346	-10.0921	4	4	4	4.9	4.9	4.9	93.041	0.00092507	3.6764	272070000	15
SAR_3403s	mitochondrial import inner membrane translocase subunit TIM50-C-like protein [Sarcoptes scabiei]	0	0	0	0	0	0	NaN	NaN	21.3992	21.5013	21.4961	Down-regulated	El VS Af	15.8533	0	-21.4655	-10.6042	3	3	3	8.6	8.6	8.6	47.448	0.0039147	2.8235	287340000	19
SAR_6098s	hypothetical protein QR98_0090530 [Sarcoptes scabiei]	1e-145	0	0	0	0	0	21.2791	21.8533	NaN	NaN	21.5702	Down-regulated	El VS Af	11.6758	0	-21.5675	-10.1683	1	1	1	8.7	8.7	8.7	25.632	0	109.51	196130000	15
SAR_7764s	hypothetical protein QR98_0097270, partial [Sarcoptes scabiei]	0	0	0	0	0	0	21.6786	21.3447	21.3613	NaN	21.9986	Down-regulated	El VS Af	12.9874	0	-21.5958	-10.111	7	7	7	12.4	12.4	12.4	105.59	0	23.677	261080000	15
SAR_8114s	hypothetical protein BLA29_007174 [Euroglyphus maynei]	3e-81	0	0	0	0	0	NaN	21.7221	21.6654	21.689	21.4367	Down-regulated	El VS Af	15.6314	0	-21.6283	-10.5144	4	4	4	22.6	22.6	22.6	27.119	0	6.6695	267190000	16
SAR_4718s	phosphatidylinositide phosphatase SAC1-like protein [Sarcoptes scabiei]	0	0	0	0	0	0	NaN	21.651	21.3619	22.0345	21.5538	Down-regulated	El VS Af	13.267	0	-21.6503	-10.192	3	3	3	4.4	4.4	4.4	133.8	0.00047939	4.3352	245390000	11
SAR_6831s	delta-aminolevulinic acid dehydratase-like protein [Sarcoptes scabiei]	0	0	0	0	0	0	21.7302	NaN	21.4945	NaN	21.7557	Down-regulated	El VS Af	13.4848	0	-21.6601	-10.511	3	3	3	12.4	12.4	12.4	33.805	0.00047574	4.1954	189070000	11
SAR_5491s	PREDICTED: UPF0047 protein YjbQ-like [Rhagoletis zephyria]	5e-86	0	0	0	0	0	21.6917	NaN	21.303	21.9261	21.8824	Down-regulated	El VS Af	13.2617	0	-21.7008	-10.2134	4	4	4	25.2	25.2	25.2	23.914	0	7.8499	368840000	19
SAR_920s	nicotinate-nucleotide pyrophosphorylase [carboxylating]-like protein [Sarcoptes scabiei]	0	0	0	0	0	0	21.6105	21.4946	21.8632	21.9701	21.7354	Down-regulated	El VS Af	16.2069	0	-21.7348	-10.4236	3	3	3	12.3	12.3	12.3	32.727	0.00092208	3.6247	297620000	29
SAR_1390s	E3 ubiquitin-protein ligase HERC4-like protein [Sarcoptes scabiei]	0	0	0	0	0	0	NaN	21.9061	21.5061	NaN	21.8809	Down-regulated	El VS Af	12.3459	0	-21.7644	-10.3914	4	4	4	5.6	5.6	5.6	101.59	0	5.3021	497970000	17
SAR_1288s	hypothetical protein QR98_0060370 [Sarcoptes scabiei]	0	0	0	0	0	0	22.4371	NaN	21.4711	NaN	21.4512	Down-regulated	El VS Af	9.94539	0	-21.7865	-9.73647	4	4	4	3.4	3.4	3.4	213.57	0	6.5111	229320000	6
SAR_6222s	NIF3-like protein [Sarcoptes scabiei]	0	0	0	0	0	0	21.6852	22.1234	21.5455	21.8618	22.0033	Down-regulated	El VS Af	15.5154	0	-21.8438	-10.38	3	3	3	9.9	9.9	9.9	61.405	0	12.706	443550000	18
SAR_6885s	dual specificity protein phosphatase 3-like protein, partial [Sarcoptes scabiei]	2e-97	0	0	0	0	0	21.7634	22.1326	21.8225	21.7394	21.7782	Down-regulated	El VS Af	16.7777	0	-21.8472	-10.5409	6	6	6	24.1	24.1	24.1	25.671	0	8.0027	532760000	27
SAR_1491s	haloacid dehalogenase-like protein hydrolase domain-containing protein 3-like protein [Sarcoptes scabiei]	2e-177	0	0	0	0	0	21.7677	22.2642	21.5939	21.9051	21.9807	Down-regulated	El VS Af	15.2849	0	-21.9023	-10.371	3	3	3	16	16	16	30.126	0	112.73	375150000	38
SAR_1161s	ras-related GTP-binding protein D-like protein [Sarcoptes scabiei]	0	0	0	0	0	0	21.818	21.7725	NaN	22.2491	NaN	Down-regulated	El VS Af	11.9495	0	-21.9465	-10.3968	3	3	3	9.6	9.6	9.6	58.02	0	5.0197	355590000	20
SAR_241s	elongation factor G, mitochondrial-like protein [Sarcoptes scabiei]	0	0	0	0	0	0	21.4974	22.264	NaN	21.9241	22.1961	Down-regulated	El VS Af	12.6834	0	-21.9704	-10.2057	9	9	9	18.1	18.1	18.1	84.329	0	16.149	830830000	43
SAR_4687s	long chain fatty acid CoA ligase-like protein 5 [Sarcoptes scabiei]	0	0	0	0	0	0	NaN	NaN	21.9653	22.1453	21.9974	Down-regulated	El VS Af	14.586	0	-22.036	-10.7994	3	3	3	6.8	6.8	6.8	83.502	0	5.928	454900000	31
SAR_1745s	LYR motif-containing protein [Sarcoptes scabiei]	2e-102	0	0	0	0	0	21.6379	22.0451	22.1178	22.3963	22.0046	Down-regulated	El VS Af	15.0161	0	-22.0403	-10.3883	6	6	6	45.3	45.3	45.3	17.798	0	103.56	503550000	39
SAR_6835s	propionyl-CoA carboxylase alpha chain-like protein [Sarcoptes scabiei]	0	0	0	0	0	0	21.7268	22.2605	21.8294	22.3943	21.9918	Down-regulated	El VS Af	14.8864	0	-22.0406	-10.3658	4	3	3	7.1	5.5	5.5	82.367	0	4.5571	227330000	15
SAR_3594s	sepiapterin reductase-like protein [Sarcoptes scabiei]	2e-83	0	0	0	0	0	21.7031	21.948	NaN	22.4891	NaN	Down-regulated	El VS Af	10.8549	0	-22.0467	-10.1618	4	4	4	17.1	17.1	17.1	28.632	0	6.073	323530000	19
SAR_1600s	DUF842 domain containing protein [Sarcoptes scabiei]	3e-75	0	0	0	0	0	21.8313	22.5792	NaN	21.971	21.8132	Down-regulated	El VS Af	12.5845	0	-22.0487	-10.2154	3	3	3	22.8	22.8	22.8	13.084	0	9.0601	333120000	19
SAR_3777s	XP-G DNA excision repair-like protein [Sarcoptes scabiei]	0	0	0	0	0	0	NaN	22.1619	21.9015	22.1441	22.1021	Down-regulated	El VS Af	15.9354	0	-22.0774	-10.7555	4	4	4	4.8	4.8	4.8	156.12	0	4.6534	329430000	14
SAR_3138s	insulin-like protein growth factor 2 mRNA-binding protein 1-like protein [Sarcoptes scabiei]	0	0	0	0	0	0	NaN	22.2872	NaN	21.9291	22.0193	Down-regulated	El VS Af	12.8643	0	-22.0785	-10.6222	4	4	4	7.6	7.6	7.6	81.81	0	7.6747	682960000	30
SAR_6253s	uncharacterized protein LOC113789806 [Dermatophagoides pteronyssinus]	5e-45	0	0	0	0	0	21.8355	22.5219	21.6943	22.2757	22.3318	Down-regulated	El VS Af	14.1475	0	-22.1318	-10.2612	4	4	4	42.6	42.6	42.6	17.828	0	22.66	488860000	20
SAR_2623s	CCR4-NOT transcription complex subunit 6-like isoform X2 [Dermatophagoides pteronyssinus]	0	0	0	0	0	0	22.2274	21.7194	22.6959	21.6617	22.4059	Down-regulated	El VS Af	13.3205	0	-22.1421	-10.0686	7	7	7	6.9	6.9	6.9	163.37	0	81.56	965620000	49
SAR_1294s	Inducible metalloproteinase-like protein [Sarcoptes scabiei]	7e-107	0	0	0	0	0	22.7955	NaN	22.9148	20.8829	21.9907	Down-regulated	El VS Af	9.69889	0	-22.146	-9.18397	8	8	8	23.1	23.1	23.1	45.045	0	21.402	1166200000	42
SAR_8976s	long chain fatty acid CoA ligase-like protein 6 [Sarcoptes scabiei]	0	0	0	0	0	0	NaN	21.8839	22.3977	22.1706	NaN	Down-regulated	El VS Af	12.0291	0	-22.1507	-10.5051	4	4	4	6.4	6.4	6.4	90.882	0	5.5234	295030000	10
SAR_3672s	methylmalonyl-CoA epimerase, mitochondrial-like protein [Sarcoptes scabiei]	3e-71	0	0	0	0	0	21.9093	22.5016	22.0131	22.369	22.0648	Down-regulated	El VS Af	15.3078	0	-22.1716	-10.4953	4	4	4	21.5	21.5	21.5	18.156	0	5.0994	610610000	20
SAR_5662s	mannose-1-phosphate guanyltransferase alpha-A-like protein [Sarcoptes scabiei]	0	0	0	0	0	0	NaN	22.2956	NaN	21.8147	22.4424	Down-regulated	El VS Af	11.3997	0	-22.1842	-10.374	3	3	3	11.2	11.2	11.2	46.123	0	4.5727	330770000	10
SAR_6906s	cytochrome P450-like protein 3 [Sarcoptes scabiei]	0	0	0	0	0	0	22.3075	22.5216	21.9359	22.3401	21.8441	Down-regulated	El VS Af	14.8478	0	-22.1898	-10.4249	7	6	4	15.3	14	9.9	62.05	0	8.1744	585870000	29
SAR_8713s	WD domain containing protein 2 [Sarcoptes scabiei]	0	0	0	0	0	0	21.9315	22.5348	21.8665	22.2777	22.3397	Down-regulated	El VS Af	14.9015	0	-22.19	-10.4346	7	7	7	25.1	25.1	25.1	38.034	0	36.015	575780000	34
SAR_2296s	LETM1 and EF-hand domain-containing protein anon-60Da, mitochondrial-like protein [Euroglyphus maynei]	0	0	0	0	0	0	21.9828	22.6066	22.0183	22.4086	22.0446	Down-regulated	El VS Af	14.949	0	-22.2122	-10.4529	6	6	6	12.2	12.2	12.2	81.275	0	11.295	603270000	20
SAR_9181s	hypothetical protein QR98_0062830 [Sarcoptes scabiei]	0	0	0	0	0	0	22.4213	NaN	22.8821	21.0098	22.5598	Down-regulated	El VS Af	10.0816	0	-22.2182	-9.39933	7	7	7	18.9	18.9	18.9	48.964	0	117.42	689470000	43
SAR_5210s	TBC1 domain family member 23-like protein [Sarcoptes scabiei]	0	0	0	0	0	0	22.2782	22.3097	22.2085	22.0818	22.2169	Down-regulated	El VS Af	18.9819	0	-22.219	-10.8962	4	4	4	18.7	18.7	18.7	36.314	0	134.01	398520000	12
SAR_2490s	Choline/ethanolamine kinase-like protein 1 [Sarcoptes scabiei]	0	0	0	0	0	0	22.2342	22.5202	22.3355	21.9527	22.0623	Down-regulated	El VS Af	15.7253	0	-22.221	-10.5814	4	4	4	20	20	20	35.684	0	4.8821	378900000	12
SAR_3906s	spectrin beta chain-like protein 1 [Sarcoptes scabiei]	0	0	0	0	0	0	22.3746	NaN	22.5517	NaN	21.7405	Down-regulated	El VS Af	10.7226	0	-22.2223	-10.1945	8	8	8	5.1	5.1	5.1	243.95	0	40.406	433640000	31
SAR_5029s	peroxinectin-like protein 6 [Sarcoptes scabiei]	0	0	0	0	0	0	22.4037	22.4107	21.9881	22.3381	22.0713	Down-regulated	El VS Af	16.144	0	-22.2424	-10.6488	9	9	9	15.8	15.8	15.8	108.36	0	120.18	732660000	23
SAR_8253s	hypothetical protein QR98_0021400 [Sarcoptes scabiei]	0	0	0	0	0	0	NaN	22.2311	NaN	22.3335	22.1813	Down-regulated	El VS Af	15.1657	0	-22.2486	-10.9453	5	5	5	7.1	7.1	7.1	75.98	0	11.246	332360000	16
SAR_7550s	CDK5 regulatory subunit-associated protein 3-like protein [Sarcoptes scabiei]	0	0	0	0	0	0	NaN	NaN	22.1615	22.5041	22.1568	Down-regulated	El VS Af	12.7126	0	-22.2741	-10.6883	6	6	6	16.2	16.2	16.2	58.134	0	8.7291	503460000	25
SAR_1918s	sulfite oxidase, mitochondrial-like protein, partial [Sarcoptes scabiei]	0	0	0	0	0	0	22.2411	22.5515	22.1032	22.2639	22.2115	Down-regulated	El VS Af	16.752	0	-22.2742	-10.7367	6	6	6	11	11	11	73.417	0	16.507	501960000	45
SAR_5983s	leucine-rich repeat-containing protein 17 [Sarcoptes scabiei]	6e-166	0	0	0	0	0	NaN	22.2325	22.3754	22.2258	NaN	Down-regulated	El VS Af	14.9471	0	-22.2779	-10.944	2	2	2	10.9	10.9	10.9	27.062	0.0022302	3.1309	278110000	14
SAR_7901s	vacuolar ATP synthase subunit D-like protein [Sarcoptes scabiei]	1e-166	0	0	0	0	0	22.43	22.1804	22.033	22.4697	NaN	Down-regulated	El VS Af	14.2934	0	-22.2783	-10.6533	3	3	3	11.2	11.2	11.2	28.256	0.0013819	3.6117	257970000	13
SAR_4311s	replication factor C subunit 5-like protein [Sarcoptes scabiei]	0	0	0	0	0	0	22.6067	22.0736	22.2869	NaN	22.2565	Down-regulated	El VS Af	14.1008	0	-22.3059	-10.6356	4	4	4	8.2	8.2	8.2	61.273	0	15.863	419050000	27
SAR_3456s	troponin I protein-like protein 2 [Sarcoptes scabiei]	3e-136	0	0	0	0	0	22.1265	22.4496	22.5317	22.1647	NaN	Down-regulated	El VS Af	14.3739	0	-22.3181	-10.6837	9	4	4	31.6	22.6	22.6	25.266	0	5.0933	350440000	13
SAR_2427s	phytanoyl-CoA dioxygenase domain-containing protein 1-like protein [Sarcoptes scabiei]	0	0	0	0	0	0	22.0004	NaN	22.3568	22.5404	22.3831	Down-regulated	El VS Af	14.0144	0	-22.3202	-10.6278	4	4	4	22.9	22.9	22.9	38.321	0	11.704	433340000	16
SAR_6509s	PREDICTED: splicing factor U2af large subunit A-like [Biomphalaria glabrata]	4e-32	0	0	0	0	0	23.836	20.3101	23.462	20.6629	23.3322	Down-regulated	El VS Af	8.72927	0	-22.3206	-8.10068	9	9	9	9.4	9.4	9.4	95.159	0	30.972	1713000000	47
SAR_4118s	glutathione synthetase-like protein [Sarcoptes scabiei]	0	0	0	0	0	0	22.2394	22.6725	21.9913	22.5306	22.1964	Down-regulated	El VS Af	15.0475	0	-22.326	-10.5207	5	5	5	17.9	17.9	17.9	57.748	0	14.48	542250000	30
SAR_7761s	hypothetical protein QR98_0059770 [Sarcoptes scabiei]	0	0	0	0	0	0	22.1722	22.4947	22.4173	22.2544	22.2978	Down-regulated	El VS Af	17.658	0	-22.3273	-10.8511	6	6	6	12.6	12.6	12.6	49.571	0	6.319	518130000	28
SAR_6065s	lysosomal alpha-mannosidase precursor-like protein [Sarcoptes scabiei]	0	0	0	0	0	0	22.3484	21.9323	22.5674	NaN	22.4679	Down-regulated	El VS Af	13.4008	0	-22.329	-10.5196	10	9	9	12.3	11.1	11.1	116.98	0	41.404	759460000	50
SAR_6797s	hypothetical protein QR98_0105650 [Sarcoptes scabiei]	1e-168	0	0	0	0	0	22.5342	22.508	22.459	22.0813	22.0892	Down-regulated	El VS Af	15.66	0	-22.3343	-10.6232	3	3	3	9.4	9.4	9.4	41.392	0	6.1053	288950000	11
SAR_2638s	hypothetical protein QR98_0080540 [Sarcoptes scabiei]	0	0	0	0	0	0	22.3865	22.2298	22.4343	22.3665	22.342	Down-regulated	El VS Af	19.487	0	-22.3518	-10.9888	4	4	4	5.9	5.9	5.9	93.081	0	45.303	481680000	32
SAR_3990s	alanine aminotransferase 2-like protein [Sarcoptes scabiei]	0	0	0	0	0	0	22.0767	22.6812	22.3169	NaN	22.3366	Down-regulated	El VS Af	13.7551	0	-22.3528	-10.5976	4	4	4	7.8	7.8	7.8	113.07	0	21.368	481410000	34
SAR_8533s	Pex19-like protein [Sarcoptes scabiei]	7e-170	0	0	0	0	0	22.3953	22.954	21.9803	22.3967	22.0587	Down-regulated	El VS Af	13.8665	0	-22.357	-10.2942	7	7	7	21.1	21.1	21.1	34.496	0	223.74	677630000	58
SAR_6123s	adipocyte plasma membrane-associated protein-like protein 3 [Sarcoptes scabiei]	0	0	0	0	0	0	22.5495	22.4685	22.4268	22.0214	22.3461	Down-regulated	El VS Af	16.0608	0	-22.3625	-10.6927	2	2	2	10.1	10.1	10.1	38.52	0	7.3873	280430000	16
SAR_1536s	methyltransferase-like protein 6 [Sarcoptes scabiei]	0	0	0	0	0	0	22.4658	22.4008	22.3516	22.3396	22.3525	Down-regulated	El VS Af	20.7936	0	-22.3821	-11.0615	5	5	5	20.8	20.8	20.8	34.063	0	44.252	501020000	14
SAR_6304s	threonine dehydrogenase-like protein [Sarcoptes scabiei]	0	0	0	0	0	0	22.1358	22.4204	22.5165	NaN	22.4868	Down-regulated	El VS Af	14.8451	0	-22.3899	-10.7828	3	3	3	12.8	12.8	12.8	45.828	0	8.7737	348100000	27
SAR_2317s	long-chain-fatty-acid-CoA ligase 4-like protein 1 [Sarcoptes scabiei]	0	0	0	0	0	0	NaN	22.7865	21.8964	22.5772	22.3009	Down-regulated	El VS Af	12.4355	0	-22.3903	-10.3232	5	5	5	10.9	10.9	10.9	62.565	0	9.4008	382720000	18
SAR_5130s	superoxide dismutase Cu-Zn-like protein [Sarcoptes scabiei]	2e-151	0	0	0	0	0	22.3395	NaN	22.5772	NaN	22.2564	Down-regulated	El VS Af	13.1932	0	-22.391	-10.8159	2	2	2	3	3	3	52.368	0.0039096	2.802	315220000	14
SAR_4369s	motile sperm domain containing 2-like protein 2 [Sarcoptes scabiei]	0	0	0	0	0	0	22.4268	22.55	NaN	22.2491	NaN	Down-regulated	El VS Af	13.4451	0	-22.4086	-10.858	5	5	5	19.4	19.4	19.4	33.14	0	7.6554	754620000	32
SAR_7320s	N-acetylserotonin O-methyltransferase-like protein [Sarcoptes scabiei]	8e-158	0	0	0	0	0	NaN	22.593	NaN	22.2588	22.3758	Down-regulated	El VS Af	13.1474	0	-22.4092	-10.8178	3	3	3	16.5	16.5	16.5	24.295	0.00048333	4.453	531780000	13
SAR_4954s	GILT-like protein 2 [Sarcoptes scabiei]	1e-148	0	0	0	0	0	23.1816	22.3342	22.0601	22.3887	22.1199	Down-regulated	El VS Af	13.331	0	-22.4169	-10.1849	4	4	4	18.7	18.7	18.7	23.599	0	129.5	495010000	22
SAR_8903s	cGMP-dependent protein kinase, isozyme 2 forms cD4/T1/T3A/T3B-like protein [Sarcoptes scabiei]	0	0	0	0	0	0	NaN	22.1613	22.4884	22.5517	22.4776	Down-regulated	El VS Af	14.8267	0	-22.4198	-10.7942	7	7	7	11.8	11.8	11.8	87.141	0	43.742	613680000	36
SAR_7511s	methylcrotonoyl-CoA carboxylase beta chain, mitochondrial-like [Dermatophagoides pteronyssinus]	0	0	0	0	0	0	22.2232	22.7284	22.297	22.6794	22.225	Down-regulated	El VS Af	15.3445	0	-22.4306	-10.6174	3	3	3	4.7	4.7	4.7	62.512	0.00047438	4.1608	420070000	11
SAR_6295s	nuclear hormone receptor-like protein 2 [Sarcoptes scabiei]	0	0	0	0	0	0	23.3051	21.558	22.5914	21.934	22.7894	Down-regulated	El VS Af	11.825	0	-22.4356	-9.71059	12	12	12	22.3	22.3	22.3	106.72	0	201.42	1511400000	72
SAR_6400s	methylcrotonoyl-CoA carboxylase subunit alpha, mitochondrial-like protein [Sarcoptes scabiei]	0	0	0	0	0	0	22.2999	NaN	22.5603	22.5491	22.3426	Down-regulated	El VS Af	15.6025	0	-22.438	-10.8937	8	8	7	16.4	16.4	14.8	83.644	0	11.575	673730000	22
SAR_2564s	cysteine-tRNA ligase, cytoplasmic-like protein [Sarcoptes scabiei]	0	0	0	0	0	0	22.4927	22.4947	22.5958	22.457	22.3839	Down-regulated	El VS Af	19.4906	0	-22.4848	-11.0532	7	7	7	13.5	13.5	13.5	86.481	0	13.877	598620000	26
SAR_2608s	hypothetical protein QR98_0088340 [Sarcoptes scabiei]	0	0	0	0	0	0	NaN	NaN	22.4233	22.6667	22.4224	Down-regulated	El VS Af	13.6433	0	-22.5041	-10.9277	2	2	2	8.6	8.6	8.6	51.598	0	7.357	317040000	13
SAR_382s	Endomembrane protein 70-like protein [Sarcoptes scabiei]	0	0	0	0	0	0	22.3774	22.5488	22.6118	22.6828	22.3194	Down-regulated	El VS Af	17.0515	0	-22.508	-10.8779	3	3	3	7.2	7.2	7.2	68.919	0	12.456	556770000	20
SAR_708s	malignant T-cell-amplified sequence 1-B-like [Dermatophagoides pteronyssinus]	3e-107	0	0	0	0	0	22.519	22.664	22.5014	22.3443	22.5981	Down-regulated	El VS Af	17.9253	0	-22.5254	-10.9676	5	5	5	22.4	22.4	22.4	20.457	0	48.113	886210000	31
SAR_9188s	pyroglutamyl-peptidase 1-like protein [Sarcoptes scabiei]	4e-150	0	0	0	0	0	22.5102	22.4929	22.5797	22.7059	22.3793	Down-regulated	El VS Af	17.9291	0	-22.5336	-10.9718	3	3	3	22.4	22.4	22.4	23.73	0	32.802	709570000	30
SAR_1387s	Argonaute-like protein, partial [Sarcoptes scabiei]	0	0	0	0	0	0	22.3347	22.3776	22.5383	22.6723	22.7457	Down-regulated	El VS Af	16.5469	0	-22.5337	-10.8333	8	8	8	20.6	20.6	20.6	67.702	0	30.713	811630000	45
SAR_6480s	hypothetical protein QR98_0086750 [Sarcoptes scabiei]	0	0	0	0	0	0	22.777	NaN	22.08	22.83	22.5401	Down-regulated	El VS Af	12.8157	0	-22.5568	-10.4907	5	2	2	12	6.1	6.1	66.326	0	18.12	318730000	18
SAR_5959s	3-hydroxymethyl-3-methylglutaryl-CoA lyase 2-like protein, partial [Sarcoptes scabiei]	0	0	0	0	0	0	22.7379	22.6752	22.3308	22.6203	22.4515	Down-regulated	El VS Af	16.7728	0	-22.5631	-10.8733	4	4	4	8.9	8.9	8.9	70.516	0.00048286	4.4408	464230000	16
SAR_1752s	formimidoyltransferase-cyclodeaminase-like protein [Sarcoptes scabiei]	0	0	0	0	0	0	22.6783	22.564	22.2543	22.662	22.7564	Down-regulated	El VS Af	16.2376	0	-22.583	-10.8172	6	6	6	13.6	13.6	13.6	61.054	0	12.782	686920000	36
SAR_2013s	Facilitated trehalose transporter Tret1-like protein, partial [Sarcoptes scabiei]	0	0	0	0	0	0	NaN	22.8633	NaN	22.7217	22.1712	Down-regulated	El VS Af	11.1661	0	-22.5854	-10.4845	3	3	3	3.9	3.9	3.9	64.858	0	21.313	429430000	24
SAR_173s	charged multivesicular body protein 5-like protein [Sarcoptes scabiei]	1e-152	0	0	0	0	0	22.2245	23.1261	NaN	22.4063	NaN	Down-regulated	El VS Af	10.4746	0	-22.5856	-10.2614	2	2	2	15.1	15.1	15.1	24.938	0.00047824	4.2707	394710000	8
SAR_8538s	hypothetical protein QR98_0056790 [Sarcoptes scabiei]	2e-157	0	0	0	0	0	22.5971	22.4188	NaN	NaN	22.7518	Down-regulated	El VS Af	13.2139	0	-22.5892	-10.9113	3	3	3	18.7	18.7	18.7	30.249	0	12.449	720050000	42
SAR_7869s	dnaJ and TPR domain containing protein [Sarcoptes scabiei]	0	0	0	0	0	0	22.5329	22.6493	22.6266	22.5361	22.6463	Down-regulated	El VS Af	20.4215	0	-22.5982	-11.1524	5	5	5	7.3	7.3	7.3	113.52	0	36.492	771010000	46
SAR_7703s	gamma-glutamyltransferase 5a-like protein [Sarcoptes scabiei]	0	0	0	0	0	0	22.4933	22.9299	22.379	22.956	22.3656	Down-regulated	El VS Af	14.8273	0	-22.6248	-10.6127	14	14	14	34.1	34.1	34.1	72.516	0	76.136	1191300000	63
SAR_107s	epidermal retinol dehydrogenase 2-like protein 1 [Sarcoptes scabiei]	0	0	0	0	0	0	22.6636	22.7387	22.448	22.8556	22.421	Down-regulated	El VS Af	16.4007	0	-22.6254	-10.8576	5	5	5	17.1	17.1	17.1	33.41	0	18.211	561930000	28
SAR_3628s	hypothetical protein QR98_0077090 [Sarcoptes scabiei]	0	0	0	0	0	0	22.7512	22.477	22.3913	22.9362	22.6389	Down-regulated	El VS Af	15.8926	0	-22.6389	-10.7954	8	8	8	20.7	20.7	20.7	68.473	0	31.78	875990000	52
SAR_9008s	jagunal-like protein [Sarcoptes scabiei]	2e-149	0	0	0	0	0	22.6458	22.4434	22.8494	NaN	NaN	Down-regulated	El VS Af	12.7062	0	-22.6462	-10.8584	2	2	2	8.5	8.5	8.5	25.025	0	6.6933	621630000	37
SAR_6670s	coiled-coil domain-containing protein 14 [Sarcoptes scabiei]	4e-148	0	0	0	0	0	NaN	22.3917	NaN	22.685	22.9448	Down-regulated	El VS Af	11.9022	0	-22.6738	-10.712	2	2	2	16.3	16.3	16.3	24.321	0	8.0798	368600000	17
SAR_3550s	nuclear receptor-binding protein-like protein [Sarcoptes scabiei]	0	0	0	0	0	0	22.6419	22.6709	22.5574	22.9119	22.5872	Down-regulated	El VS Af	17.4138	0	-22.6739	-10.992	3	3	3	7.2	7.2	7.2	81.068	0	11.48	652770000	14
SAR_401s	lipase precursor-like protein 2 [Sarcoptes scabiei]	0	0	0	0	0	0	22.9531	22.5919	22.6304	22.6517	22.5842	Down-regulated	El VS Af	17.094	0	-22.6823	-10.9638	3	3	3	8.9	8.9	8.9	47.573	0.0018124	3.3359	767360000	13
SAR_275s	serine/threonine-protein kinase OSR1-like protein [Sarcoptes scabiei]	0	0	0	0	0	0	22.7345	22.5614	22.5222	22.8758	22.7402	Down-regulated	El VS Af	17.311	0	-22.6868	-10.9881	2	2	2	5.4	5.4	5.4	86.529	0	29.526	467590000	20
SAR_7936s	vacuolar protein-sorting-associated protein 25-like protein [Sarcoptes scabiei]	5e-123	0	0	0	0	0	22.7165	23.1319	22.4464	22.7317	22.628	Down-regulated	El VS Af	15.3988	0	-22.7309	-10.7609	4	4	4	34.5	34.5	34.5	20.242	0	28.943	482130000	21
SAR_4855s	39S ribosomal protein L47, mitochondrial-like protein [Sarcoptes scabiei]	0	0	0	0	0	0	NaN	22.6235	NaN	22.6923	22.8904	Down-regulated	El VS Af	13.7113	0	-22.7354	-11.045	5	5	5	21.6	21.6	21.6	35.663	0	8.7293	518450000	21
SAR_2123s	citrate lyase subunit beta-like protein, mitochondrial-like protein [Sarcoptes scabiei]	0	0	0	0	0	0	22.6437	22.8371	22.8194	22.9806	22.5422	Down-regulated	El VS Af	16.711	0	-22.7646	-10.9596	7	7	7	39	39	39	39.147	0	62.519	887070000	37
SAR_7226s	probable tyrosine-protein kinase DDB_G0283397 [Dermatophagoides pteronyssinus]	0	0	0	0	0	0	23.0078	22.5409	22.3886	23.1907	22.718	Down-regulated	El VS Af	14.4635	0	-22.7692	-10.6034	3	3	3	1.6	1.6	1.6	129.9	0	57.588	713580000	25
SAR_7875s	hypothetical protein QR98_0097300 [Sarcoptes scabiei]	1e-125	0	0	0	0	0	NaN	23.2998	22.7188	NaN	22.3407	Down-regulated	El VS Af	10.4634	0	-22.7864	-10.3401	4	4	4	26.4	26.4	26.4	20.844	0	28.591	956660000	49
SAR_7121s	vacuolar assembly/sorting protein DID4-like protein [Sarcoptes scabiei]	2e-120	0	0	0	0	0	22.5674	23.2299	22.3667	23.0247	22.7643	Down-regulated	El VS Af	14.2998	0	-22.7906	-10.5777	3	3	3	16.9	16.9	16.9	23.31	0	28.958	495960000	30
SAR_4111s	acetolactate synthase-like protein, partial [Sarcoptes scabiei]	0	0	0	0	0	0	22.7539	23.1131	22.5376	22.7708	22.8339	Down-regulated	El VS Af	16.0869	0	-22.8019	-10.8971	9	9	9	27.6	27.6	27.6	55.272	0	20.899	946880000	31
SAR_9055s	GILT-like protein 1 [Sarcoptes scabiei]	4e-140	0	0	0	0	0	22.8636	22.7803	22.829	22.8191	22.9133	Down-regulated	El VS Af	21.0167	0	-22.8411	-11.294	3	3	3	13.5	13.5	13.5	26.166	0.0026549	3.0372	612970000	20
SAR_7390s	hypothetical protein QR98_0058000 [Sarcoptes scabiei]	5e-101	0	0	0	0	0	22.6502	23.1191	22.8091	22.8004	22.8397	Down-regulated	El VS Af	16.7617	0	-22.8437	-11.0022	4	4	4	28.6	28.6	28.6	16.713	0.00048077	4.3818	619210000	22
SAR_2986s	Carnitine deficiency-associated protein 3-like protein [Sarcoptes scabiei]	2e-81	0	0	0	0	0	NaN	22.3678	22.6293	23.5553	NaN	Down-regulated	El VS Af	9.80441	0	-22.8508	-10.0972	4	4	4	32.4	32.4	32.4	16.103	0	41.937	612320000	35
SAR_6758s	aldo-keto reductase-like protein 3 [Sarcoptes scabiei]	1e-57	0	0	0	0	0	23.0095	22.9745	22.6404	NaN	22.7865	Down-regulated	El VS Af	14.9418	0	-22.8527	-11.0102	4	4	4	41.3	41.3	41.3	13.673	0	40.223	510110000	13
SAR_21s	phosphotriesterase-related protein-like [Dermatophagoides pteronyssinus]	2e-171	0	0	0	0	0	22.9253	23.239	22.5683	22.8969	22.6691	Down-regulated	El VS Af	15.2972	0	-22.8597	-10.8014	5	5	5	30	30	30	39.538	0	68.644	690510000	20
SAR_762s	vacuolar protein sorting-associated protein 37B-like protein [Sarcoptes scabiei]	2e-160	0	0	0	0	0	22.7062	23.4974	22.7741	22.7684	22.599	Down-regulated	El VS Af	14.1876	0	-22.869	-10.5864	5	5	5	20.4	20.4	20.4	26.037	0	11.474	989620000	54
SAR_7842s	hypothetical protein QR98_0076040 [Sarcoptes scabiei]	0	0	0	0	0	0	22.7215	23.5179	22.8777	22.822	22.4227	Down-regulated	El VS Af	13.794	0	-22.8724	-10.4944	7	7	7	32.3	32.3	32.3	30.469	0	12.352	1072800000	37
SAR_2229s	phosphopantothenate-cysteine ligase-like protein [Sarcoptes scabiei]	0	0	0	0	0	0	22.8933	22.8433	22.8087	22.9647	22.906	Down-regulated	El VS Af	20.3968	0	-22.8832	-11.2901	4	4	4	23.7	23.7	23.7	31.292	0	11.918	838190000	31
SAR_2160s	innexin-like protein 1 [Sarcoptes scabiei]	0	0	0	0	0	0	NaN	22.6963	22.9302	22.9513	23.0134	Down-regulated	El VS Af	15.5997	0	-22.8978	-11.1101	4	3	3	18.9	16.4	16.4	42.656	0	12.828	427850000	10
SAR_6866s	cystathionine gamma-lyase-like protein [Sarcoptes scabiei]	0	0	0	0	0	0	23.2856	22.5919	22.7837	22.8885	22.9418	Down-regulated	El VS Af	15.3804	0	-22.8983	-10.8328	11	11	11	33.8	33.8	33.8	44.566	0	22.043	1218000000	49
SAR_3266s	acylpyruvase FAHD1, mitochondrial-like [Dermatophagoides pteronyssinus]	7e-120	0	0	0	0	0	NaN	23.4692	22.9113	22.8337	22.4466	Down-regulated	El VS Af	12.2273	0	-22.9152	-10.4869	5	5	5	22	22	22	23.606	0	9.1326	807670000	32
SAR_2953s	peptidyl-prolyl cis-trans isomerase FKBP2-like protein [Sarcoptes scabiei]	5e-81	0	0	0	0	0	22.6954	23.1462	22.94	22.933	22.882	Down-regulated	El VS Af	16.9748	0	-22.9193	-11.0616	3	3	3	20.7	20.7	20.7	13.09	0	5.4543	819690000	36
SAR_4767s	ADP-ribosylation factor-like protein 1-like protein [Sarcoptes scabiei]	8e-115	0	0	0	0	0	22.8333	22.9755	NaN	22.9868	NaN	Down-regulated	El VS Af	14.9905	0	-22.9319	-11.2628	2	2	2	22.4	22.4	22.4	18.509	0	8.8628	411330000	19
SAR_7014s	hypothetical protein QR98_0035700 [Sarcoptes scabiei]	0	0	0	0	0	0	NaN	22.8821	NaN	22.8028	23.1538	Down-regulated	El VS Af	12.9954	0	-22.9462	-11.0445	3	3	3	8.5	8.5	8.5	74.709	0	24.964	1098900000	9
SAR_5316s	hypothetical protein QR98_0027280 [Sarcoptes scabiei]	0	0	0	0	0	0	24.9989	20.3028	23.4744	21.947	24.0502	Down-regulated	El VS Af	8.51154	0	-22.9547	-8.1182	15	15	15	44	44	44	58.827	0	323.31	3424600000	122
SAR_388s	lipase-like protein 1, partial [Sarcoptes scabiei]	0	0	0	0	0	0	23.0526	23.1849	22.9094	22.815	22.8137	Down-regulated	El VS Af	16.9735	0	-22.9551	-11.0781	7	7	7	10.2	10.2	10.2	91.142	0	11.012	1040400000	50
SAR_7897s	hypothetical protein QR98_0086750 [Sarcoptes scabiei]	0	0	0	0	0	0	22.9118	22.9547	22.7889	23.2825	22.9117	Down-regulated	El VS Af	16.4915	0	-22.9699	-11.0278	5	5	2	10.1	10.1	6.3	66.986	0	85.568	532290000	19
SAR_6267s	mitochondrial 2-oxoglutarate/malate carrier protein-like protein [Sarcoptes scabiei]	0	0	0	0	0	0	23.0374	23.528	22.6526	22.7247	23.0172	Down-regulated	El VS Af	14.3353	0	-22.992	-10.6722	7	7	7	24.7	24.7	24.7	35.751	0	77.706	884470000	40
SAR_516s	LSM domain containing protein [Sarcoptes scabiei]	1e-45	0	0	0	0	0	22.5852	23.304	23.308	23.2015	22.7493	Down-regulated	El VS Af	14.4087	0	-23.0296	-10.7045	4	4	4	62.3	62.3	62.3	8.6431	0.00047015	3.9089	1407300000	19
SAR_5919s	cytochrome P450 3A31-like [Dermatophagoides pteronyssinus]	0	0	0	0	0	0	23.0825	22.9986	22.8219	23.1259	23.1518	Down-regulated	El VS Af	17.6519	0	-23.0361	-11.1851	7	7	7	22.3	22.3	22.3	58.938	0	13.418	1037000000	20
SAR_5326s	NADH dehydrogenase [ubiquinone] 1 beta subcomplex subunit 10-like protein [Sarcoptes scabiei]	7e-130	0	0	0	0	0	22.7699	23.364	22.9445	22.9925	23.2534	Down-regulated	El VS Af	15.5987	0	-23.0649	-10.9434	6	6	6	33.9	33.9	33.9	21.296	0	26.816	692490000	28
SAR_3193s	trans-2-enoyl-CoA reductase, mitochondrial-like protein [Sarcoptes scabiei]	0	0	0	0	0	0	22.8042	23.5801	22.7593	23.0847	23.129	Down-regulated	El VS Af	14.5218	0	-23.0715	-10.7468	5	5	5	15.2	15.2	15.2	40.734	0	5.5965	784220000	22
SAR_3557s	NADH:ubiquinone oxidoreductase-like protein 2 [Sarcoptes scabiei]	6e-80	0	0	0	0	0	23.0073	23.1385	22.97	23.2753	22.9921	Down-regulated	El VS Af	17.766	0	-23.0766	-11.2147	5	5	5	35	35	35	13.744	0	50.307	1123200000	61
SAR_5356s	Sar s 1 allergen (cysteine protease-like protein 4) [Sarcoptes scabiei]	0	0	0	0	0	0	23.4985	23.0339	22.7727	23.1295	22.9756	Down-regulated	El VS Af	15.2419	0	-23.082	-10.8909	9	9	9	30.3	30.3	30.3	38.812	0	44	1487700000	59
SAR_1209s	torsin-1B-like protein [Sarcoptes scabiei]	0	0	0	0	0	0	NaN	23.1908	NaN	23.011	23.0466	Down-regulated	El VS Af	14.7287	0	-23.0828	-11.3143	2	2	2	13.3	13.3	13.3	37.779	0	21.608	330700000	12
SAR_6649s	Group 27 mite allergen-like protein (Serpin-like) [Euroglyphus maynei]	2e-64	0	0	0	0	0	22.9174	23.1156	22.7745	23.5858	23.0784	Down-regulated	El VS Af	14.7634	0	-23.0943	-10.8065	4	4	4	16.7	16.7	16.7	39.721	0	112.95	875750000	22
SAR_544s	glycogen debranching enzyme-like protein [Euroglyphus maynei]	0	0	0	0	0	0	23.1981	23.1838	22.9606	23.068	23.0961	Down-regulated	El VS Af	18.7861	0	-23.1013	-11.3071	10	10	10	7.5	7.5	7.5	179.7	0	19.563	945800000	38
SAR_1998s	protein kinase-like protein 18 [Sarcoptes scabiei]	0	0	0	0	0	0	22.8706	23.3312	23.0236	23.2819	NaN	Down-regulated	El VS Af	14.2645	0	-23.1268	-11.036	3	3	3	11.8	11.8	11.8	37.072	0	14.067	552770000	15
SAR_2147s	glyoxylate reductase/hydroxypyruvate reductase-like [Dermatophagoides pteronyssinus]	3e-164	0	0	0	0	0	23.1382	23.4002	22.9058	23.1587	23.0831	Down-regulated	El VS Af	16.6666	0	-23.1372	-11.1268	5	5	5	14.8	14.8	14.8	35.95	0	18.774	1029300000	46
SAR_891s	proline dehydrogenase 1, mitochondrial-like protein [Sarcoptes scabiei]	0	0	0	0	0	0	22.9812	23.3072	23.2611	23.259	22.9857	Down-regulated	El VS Af	17.0041	0	-23.1588	-11.1764	5	5	5	12.6	12.6	12.6	71.567	0	95.99	1040700000	24
SAR_4740s	MAM and LDL-receptor class A domain-containing protein [Sarcoptes scabiei]	0	0	0	0	0	0	24.6334	19.6075	24.7042	22.5487	24.3114	Down-regulated	El VS Af	7.99126	0	-23.161	-7.79447	25	25	25	14.6	14.6	14.6	317.38	0	281.69	3848000000	125
SAR_2459s	lipase precursor-like protein 2 [Sarcoptes scabiei]	0	0	0	0	0	0	22.5687	23.9697	NaN	23.1241	23.0057	Down-regulated	El VS Af	11.2599	0	-23.167	-10.263	3	3	3	11.7	11.7	11.7	61.063	0	29.616	678770000	17
SAR_4629s	ABC transporter sub-family G-like protein 10 [Sarcoptes scabiei]	0	0	0	0	0	0	23.5158	23.0487	23.1096	23.1869	23.0488	Down-regulated	El VS Af	16.3466	0	-23.182	-11.1065	8	8	8	12.5	12.5	12.5	71.46	0	73.278	848850000	35
SAR_2471s	gamma-aminobutyric acid receptor-associated protein-like protein [Sarcoptes scabiei]	3e-81	0	0	0	0	0	22.6924	22.9325	NaN	23.5049	23.6016	Down-regulated	El VS Af	12.1287	0	-23.1829	-10.569	5	5	5	42.6	42.6	42.6	14.394	0	6.5419	772660000	15
SAR_4125s	mannose-1-phosphate guanyltransferase beta-like protein [Sarcoptes scabiei]	0	0	0	0	0	0	22.8233	23.6147	23.3878	23.1012	23.0378	Down-regulated	El VS Af	14.7365	0	-23.193	-10.8442	7	7	7	28.3	28.3	28.3	40.141	0	12.31	827950000	19
SAR_8196s	hypothetical protein QR98_0056510 [Sarcoptes scabiei]	5e-150	0	0	0	0	0	23.1359	23.2319	22.9754	23.674	23.0472	Down-regulated	El VS Af	15.1567	0	-23.2129	-10.9338	5	5	5	24.1	24.1	24.1	26.923	0	10.521	896350000	23
SAR_6930s	salivary selenoprotein precursor-like protein [Sarcoptes scabiei]	1e-94	0	0	0	0	0	23.0048	24.0825	23.1192	23.2523	22.9105	Down-regulated	El VS Af	13.3076	0	-23.2739	-10.5308	3	3	3	29	29	29	18	0	41.54	611620000	26
SAR_7616s	serine incorporator-like protein, partial [Sarcoptes scabiei]	0	0	0	0	0	0	22.9671	23.6623	23.4553	23.2647	23.0693	Down-regulated	El VS Af	15.0746	0	-23.2837	-10.95	6	6	6	17.3	17.3	17.3	98.234	0	63.435	956530000	37
SAR_3991s	NADH dehydrogenase [ubiquinone] 1 alpha subcomplex subunit 6-like protein [Sarcoptes scabiei]	8e-84	0	0	0	0	0	23.498	NaN	23.2408	23.2122	23.2421	Down-regulated	El VS Af	15.7646	0	-23.2983	-11.3165	2	2	2	16	16	16	14.725	0	4.6718	572340000	17
SAR_963s	Phosphoribosyl transferase domain containing protein [Euroglyphus maynei]	3e-142	0	0	0	0	0	23.3177	23.6066	23.1868	23.3195	23.135	Down-regulated	El VS Af	16.5891	0	-23.3131	-11.1985	15	4	4	35.7	14	14	54.802	0	14.459	1248500000	48
SAR_8140s	hypothetical protein QR98_0057290 [Sarcoptes scabiei]	0	0	0	0	0	0	22.9722	23.8094	23.0396	23.7106	23.1981	Down-regulated	El VS Af	13.9796	0	-23.346	-10.7404	5	5	5	18.9	18.9	18.9	28.892	0	67.982	983040000	41
SAR_6907s	cytochrome P450-like protein 3 [Sarcoptes scabiei]	0	0	0	0	0	0	23.8781	23.4689	23.1963	23.2233	23.0571	Down-regulated	El VS Af	14.6216	0	-23.3647	-10.8954	16	16	14	36.3	36.3	33.5	61.922	0	38.093	2815200000	88
SAR_6812s	galactosyltransferase-like protein 3 [Sarcoptes scabiei]	0	0	0	0	0	0	23.871	22.8577	23.5035	23.1309	23.5009	Down-regulated	El VS Af	13.9767	0	-23.3728	-10.751	4	4	4	29.4	29.4	29.4	22.991	0	52.942	1145000000	38
SAR_5393s	long-chain-fatty-acid-CoA ligase 5-like protein [Sarcoptes scabiei]	0	0	0	0	0	0	22.9431	23.5709	23.3073	23.5554	23.4947	Down-regulated	El VS Af	15.3392	0	-23.3743	-11.0384	11	11	11	22.7	22.7	22.7	78.721	0	71.679	1566400000	69
SAR_2491s	Eukaryotic-type carbonic anhydrase-like protein [Sarcoptes scabiei]	0	0	0	0	0	0	23.3199	23.6887	23.1625	23.602	23.2713	Down-regulated	El VS Af	15.879	0	-23.4089	-11.1429	5	5	5	20.9	20.9	20.9	34.322	0	38.823	1132300000	42
SAR_868s	cytidine deaminase-like protein [Sarcoptes scabiei]	7e-102	0	0	0	0	0	23.1497	23.717	22.9983	23.7293	23.455	Down-regulated	El VS Af	14.5547	0	-23.4099	-10.9007	1	1	1	13.7	13.7	13.7	15.882	0	253.95	800700000	22
SAR_7562s	DUF1075 domain containing protein [Sarcoptes scabiei]	8e-62	0	0	0	0	0	NaN	23.3861	NaN	23.5274	23.3968	Down-regulated	El VS Af	15.2655	0	-23.4368	-11.5272	3	3	3	27.7	27.7	27.7	10.589	0	44.749	814250000	21
SAR_5892s	sarcalumenin-like [Dermatophagoides pteronyssinus]	0	0	0	0	0	0	23.7792	NaN	23.4944	NaN	23.0964	Down-regulated	El VS Af	11.4315	0	-23.4567	-10.9375	7	7	7	27.2	27.2	27.2	40.375	0	43.391	1114600000	41
SAR_2504s	multiple coagulation factor deficiency protein 2-like [Dermatophagoides pteronyssinus]	2e-44	0	0	0	0	0	23.2925	23.7904	23.2991	23.4645	NaN	Down-regulated	El VS Af	14.0987	0	-23.4616	-11.1594	3	3	3	23.6	23.6	23.6	25.169	0	44.233	761520000	24
SAR_3769s	BTB/POZ domain-containing protein KCTD8-like [Dermatophagoides pteronyssinus]	4e-143	0	0	0	0	0	23.5988	23.3926	23.2447	23.7221	23.3949	Down-regulated	El VS Af	16.5036	0	-23.4706	-11.26	8	8	8	47.3	47.3	47.3	29.551	0	30.816	1462300000	38
SAR_4069s	ABC transporter-like protein 16 [Sarcoptes scabiei]	0	0	0	0	0	0	23.512	23.4308	23.5772	23.611	23.3193	Down-regulated	El VS Af	18.1489	0	-23.4901	-11.444	16	16	15	13.3	13.3	12.7	153.4	0	86.483	2297100000	88
SAR_7474s	derlin-1-like protein [Sarcoptes scabiei]	0	0	0	0	0	0	23.5098	23.6152	23.3427	23.7349	23.2555	Down-regulated	El VS Af	16.3868	0	-23.4916	-11.2541	2	2	2	12.1	12.1	12.1	29.6	0	28.783	1208300000	39
SAR_9066s	LOW QUALITY PROTEIN: oxysterol-binding protein 2-like [Dermatophagoides pteronyssinus]	0	0	0	0	0	0	23.8477	23.3049	23.4599	NaN	23.4169	Down-regulated	El VS Af	14.0666	0	-23.5073	-11.1743	4	4	4	10.2	10.2	10.2	82.875	0	16.843	871570000	13
SAR_6724s	dolichyl-diphosphooligosaccharide-protein glycosyltransferase subunit DAD1-like protein [Sarcoptes scabiei]	7e-69	0	0	0	0	0	23.5064	23.7119	23.3074	23.7435	NaN	Down-regulated	El VS Af	14.5388	0	-23.5673	-11.2816	2	2	2	14.2	14.2	14.2	12.922	0.0097919	2.2411	630480000	19
SAR_5387s	NADH dehydrogenase [ubiquinone] iron-sulfur protein 7, mitochondrial-like protein [Sarcoptes scabiei]	6e-166	0	0	0	0	0	23.4696	23.9614	23.6374	23.5281	23.284	Down-regulated	El VS Af	15.535	0	-23.5761	-11.1626	6	6	6	20.9	20.9	20.9	25.339	0	90.575	1428200000	66
SAR_4751s	uncharacterized protein LOC113798362 [Dermatophagoides pteronyssinus]	1e-104	0	0	0	0	0	23.2326	23.6792	23.7038	23.7572	23.5253	Down-regulated	El VS Af	16.1119	0	-23.5796	-11.2555	2	2	2	6.6	6.6	6.6	29.651	0.001801	3.2595	1001800000	33
SAR_7878s	Uncharasterised	0	0	0	0	0	0	23.2088	23.7597	23.8528	23.5266	NaN	Down-regulated	El VS Af	13.4834	0	-23.587	-11.0943	4	4	4	20.3	20.3	20.3	22.014	0	9.4799	888600000	34
SAR_4370s	NADH dehydrogenase [ubiquinone] 1 beta subcomplex subunit 7-like protein [Sarcoptes scabiei]	6e-92	0	0	0	0	0	23.4501	24.092	23.5453	23.6696	23.2214	Down-regulated	El VS Af	14.6633	0	-23.5957	-11.0047	6	6	6	38.6	38.6	38.6	15.962	0	13.464	1197900000	36
SAR_842s	ETHE1, mitochondrial-like protein [Sarcoptes scabiei]	1e-167	0	0	0	0	0	23.0356	23.9558	23.6923	23.7055	23.6378	Down-regulated	El VS Af	14.4657	0	-23.6054	-10.9657	4	4	4	24.8	24.8	24.8	34.826	0	75.396	1159500000	47
SAR_6709s	phenazine biosynthesis-like protein domain-containing protein-like protein [Sarcoptes scabiei]	0	0	0	0	0	0	24.0087	23.9882	23.2847	23.6463	23.1237	Down-regulated	El VS Af	13.9005	0	-23.6103	-10.8321	6	6	6	17.4	17.4	17.4	49.414	0	8.0119	1171500000	25
SAR_5363s	glucosamine-6-phosphate isomerase 2-like protein [Sarcoptes scabiei]	0	0	0	0	0	0	23.9179	23.4603	23.5422	24.0576	23.1694	Down-regulated	El VS Af	14.298	0	-23.6295	-10.9377	3	3	3	27.1	27.1	27.1	30.486	0	107.34	972600000	31
SAR_8464s	soluble epoxide hydrolase-like protein 1 [Sarcoptes scabiei]	0	0	0	0	0	0	23.6149	23.5496	23.6817	23.6707	23.6347	Down-regulated	El VS Af	20.9703	0	-23.6303	-11.678	5	5	5	19.2	19.2	19.2	43.649	0	12.593	1656800000	44
SAR_7360s	2-oxoglutarate dehydrogenase E1 component DHKTD1, mitochondrial-like protein [Sarcoptes scabiei]	0	0	0	0	0	0	23.2814	24.098	23.5345	23.9213	23.3207	Down-regulated	El VS Af	14.2457	0	-23.6312	-10.9261	15	15	15	19.8	19.8	19.8	115.28	0	54.054	2695700000	93
SAR_4980s	phytanoyl-CoA dioxygenase domain-containing protein 1-like protein [Sarcoptes scabiei]	0	0	0	0	0	0	23.6491	23.9257	23.4876	23.642	23.548	Down-regulated	El VS Af	16.9357	0	-23.6505	-11.3972	8	8	8	39.3	39.3	39.3	36.172	0	26.026	1213100000	36
SAR_3236s	Cadherin-like protein 1 [Sarcoptes scabiei]	0	0	0	0	0	0	NaN	NaN	23.6958	23.5766	23.7723	Down-regulated	El VS Af	14.7036	0	-23.6816	-11.5996	2	2	2	2.4	2.4	2.4	145.21	0.0097601	2.225	761590000	8
SAR_7710s	dual specificity phosphatase-like protein 2 [Sarcoptes scabiei]	0	0	0	0	0	0	24.1978	23.1074	23.9925	23.2451	23.876	Down-regulated	El VS Af	13.2943	0	-23.6838	-10.6943	9	9	9	10.8	10.8	10.8	139.79	0	18.723	1811400000	43
SAR_8124s	pyruvate dehydrogenase-like protein [Sarcoptes scabiei]	0	0	0	0	0	0	23.5673	23.871	23.5835	23.7737	23.6293	Down-regulated	El VS Af	17.7773	0	-23.685	-11.5029	11	11	11	27.3	27.3	27.3	51.362	0	99.105	2357900000	80
SAR_8452s	methylmalonyl coenzyme A mutase-like protein, partial [Sarcoptes scabiei]	0	0	0	0	0	0	23.4435	24.2382	22.9694	23.8805	23.9114	Down-regulated	El VS Af	13.2127	0	-23.6886	-10.6717	13	13	13	30.3	30.3	30.3	83.102	0	276.18	2152600000	89
SAR_6289s	eukaryotic translation initiation factor 4E family-like protein [Sarcoptes scabiei]	0	0	0	0	0	0	23.7597	23.8901	23.3981	23.8927	23.5725	Down-regulated	El VS Af	16.0923	0	-23.7026	-11.3087	4	4	4	18.5	18.5	18.5	41.531	0	69.78	1274900000	29
SAR_3094s	mitochondrial import inner membrane translocase subunit Tim8 B-like [Dermatophagoides pteronyssinus]	3e-43	0	0	0	0	0	23.3162	24.2676	23.7783	23.8907	23.2698	Down-regulated	El VS Af	13.7816	0	-23.7045	-10.8404	4	4	4	67.8	67.8	67.8	10.184	0	27.038	1213900000	36
SAR_76s	imidazolonepropionase-like protein [Sarcoptes scabiei]	0	0	0	0	0	0	23.6584	23.97	23.7694	23.4394	23.7106	Down-regulated	El VS Af	16.485	0	-23.7096	-11.3675	10	10	10	25.8	25.8	25.8	47.927	0	96.169	2535800000	87
SAR_8753s	hypothetical protein QR98_0062790 [Sarcoptes scabiei]	2e-108	0	0	0	0	0	24.1009	23.7469	23.3158	23.8278	23.6938	Down-regulated	El VS Af	15.1378	0	-23.737	-11.1625	4	4	4	29.4	29.4	29.4	19.76	0	54.268	1364300000	29
SAR_5965s	Aldehyde dehydrogenase type III-like protein, partial [Sarcoptes scabiei]	0	0	0	0	0	0	23.6996	24.1517	23.4586	23.866	23.5523	Down-regulated	El VS Af	15.2441	0	-23.7456	-11.1864	14	14	14	42.8	42.8	42.8	50.708	0	163.23	2619800000	95
SAR_1539s	hypothetical protein QR98_0025540 [Sarcoptes scabiei]	2e-90	0	0	0	0	0	25.0281	23.218	24.1989	22.9883	23.3108	Down-regulated	El VS Af	11.319	0	-23.7488	-9.97763	5	5	5	16.1	16.1	16.1	41.327	0	14.276	706370000	13
SAR_8077s	NPC intracellular cholesterol transporter 1-like [Dermatophagoides pteronyssinus]	0	0	0	0	0	0	23.8535	23.7292	23.8182	23.6712	23.7509	Down-regulated	El VS Af	19.8784	0	-23.7646	-11.6931	7	7	7	7.2	7.2	7.2	144.83	0	8.6661	1021200000	25
SAR_1226s	calmodulin-like protein 3 [Sarcoptes scabiei]	6e-95	0	0	0	0	0	23.3266	24.0754	NaN	NaN	23.9148	Down-regulated	El VS Af	11.1034	0	-23.7723	-10.9741	4	4	4	35.7	35.7	35.7	17.434	0	13.386	823780000	26
SAR_6236s	hypothetical protein QR98_0003510 [Sarcoptes scabiei]	4e-180	0	0	0	0	0	23.5538	23.9099	23.7669	24.059	23.6918	Down-regulated	El VS Af	16.434	0	-23.7963	-11.4004	3	3	3	11.8	11.8	11.8	30.668	0	131.82	999790000	21
SAR_1569s	DnaJ domain containing protein 5 [Sarcoptes scabiei]	0	0	0	0	0	0	23.5429	24.1088	23.6196	23.8817	23.8435	Down-regulated	El VS Af	15.9414	0	-23.7993	-11.3295	5	5	5	13	13	13	42.748	0	37.619	1247300000	33
SAR_2829s	uridine phosphorylase 1-like protein [Sarcoptes scabiei]	0	0	0	0	0	0	23.9514	24.1026	23.7574	23.6797	23.5308	Down-regulated	El VS Af	15.9371	0	-23.8044	-11.3312	8	8	8	42.2	42.2	42.2	35.235	0	14.277	2214500000	57
SAR_2957s	NADH dehydrogenase [ubiquinone] 1 alpha subcomplex subunit 7-like [Dermatophagoides pteronyssinus]	1e-30	0	0	0	0	0	NaN	24.338	23.9901	23.1618	NaN	Down-regulated	El VS Af	9.99737	0	-23.83	-10.5687	5	5	5	39.6	39.6	39.6	11.48	0	7.9317	806370000	19
SAR_9120s	hypothetical protein QR98_0008940 [Sarcoptes scabiei]	7e-21	0	0	0	0	0	24.2399	24.3182	23.1085	23.8316	23.6753	Down-regulated	El VS Af	13.2614	0	-23.8347	-10.7459	9	9	9	39.6	39.6	39.6	22.775	0	13.572	1829600000	57
SAR_1965s	surfeit locus protein 4-like protein [Sarcoptes scabiei]	0	0	0	0	0	0	23.6108	24.3558	23.7554	23.8103	23.878	Down-regulated	El VS Af	15.1635	0	-23.8821	-11.2315	7	7	7	14.9	14.9	14.9	31.423	0	66.929	2172500000	68
SAR_8717s	Long-chain-fatty-acid-CoA ligase-like protein 2 [Sarcoptes scabiei]	0	0	0	0	0	0	24.1187	23.7232	23.9839	23.9417	23.8318	Down-regulated	El VS Af	17.3576	0	-23.9199	-11.5707	9	9	9	15.7	15.7	15.7	85.106	0	71.026	2630400000	67
SAR_2794s	cystatin-C-like protein [Sarcoptes scabiei]	3e-71	0	0	0	0	0	24.7155	23.5491	24.1024	23.6643	23.5958	Down-regulated	El VS Af	13.2326	0	-23.9254	-10.7739	3	3	3	15.2	15.2	15.2	28.842	0	34.233	1466800000	45
SAR_8655s	hypoxanthine-guanine phosphoribosyltransferase-like protein [Sarcoptes scabiei]	6e-171	0	0	0	0	0	24.4431	23.7291	23.8029	23.8256	23.8544	Down-regulated	El VS Af	15.0796	0	-23.931	-11.2368	12	12	12	46	46	46	27.473	0	114.86	2385000000	85
SAR_320s	calponin-like protein, partial [Sarcoptes scabiei]	8e-125	0	0	0	0	0	23.7636	24.0901	23.7499	24.3397	23.9837	Down-regulated	El VS Af	15.6656	0	-23.9854	-11.3685	12	12	12	70.2	70.2	70.2	21.504	0	163.58	2386700000	89
SAR_1863s	very-long-chain 3-oxoacyl-CoA reductase-B-like [Dermatophagoides pteronyssinus]	6e-166	0	0	0	0	0	23.8615	24.851	23.7697	24.2325	23.497	Down-regulated	El VS Af	13.047	0	-24.0423	-10.7623	7	7	7	16.8	16.8	16.8	36.262	0	6.4575	1873900000	23
SAR_967s	NADH-cytochrome b5 reductase 2-like protein [Sarcoptes scabiei]	0	0	0	0	0	0	24.3289	24.1649	24.2409	23.9142	23.5677	Down-regulated	El VS Af	14.8921	0	-24.0433	-11.2482	7	7	7	22.8	22.8	22.8	40.252	0	11.955	1765000000	45
SAR_2158s	innexin-like protein 4 [Sarcoptes scabiei]	0	0	0	0	0	0	23.9474	24.1608	24.0393	24.1948	23.9548	Down-regulated	El VS Af	18.3245	0	-24.0594	-11.7292	4	4	4	13.6	13.6	13.6	46.126	0	21.613	1383600000	39
SAR_86s	low molecular weight phosphotyrosine protein phosphatase-like protein [Sarcoptes scabiei]	6e-112	0	0	0	0	0	23.6748	24.582	23.555	24.3774	24.2622	Down-regulated	El VS Af	13.5703	0	-24.0903	-10.9421	4	4	4	21	21	21	17.915	0	66.19	2073800000	91
SAR_8153s	V-type proton ATPase subunit d-like protein [Sarcoptes scabiei]	3e-166	0	0	0	0	0	24.0567	24.1892	23.8132	24.4411	24.0741	Down-regulated	El VS Af	15.9411	0	-24.1149	-11.4724	6	6	6	21.8	21.8	21.8	39.956	0	62.708	1377200000	44
SAR_6504s	MICOS complex subunit mic10-like [Dermatophagoides pteronyssinus]	7e-28	0	0	0	0	0	24.2815	23.9582	24.1423	NaN	NaN	Down-regulated	El VS Af	13.4564	0	-24.1273	-11.6649	2	2	2	39.3	39.3	39.3	9.2086	0	15.794	1280100000	37
SAR_3902s	peroxidase-like [Dermatophagoides pteronyssinus]	0	0	0	0	0	0	24.0766	24.209	23.8912	24.4916	24.0026	Down-regulated	El VS Af	15.9025	0	-24.1342	-11.475	18	18	18	35.5	35.5	35.5	85.833	0	77.247	3975700000	132
SAR_3415s	hypothetical protein QR98_0086530, partial [Sarcoptes scabiei]	0	0	0	0	0	0	24.0741	24.4095	24.0248	24.0044	24.2201	Down-regulated	El VS Af	16.9776	0	-24.1466	-11.6326	19	19	19	22.6	22.6	22.6	115.79	0	108.78	3715800000	115
SAR_952s	sphingosine-1-phosphate lyase-like protein [Sarcoptes scabiei]	0	0	0	0	0	0	24.3814	24.3858	23.8508	24.1558	23.9994	Down-regulated	El VS Af	15.8394	0	-24.1546	-11.4739	19	19	19	40.1	40.1	40.1	63.097	0	150.16	2942500000	114
SAR_2711s	Myosin tail domain containing protein [Sarcoptes scabiei]	1e-80	0	0	0	0	0	23.9481	24.2443	24.2188	24.0884	24.2753	Down-regulated	El VS Af	17.7477	0	-24.155	-11.7216	4	4	4	45.8	45.8	45.8	13.688	0	119.55	1683100000	65
SAR_4020s	Uncharasterised	0	0	0	0	0	0	23.9233	24.6684	24.2296	23.9623	24.0392	Down-regulated	El VS Af	14.9343	0	-24.1646	-11.3101	3	3	3	23.4	23.4	23.4	20.664	0	104.98	1452100000	40
SAR_2397s	Angiotensin-converting enzyme precursor-like protein [Sarcoptes scabiei]	0	0	0	0	0	0	23.9842	NaN	24.1432	24.4775	NaN	Down-regulated	El VS Af	12.318	0	-24.2016	-11.4909	8	8	8	11.9	11.9	11.9	79.17	0	8.6287	1872500000	20
SAR_7179s	deoxyribonuclease-2-like protein [Sarcoptes scabiei]	2e-178	0	0	0	0	0	24.344	24.4746	24.2286	23.8892	24.1716	Down-regulated	El VS Af	16.0953	0	-24.2216	-11.5452	8	8	8	23.8	23.8	23.8	46.542	0	43.337	2454100000	69
SAR_5030s	Homoserine dehydrogenase-like protein [Sarcoptes scabiei]	3e-126	0	0	0	0	0	23.989	24.6333	24.0354	24.3725	24.0904	Down-regulated	El VS Af	15.331	0	-24.2241	-11.4151	10	10	10	52.8	52.8	52.8	28.286	0	323.31	2463300000	54
SAR_4581s	cathepsin B-like protein 1 [Sarcoptes scabiei]	0	0	0	0	0	0	24.513	23.9354	24.3042	24.2349	24.2019	Down-regulated	El VS Af	16.28	0	-24.2379	-11.5806	4	4	4	18.8	18.8	18.8	40.246	0	175.9	1902200000	48
SAR_6097s	acetylcholinesterase-like [Dermatophagoides pteronyssinus]	0	0	0	0	0	0	NaN	24.0011	24.1905	24.7045	24.5229	Down-regulated	El VS Af	13.273	0	-24.3548	-11.3835	4	4	4	13.6	13.6	13.6	63.752	0	63.873	1213700000	31
SAR_2398s	hypothetical protein QR98_0068360 [Sarcoptes scabiei]	0	0	0	0	0	0	24.3873	24.5532	24.3094	24.4083	24.1828	Down-regulated	El VS Af	17.772	0	-24.3682	-11.8244	15	15	15	31.3	31.3	31.3	56.002	0	135.54	3125900000	89
SAR_5523s	dopey-1-like protein [Sarcoptes scabiei]	0	0	0	0	0	0	24.4417	NaN	24.4495	NaN	24.3064	Down-regulated	El VS Af	15.3118	0	-24.3992	-11.9961	4	4	4	1.8	1.8	1.8	421.41	0.002656	3.0615	1566100000	11
SAR_1566s	cathepsin B-like protein 2 [Sarcoptes scabiei]	0	0	0	0	0	0	25.0385	24.1402	24.0734	24.3871	24.5717	Down-regulated	El VS Af	14.1405	0	-24.4422	-11.2451	7	7	7	18.3	18.3	18.3	40.211	0	71.69	4170200000	88
SAR_4817s	phosphoribosylpyrophosphate synthetase-associated protein-like protein [Sarcoptes scabiei]	0	0	0	0	0	0	23.9445	24.8537	24.4201	24.949	24.2759	Down-regulated	El VS Af	13.9088	0	-24.4886	-11.203	10	10	10	32	32	32	40.79	0	91.855	3352200000	89
SAR_2786s	hypothetical protein QR98_0101000 [Sarcoptes scabiei]	0	0	0	0	0	0	24.5748	24.6951	24.4679	24.4814	24.3352	Down-regulated	El VS Af	17.8501	0	-24.5109	-11.8994	4	4	4	20.6	20.6	20.6	29.809	0	205.22	3572900000	55
SAR_2946s	CAD protein-like protein [Sarcoptes scabiei]	0	0	0	0	0	0	23.9125	24.9009	NaN	NaN	24.8108	Down-regulated	El VS Af	10.3355	0	-24.5414	-11.003	5	5	5	3.1	3.1	3.1	249.63	0	6.623	2301100000	15
SAR_789s	yjeF N-terminal domain-containing protein, partial [Sarcoptes scabiei]	7e-175	0	0	0	0	0	24.4075	24.7035	24.6121	24.7125	24.3041	Down-regulated	El VS Af	16.7593	0	-24.5479	-11.7904	4	4	4	28.5	28.5	28.5	27.193	0	13.806	1691200000	41
SAR_2125s	urocanate hydratase-like protein [Sarcoptes scabiei]	0	0	0	0	0	0	24.9946	23.3299	24.2445	25.6067	24.6844	Down-regulated	El VS Af	11.4247	0	-24.572	-10.3176	21	21	21	43	43	43	74.792	0	323.31	6057300000	165
SAR_5140s	glutaryl-CoA dehydrogenase-like protein [Sarcoptes scabiei]	0	0	0	0	0	0	24.2849	24.8276	24.6577	24.7444	24.6313	Down-regulated	El VS Af	16.3446	0	-24.6292	-11.7689	5	5	5	7.3	7.3	7.3	112.55	0	174.57	2058300000	57
SAR_2116s	group 3 allergen SMIPP-S Yv5026E07 [Sarcoptes scabiei]	3e-149	0	0	0	0	0	23.8073	25.3384	24.8193	24.8949	24.6535	Down-regulated	El VS Af	12.8983	0	-24.7027	-10.9747	3	3	1	19.7	19.7	4.5	24.401	0	131.88	1716100000	48
SAR_7686s	fatty acid synthase-like protein 2 [Sarcoptes scabiei]	0	0	0	0	0	0	24.9848	24.912	24.7809	24.6	24.6	Down-regulated	El VS Af	16.9326	0	-24.7755	-11.9184	17	17	17	41	41	41	61.701	0	323.31	5576500000	116
SAR_2940s	ADP-ribosylation factor 4 [Dermatophagoides pteronyssinus]	8e-124	0	0	0	0	0	24.997	24.5739	NaN	24.9417	24.7393	Down-regulated	El VS Af	14.8266	0	-24.813	-11.8993	5	3	3	31.3	20.3	20.3	20.608	0	67.758	1396700000	54
SAR_2098s	hypothetical protein QR98_0105910 [Sarcoptes scabiei]	1e-86	0	0	0	0	0	25.008	25.003	24.7061	25.0412	24.8019	Down-regulated	El VS Af	17.5345	0	-24.912	-12.0546	4	4	4	43	43	43	18.388	0	288.55	3244200000	64
SAR_3291s	Sar s 3 allergen (serine protease-like protein 2) [Sarcoptes scabiei]	1e-174	0	0	0	0	0	25.4152	25.0606	24.5808	25.0912	24.9985	Down-regulated	El VS Af	15.1379	0	-25.0293	-11.7322	7	7	7	37.2	37.2	37.2	28.468	0	166.02	3852600000	77
SAR_1180s	Kinesin-like protein 2 [Sarcoptes scabiei]	0	0	0	0	0	0	25.6318	24.5094	25.2796	NaN	24.8183	Down-regulated	El VS Af	12.0077	0	-25.0598	-11.3002	4	4	4	5.9	5.9	5.9	94.975	0	4.6547	2657300000	15
SAR_7412s	2-amino-3-carboxymuconate-6-semialdehyde decarboxylase-like protein [Sarcoptes scabiei]	0	0	0	0	0	0	25.1059	25.3191	24.8452	25.0118	25.0868	Down-regulated	El VS Af	17.069	0	-25.0738	-12.0742	7	7	7	36.8	36.8	36.8	32.162	0	59.816	4325400000	92
SAR_7069s	hypothetical protein BLA29_012611 [Euroglyphus maynei]	3e-16	0	0	0	0	0	25.1597	25.1945	25.0792	NaN	NaN	Down-regulated	El VS Af	16.1924	0	-25.1445	-12.4174	2	2	2	43.5	43.5	43.5	9.5428	0	18.698	2508600000	46
SAR_7685s	fatty acid synthase-like protein 2 [Sarcoptes scabiei]	0	0	0	0	0	0	25.711	25.9107	24.7972	24.6735	24.7176	Down-regulated	El VS Af	12.7395	0	-25.162	-11.0968	96	96	96	52.3	52.3	52.3	221.88	0	323.31	31938000000	718
SAR_6366s	FYVE zinc finger and pleckstrin homology domain-containing protein [Sarcoptes scabiei]	4e-179	0	0	0	0	0	25.2704	25.2117	25.4475	24.9881	25.2303	Down-regulated	El VS Af	17.24	0	-25.2296	-12.1682	9	9	9	35	35	35	29.193	0	51.192	2975600000	55
SAR_7443s	complement component 1 Q subcomponent-binding protein, mitochondrial-like protein [Sarcoptes scabiei]	6e-141	0	0	0	0	0	25.344	25.4146	25.1749	25.2084	25.1957	Down-regulated	El VS Af	18.7737	0	-25.2675	-12.342	5	5	5	23	23	23	29.443	0	59.417	4385700000	55
SAR_9115s	RNA-binding protein FUS-like [Dermatophagoides pteronyssinus]	1e-29	0	0	0	0	0	25.0902	25.9654	24.2027	25.8203	25.4498	Down-regulated	El VS Af	12.1926	0	-25.3057	-10.9314	14	14	14	40.4	40.4	40.4	40.314	0	157.77	8575400000	141
SAR_8366s	hypothetical protein QR98_0060410, partial [Sarcoptes scabiei]	1e-144	0	0	0	0	0	24.7883	26.1777	24.9376	25.6883	25.1603	Down-regulated	El VS Af	12.9043	0	-25.3504	-11.2319	11	11	11	46.4	46.4	46.4	28.439	0	143.62	4507000000	61
SAR_5351s	Sar s 1 allergen Yv4003H01 [Sarcoptes scabiei]	0	0	0	0	0	0	25.7743	25.4409	25.3115	25.1231	25.4602	Down-regulated	El VS Af	15.969	0	-25.422	-12.0675	14	14	14	30.2	30.2	30.2	71.57	0	172.33	7800400000	143
SAR_6074s	endoplasmic reticulum resident protein 29-like protein [Sarcoptes scabiei]	5e-87	0	0	0	0	0	26.7523	24.8704	25.2932	25.8361	24.5508	Down-regulated	El VS Af	11.4884	0	-25.4606	-10.6611	18	18	18	47.6	47.6	47.6	36.172	0	323.31	10424000000	175
SAR_91s	glycine cleavage system H protein, mitochondrial-like protein [Sarcoptes scabiei]	1e-134	0	0	0	0	0	25.3522	26.0779	25.3385	25.3982	25.2773	Down-regulated	El VS Af	14.8275	0	-25.4888	-11.8634	4	4	4	25.9	25.9	25.9	21.752	0	224.88	2018800000	25
SAR_8059s	hypothetical protein QR98_0104450 [Sarcoptes scabiei]	0	0	0	0	0	0	25.4207	25.886	25.185	25.7797	25.3679	Down-regulated	El VS Af	15.2535	0	-25.5279	-11.976	11	11	11	20.1	20.1	20.1	93.184	0	242.19	6269700000	134
SAR_3283s	hypothetical protein QR98_0056070 [Sarcoptes scabiei]	5e-153	0	0	0	0	0	25.5778	26.3119	24.8977	25.7676	25.4199	Down-regulated	El VS Af	13.3184	0	-25.595	-11.4759	9	9	9	55.1	55.1	55.1	23.237	0	323.31	7218300000	122
SAR_3098s	3-hydroxyanthranilate 3,4-dioxygenase-like protein [Sarcoptes scabiei]	2e-115	0	0	0	0	0	25.655	26.0002	25.5029	25.5799	25.271	Down-regulated	El VS Af	15.625	0	-25.6018	-12.0844	16	16	16	49.7	49.7	49.7	34.95	0	97.178	8029800000	125
SAR_5574s	hypothetical protein QR98_0012300 [Sarcoptes scabiei]	3e-121	0	0	0	0	0	25.4291	26.1248	25.5802	25.8048	25.0764	Down-regulated	El VS Af	14.2493	0	-25.6031	-11.7649	18	18	18	25.3	25.3	25.3	79.784	0	323.31	8708000000	175
SAR_6294s	hypothetical protein QR98_0035250 [Sarcoptes scabiei]	0	0	0	0	0	0	25.7251	26.2898	25.338	25.8742	25.4532	Down-regulated	El VS Af	14.4337	0	-25.7361	-11.871	9	9	9	33.4	33.4	33.4	36.195	0	323.31	6486900000	114
SAR_5490s	hypothetical protein QR98_0028490, partial [Sarcoptes scabiei]	3e-132	0	0	0	0	0	26.0314	25.5446	26.4562	25.3911	25.5982	Down-regulated	El VS Af	13.9323	0	-25.8043	-11.7582	6	6	6	36.1	36.1	36.1	31.853	0	323.31	5705300000	109
SAR_7462s	hypothetical protein QR98_0054790 [Sarcoptes scabiei]	3e-111	0	0	0	0	0	25.7608	26.2726	25.1483	26.3477	25.8886	Down-regulated	El VS Af	13.6001	0	-25.8836	-11.6868	7	7	7	48.4	48.4	48.4	20.646	0	323.31	5480900000	61
SAR_6062s	galectin-like protein 5 [Sarcoptes scabiei]	0	0	0	0	0	0	25.9121	25.9311	25.9323	25.8442	25.9947	Down-regulated	El VS Af	21.2034	0	-25.9229	-12.8071	11	11	11	33.2	33.2	33.2	35.222	0	323.31	8548500000	130
SAR_8792s	poly(A) polymerase-like protein 3 [Sarcoptes scabiei]	0	0	0	0	0	0	25.9117	26.2983	25.3015	26.1395	26.0927	Down-regulated	El VS Af	14.357	0	-25.9487	-11.9406	24	24	24	43.4	43.4	43.4	69.773	0	323.31	14211000000	194
** Normalised raw data from Perseus
