# Supplementary material for: Proteomic analysis of Sarcoptes scabiei reveals that proteins differentially expressed between eggs and female adult stages are involved predominantly in genetic information processing, metabolism and/or host-parasite interactions
Source: PLoS Negl Trop Dis. 2022 Dec 6;16(12):e0010946. doi: 10.1371/journal.pntd.0010946 (PMC9725168; doi:10.1371/journal.pntd.0010946)
Supplement: S4 Table — (XLSX) [file pntd.0010946.s004.xlsx]

## Sheet: S4_Table
S4 Table. Enriched biological categories, biological processes and KEGG pathways of differentially expressed proteins in different developmental stages of Sarcoptes scabiei (i.e., eggs at an early stage (Ee); eggs at a late stage (El) of embryonation/development; and adult female (Af)).
Ee
Pathway ID	Number of associated proteins	Biological categories, biological processes and KEGG pathways
path:ko03040	16	Genetic Information Processing;Transcription;mRNA surveillance pathway
path:ko03030	8	Genetic Information Processing;Replication and repair;DNA replication
path:ko00230	2	Metabolism;Nucleotide metabolism;Purine metabolism
path:ko04110	4	Cellular Processes;Cell growth and death;Cell cycle
El
Pathway ID	Number of associated proteins	Biological categories, biological processes and KEGG pathways
path:ko04621	3	Organismal Systems;Immune system;NOD-like receptor signaling pathway
path:ko03040	14	Genetic Information Processing;Transcription;mRNA surveillance pathway
path:ko03060	6	Genetic Information Processing;Folding, sorting and degradation;Protein export
path:ko00230	9	Metabolism;Nucleotide metabolism;Purine metabolism
path:ko00190	10	Metabolism;Energy metabolism;Oxidative phosphorylation
path:ko00350	4	Metabolism;Amino acid metabolism;Tyrosine metabolism
path:ko00640	4	Metabolism;Carbohydrate metabolism;Propanoate metabolism
Af
Pathway ID	Number of associated proteins	Biological categories, biological processes and KEGG pathways
path:ko03060	7	Genetic Information Processing;Folding, sorting and degradation;Protein export
path:ko00061	18	Metabolism;Lipid metabolism;Fatty acid biosynthesis
path:ko00190	28	Metabolism;Energy metabolism;Oxidative phosphorylation
path:ko00640	7	Metabolism;Carbohydrate metabolism;Propanoate metabolism
path:ko00630	13	Metabolism;Carbohydrate metabolism;Glyoxylate and dicarboxylate metabolism
path:ko00230	11	Metabolism;Nucleotide metabolism;Purine metabolism
path:ko00240	5	Metabolism;Nucleotide metabolism;Pyrimidine metabolism
path:ko00350	5	Metabolism;Amino acid metabolism;Tyrosine metabolism
