# Supplementary material for: Proteomic analysis of Sarcoptes scabiei reveals that proteins differentially expressed between eggs and female adult stages are involved predominantly in genetic information processing, metabolism and/or host-parasite interactions
Source: PLoS Negl Trop Dis. 2022 Dec 6;16(12):e0010946. doi: 10.1371/journal.pntd.0010946 (PMC9725168; doi:10.1371/journal.pntd.0010946)
Supplement: S5 Table — (XLSM) [file pntd.0010946.s005.xlsm]

## Sheet: S5_Table
S5 Table. STRING networks for upregulated proteins in the Sarcoptes scabiei proteome of key different developmental stages (i.e., eggs at an early stage (Ee); eggs at a late stage (El) of embryonation/development; adult female (Af)).
Clusters in Ee		Protein IDs (Sarcoptes scabiei)	Homologous in Tetranychus urticae	Description*
1		SAR_7120s	tetur13g00670.1	DNA replication licensing factor mcm2-like [Dermatophagoides pteronyssinus]
1		SAR_3691s	tetur14g03720.1	DNA replication licensing factor mcm4-A-like protein [Sarcoptes scabiei]
1		SAR_5840s	tetur07g00350.1	DNA replication licensing factor Mcm3-like protein [Sarcoptes scabiei]
1		SAR_8539s	tetur01g13250.1	replication protein A 32 kDa subunit-like protein [Sarcoptes scabiei]
1		SAR_6195s	tetur04g06680.1	zygotic DNA replication licensing factor mcm6-B-like protein [Sarcoptes scabiei]
1		SAR_1982s	tetur06g03210.1	DNA replication licensing factor mcm5-A-like protein [Sarcoptes scabiei]
1		SAR_1846s	tetur20g01760.1	proliferating cell nuclear antigen-like protein [Sarcoptes scabiei]
1		SAR_7500s	tetur02g13470.1	DNA replication licensing factor mcm7-like protein [Sarcoptes scabiei]
1		SAR_9217s	tetur19g01650.1	cyclin-dependent kinase 1-like protein [Sarcoptes scabiei]
2		SAR_7850s	tetur03g08100.1	splicing factor 3B subunit 3-like protein [Sarcoptes scabiei]
2		SAR_1308s	tetur04g02280.1	pre-mRNA-processing factor 19-like protein [Sarcoptes scabiei]
2		SAR_7169s	tetur01g00800.1	luc7-like protein 2 [Sarcoptes scabiei]
2		SAR_8448s	tetur01g11210.1	U5 small nuclear ribonucleoprotein component-like protein [Sarcoptes scabiei]
2		SAR_3897s	tetur02g02450.1	Uncharacterised
2		SAR_216s	tetur02g12010.1	pre-mRNA-processing factor 6-like protein [Sarcoptes scabiei]
2		SAR_7701s	tetur14g00500.1	small nuclear ribonucleoprotein Sm D1-like protein [Sarcoptes scabiei]
2		SAR_2996s	tetur01g15430.1	small nuclear ribonucleoprotein F-like protein [Sarcoptes scabiei]
3		SAR_4534s	tetur05g04900.1	Uncharacterised
3		SAR_7971s	tetur07g04500.1	histone deacetylase 1-like [Dermatophagoides pteronyssinus]
3		SAR_2685s	tetur04g05340.1	grunge-like protein [Sarcoptes scabiei]
3		SAR_1223s	tetur15g03610.1	paired amphipathic helix protein Sin3a-like protein [Sarcoptes scabiei]
3		SAR_9099s	tetur05g01540.1	methyl-CpG-binding domain protein 2-like protein [Sarcoptes scabiei]
3		SAR_5801s	tetur12g02550.1	metastasis-associated protein MTA3-like [Dermatophagoides pteronyssinus]
3		SAR_6944s	tetur36g00970.1	transducin-like enhancer protein 4 [Dermatophagoides pteronyssinus]
4		SAR_5582s	tetur37g01120.1	structural maintenance of chromosomes protein 1A-like protein 2 [Sarcoptes scabiei]
4		SAR_522s	tetur30g00460.1	Uncharacterised
4		SAR_7115s	tetur06g05340.1	Zinc-finger double domain containing protein 12 [Sarcoptes scabiei]
4		SAR_6223s	tetur18g02260.1	structural maintenance of chromosomes protein 3-like protein 2 [Sarcoptes scabiei]
4		SAR_8889s	tetur09g06270.1	cohesin subunit SA-1-like protein [Sarcoptes scabiei]
5		SAR_175s	tetur35g01340.1	ran GTPase-activating protein 1-like protein [Sarcoptes scabiei]
5		SAR_7941s	tetur03g06560.1	nuclear pore complex protein Nup85-like protein [Sarcoptes scabiei]
5		SAR_234s	tetur03g06760.1	mRNA export factor-like protein [Sarcoptes scabiei]
5		SAR_4744s	tetur16g02930.1	nuclear pore complex protein Nup107-like protein [Sarcoptes scabiei]
5		SAR_6862s	tetur01g06540.1	nuclear pore complex protein Nup98/Nup96-like protein [Sarcoptes scabiei]
Clusters in El		Protein IDs (Sarcoptes scabiei)	Homologous in Tetranychus urticae	Description*
1		SAR_7701s	tetur14g00500.1	small nuclear ribonucleoprotein Sm D1-like protein [Sarcoptes scabiei]
1		SAR_3677s	tetur28g02200.1	polyadenylate-binding protein 2-like protein [Sarcoptes scabiei]
1		SAR_216s	tetur02g12010.1	pre-mRNA-processing factor 6-like protein [Sarcoptes scabiei]
1		SAR_7659s	tetur01g06330.1	PHD finger-like domain-containing protein 5A [Dermatophagoides pteronyssinus] >gi
1		SAR_2388s	tetur28g00410.1	nuclear cap-binding protein subunit 2-like protein [Sarcoptes scabiei]
1		SAR_8098s	tetur26g01770.1	splicing factor 3B subunit 1-like protein [Sarcoptes scabiei]
1		SAR_5289s	tetur13g02210.1	PREDICTED: RNA-binding protein 34-like [Rhagoletis zephyria]
1		SAR_6063s	tetur02g13660.1	splicing factor U2AF 50 kDa subunit-like protein [Sarcoptes scabiei]
1		SAR_8448s	tetur01g11210.1	U5 small nuclear ribonucleoprotein component-like protein [Sarcoptes scabiei]
1		SAR_7169s	tetur01g00800.1	luc7-like protein 2 [Sarcoptes scabiei]
1		SAR_7850s	tetur03g08100.1	splicing factor 3B subunit 3-like protein [Sarcoptes scabiei]
1		SAR_8026s	tetur21g02120.1	serrate RNA effector molecule B-like protein [Sarcoptes scabiei]
1		SAR_2996s	tetur01g15430.1	small nuclear ribonucleoprotein F-like protein [Sarcoptes scabiei]
1		SAR_5702s	tetur26g01580.1	nuclear cap-binding protein subunit 1-like protein [Sarcoptes scabiei]
2		SAR_9217s	tetur19g01650.1	cyclin-dependent kinase 1-like protein [Sarcoptes scabiei]
2		SAR_8539s	tetur01g13250.1	replication protein A 32 kDa subunit-like protein [Sarcoptes scabiei]
2		SAR_5840s	tetur07g00350.1	DNA replication licensing factor Mcm3-like protein [Sarcoptes scabiei]
2		SAR_7500s	tetur02g13470.1	DNA replication licensing factor mcm7-like protein [Sarcoptes scabiei]
2		SAR_6195s	tetur04g06680.1	zygotic DNA replication licensing factor mcm6-B-like protein [Sarcoptes scabiei]
2		SAR_3691s	tetur14g03720.1	DNA replication licensing factor mcm4-A-like protein [Sarcoptes scabiei]
2		SAR_7120s	tetur13g00670.1	DNA replication licensing factor mcm2-like [Dermatophagoides pteronyssinus]
3		SAR_5801s	tetur12g02550.1	metastasis-associated protein MTA3-like [Dermatophagoides pteronyssinus]
3		SAR_2685s	tetur04g05340.1	grunge-like protein [Sarcoptes scabiei]
3		SAR_6944s	tetur36g00970.1	transducin-like enhancer protein 4 [Dermatophagoides pteronyssinus]
3		SAR_9099s	tetur05g01540.1	methyl-CpG-binding domain protein 2-like protein [Sarcoptes scabiei]
3		SAR_1223s	tetur15g03610.1	paired amphipathic helix protein Sin3a-like protein [Sarcoptes scabiei]
3		SAR_7971s	tetur07g04500.1	histone deacetylase 1-like [Dermatophagoides pteronyssinus]
3		SAR_4534s	tetur05g04900.1	Uncharacterised
4		SAR_6572s	tetur01g02920.1	39S ribosomal protein L2, mitochondrial-like [Dermatophagoides pteronyssinus]
4		SAR_1318s	tetur10g02100.1	28S ribosomal protein S2, mitochondrial-like protein, partial [Sarcoptes scabiei]
4		SAR_2544s	tetur31g01080.1	Uncharacterised
4		SAR_6176s	tetur11g02260.1	39S ribosomal protein L28, mitochondrial-like [Dermatophagoides pteronyssinus]
4		SAR_4244s	tetur20g00660.1	50S ribosomal protein L1, chloroplastic-like [Dermatophagoides pteronyssinus]
4		SAR_346s	tetur26g02430.1	Uncharacterised
4		SAR_786s	tetur08g07070.1	39S ribosomal protein L24, mitochondrial-like protein [Sarcoptes scabiei]
5		SAR_1771s	tetur08g04250.1	WD domain containing protein 10 [Sarcoptes scabiei]
5		SAR_8348s	tetur03g03160.1	global transcription activator SNF2L2-like protein [Sarcoptes scabiei]
5		SAR_7414s	tetur31g01690.1	SWI/SNF-related subfamily D member 1-like protein [Sarcoptes scabiei]
5		SAR_2823s	tetur12g02390.1	SWI/SNF complex subunit SMARCC2-like protein, partial [Sarcoptes scabiei]
5		SAR_6610s	tetur19g02950.1	Actin-like protein 8 [Sarcoptes scabiei]
5		SAR_3013s	tetur06g06090.1	Beta-galactosidase-like protein [Sarcoptes scabiei]
6		SAR_4383s	tetur01g01740.1	DNA-directed RNA polymerase II subunit RPB3-like protein [Sarcoptes scabiei]
6		SAR_8784s	tetur07g02020.1	FACT complex subunit spt16-like protein [Sarcoptes scabiei]
6		SAR_4892s	tetur07g06630.1	DNA-directed RNA polymerase II subunit RPB2-like protein [Sarcoptes scabiei]
6		SAR_7046s	tetur12g03240.1	DNA-directed RNA polymerase II subunit RPB1-like isoform X3 [Dermatophagoides pteronyssinus]
6		SAR_3963s	tetur03g08660.1	SWI/SNF-like protein [Euroglyphus maynei]
6		SAR_560s	tetur14g00600.1	casein kinase II subunit beta-like protein 2 [Sarcoptes scabiei]
7		SAR_6862s	tetur01g06540.1	nuclear pore complex protein Nup98/Nup96-like protein [Sarcoptes scabiei]
7		SAR_4744s	tetur16g02930.1	nuclear pore complex protein Nup107-like protein [Sarcoptes scabiei]
7		SAR_234s	tetur03g06760.1	mRNA export factor-like protein [Sarcoptes scabiei]
7		SAR_9046s	tetur18g00620.1	nuclear pore complex protein Nup54-like protein [Sarcoptes scabiei]
7		SAR_7941s	tetur03g06560.1	nuclear pore complex protein Nup85-like protein [Sarcoptes scabiei]
8		SAR_8889s	tetur09g06270.1	cohesin subunit SA-1-like protein [Sarcoptes scabiei]
8		SAR_7115s	tetur06g05340.1	Zinc-finger double domain containing protein 12 [Sarcoptes scabiei]
8		SAR_522s	tetur30g00460.1	Uncharacterised
8		SAR_6223s	tetur18g02260.1	structural maintenance of chromosomes protein 3-like protein 2 [Sarcoptes scabiei]
8		SAR_5582s	tetur37g01120.1	structural maintenance of chromosomes protein 1A-like protein 2 [Sarcoptes scabiei]
9		SAR_5110s	tetur12g04280.1	transport Sec61 subunit alpha-like protein 1-like protein [Sarcoptes scabiei]
9		SAR_2788s	tetur17g03110.1	signal recognition particle subunit-like protein [Sarcoptes scabiei]
9		SAR_8701s	tetur07g05190.1	translocation protein SEC63-like protein [Sarcoptes scabiei]
9		SAR_3627s	tetur08g05120.1	dolichyl-diphosphooligosaccharide-protein glycosyltransferase subunit STT3B-like protein [Sarcoptes scabiei]
9		SAR_3932s	tetur02g00550.1	Sar s 28 (heat shock protein 70-like protein 7) [Sarcoptes scabiei]
Clusters in Af		Protein IDs (Sarcoptes scabiei)	Homologous in Tetranychus urticae	Description*
1		SAR_4209s	tetur08g02830.1	phosphoribosylformylglycinamidine synthase-like protein [Sarcoptes scabiei]
1		SAR_4766s	tetur07g06210.1	delta-1-pyrroline-5-carboxylate dehydrogenase, mitochondrial-like protein [Sarcoptes scabiei]
1		SAR_3990s	tetur26g01660.1	alanine aminotransferase 2-like protein [Sarcoptes scabiei]
1		SAR_5105s	tetur21g02490.1	arginine N-methyltransferase 5-like protein [Sarcoptes scabiei]
1		SAR_5463s	tetur04g04890.1	isovaleryl-CoA dehydrogenase, mitochondrial-like protein [Sarcoptes scabiei]
1		SAR_7511s	tetur21g01050.1	methylcrotonoyl-CoA carboxylase beta chain, mitochondrial-like [Dermatophagoides pteronyssinus]
1		SAR_1453s	tetur05g04480.1	phosphoribosylglycinamide formyltransferase-like protein [Sarcoptes scabiei]
1		SAR_883s	tetur08g03440.1	glutamine synthetase-like protein 2 [Sarcoptes scabiei]
1		SAR_2946s	tetur09g06150.1	CAD protein-like protein [Sarcoptes scabiei]
1		SAR_4526s	tetur02g04250.1	glutamate dehydrogenase, mitochondrial-like protein [Sarcoptes scabiei]
1		SAR_4114s	tetur28g02540.1	histidine ammonia-lyase-like protein [Sarcoptes scabiei]
1		SAR_9039s	tetur10g00490.1	2-oxoisovalerate dehydrogenase subunit beta, mitochondrial [Sarcoptes scabiei]
1		SAR_3784s	tetur08g07490.1	aminomethyltransferase, mitochondrial-like protein [Sarcoptes scabiei]
1		SAR_998s	tetur22g01740.1	arginase, non-hepatic 3-like protein [Sarcoptes scabiei]
1		SAR_6835s	tetur01g07310.1	propionyl-CoA carboxylase alpha chain-like protein [Sarcoptes scabiei]
1		SAR_5140s	tetur03g08350.1	glutaryl-CoA dehydrogenase-like protein [Sarcoptes scabiei]
1		SAR_73s	tetur07g07340.1	Uncharacterised98_0059570, partial [Sarcoptes scabiei]
1		SAR_7601s	tetur05g09000.1	nitrilase and fragile histidine triad fusion protein NitFhit-like protein [Sarcoptes scabiei]
1		SAR_8124s	tetur07g06920.1	pyruvate dehydrogenase-like protein [Sarcoptes scabiei]
1		SAR_891s	tetur02g03280.1	proline dehydrogenase 1, mitochondrial-like protein [Sarcoptes scabiei]
1		SAR_3304s	tetur01g13710.1	multifunctional protein ADE2-like protein [Sarcoptes scabiei]
1		SAR_3680s	tetur16g01060.1	lipoamide acyltransferase component of branched-chain alpha-keto acid dehydrogenase complex, mitochondrial-like [Dermatophagoides pteronyssinus]
1		SAR_7360s	tetur13g03710.1	2-oxoglutarate dehydrogenase E1 component DHKTD1, mitochondrial-like protein [Sarcoptes scabiei]
1		SAR_1031s	tetur03g05990.1	branched-chain-amino-acid aminotransferase, cytosolic-like protein [Sarcoptes scabiei]
1		SAR_91s	tetur11g04500.1	glycine cleavage system H protein, mitochondrial-like protein [Sarcoptes scabiei]
1		SAR_1265s	tetur01g13720.1	amidophosphoribosyltransferase-like [Dermatophagoides pteronyssinus]
2		SAR_7869s	tetur17g02150.1	dnaJ and TPR domain containing protein [Sarcoptes scabiei]
2		SAR_7474s	tetur21g02210.1	derlin-1-like protein [Sarcoptes scabiei]
2		SAR_6724s	tetur08g00670.1	dolichyl-diphosphooligosaccharide-protein glycosyltransferase subunit DAD1-like protein [Sarcoptes scabiei]
2		SAR_1965s	tetur01g06970.1	surfeit locus protein 4-like protein [Sarcoptes scabiei]
2		SAR_5854s	tetur13g03300.1	signal recognition particle 19 kDa protein-like protein [Sarcoptes scabiei]
2		SAR_609s	tetur09g02970.1	transport Sec61 subunit beta-like protein [Sarcoptes scabiei]
2		SAR_1938s	tetur24g00140.1	signal recognition particle receptor subunit beta-like protein [Sarcoptes scabiei]
2		SAR_7014s	tetur10g03180.1	Uncharacterised
2		SAR_1723s	tetur08g01610.1	signal recognition particle receptor subunit alpha-like protein [Sarcoptes scabiei]
2		SAR_5110s	tetur12g04280.1	transport Sec61 subunit alpha-like protein 1-like protein [Sarcoptes scabiei]
2		SAR_2788s	tetur17g03110.1	signal recognition particle subunit-like protein [Sarcoptes scabiei]
2		SAR_5194s	tetur02g02440.1	translocon-associated protein subunit gamma-like protein [Sarcoptes scabiei]
2		SAR_2598s	tetur26g02130.1	transmembrane emp24 domain-containing protein bai-like protein [Sarcoptes scabiei]
2		SAR_3627s	tetur08g05120.1	dolichyl-diphosphooligosaccharide-protein glycosyltransferase subunit STT3B-like protein [Sarcoptes scabiei]
2		SAR_3932s	tetur02g00550.1	Sar s 28 (heat shock protein 70-like protein 7) [Sarcoptes scabiei]
3		SAR_599s	tetur22g02570.1	fructose-1,6-bisphosphatase 1-like protein [Sarcoptes scabiei]
3		SAR_5363s	tetur36g00460.1	glucosamine-6-phosphate isomerase 2-like protein [Sarcoptes scabiei]
3		SAR_4226s	tetur18g02660.1	phosphomannomutase 2-like protein [Sarcoptes scabiei]
3		SAR_4125s	tetur02g12110.1	mannose-1-phosphate guanyltransferase beta-like protein [Sarcoptes scabiei]
3		SAR_5880s	tetur16g02320.1	dolichol-phosphate mannosyltransferase-like protein [Sarcoptes scabiei]
3		SAR_1688s	tetur06g02700.1	lysosomal alpha-glucosidase-like protein [Sarcoptes scabiei]
3		SAR_4718s	tetur08g04400.1	phosphatidylinositide phosphatase SAC1-like protein [Sarcoptes scabiei]
3		SAR_3176s	tetur21g01970.1	hexokinase-2-like protein 2 [Sarcoptes scabiei]
3		SAR_5662s	tetur01g02170.1	mannose-1-phosphate guanyltransferase alpha-A-like protein [Sarcoptes scabiei]
4		SAR_8249s	tetur21g00550.1	purine nucleoside phosphorylase-like protein [Sarcoptes scabiei]
4		SAR_6652s	tetur06g06000.1	dihydropyrimidine dehydrogenase [NADP(+)]-like protein [Sarcoptes scabiei]
4		SAR_2829s	tetur18g03060.1	uridine phosphorylase 1-like protein [Sarcoptes scabiei]
4		SAR_2223s	tetur01g07270.1	AMP deaminase 2-like protein [Sarcoptes scabiei]
4		SAR_3143s	tetur32g01790.1	adenosine kinase-like protein 2 [Sarcoptes scabiei]
4		SAR_868s	tetur11g03060.1	cytidine deaminase-like protein [Sarcoptes scabiei]
4		SAR_963s	tetur15g03450.1	Phosphoribosyl transferase domain containing protein [Euroglyphus maynei]
4		SAR_9027s	tetur29g01450.1	adenylate kinase isoenzyme 1-like protein [Sarcoptes scabiei]
5		SAR_8010s	tetur05g03810.1	muscle M-line assembly protein unc-89-like protein [Sarcoptes scabiei]
5		SAR_4795s	tetur08g07660.1	mesh-like CUB and sushi domain-containing protein [Sarcoptes scabiei]
5		SAR_2711s	tetur09g02220.1	Myosin tail domain containing protein [Sarcoptes scabiei]
5		SAR_102s	tetur05g09170.1	alpha-actinin, sarcomeric-like protein [Sarcoptes scabiei]
5		SAR_493s	tetur03g01330.1	Uncharacterised
5		SAR_9144s	tetur01g01850.1	twitchin-like protein [Sarcoptes scabiei]
5		SAR_1834s	tetur05g08560.1	adapter molecule Crk-like protein [Sarcoptes scabiei]
5		SAR_6042s	tetur02g10540.1	PDZ and LIM domain protein Zasp-like [Dermatophagoides pteronyssinus]
6		SAR_3991s	tetur15g02720.1	NADH dehydrogenase [ubiquinone] 1 alpha subcomplex subunit 6-like protein [Sarcoptes scabiei]
6		SAR_1319s	tetur01g14250.1	NADH dehydrogenase [ubiquinone] flavoprotein 2, mitochondrial-like protein [Sarcoptes scabiei]
6		SAR_5387s	tetur07g05240.1	NADH dehydrogenase [ubiquinone] iron-sulfur protein 7, mitochondrial-like protein [Sarcoptes scabiei]
6		SAR_5326s	tetur36g00330.1	NADH dehydrogenase [ubiquinone] 1 beta subcomplex subunit 10-like protein [Sarcoptes scabiei]
6		SAR_4190s	tetur35g01400.1	NADH dehydrogenase [ubiquinone] 1 beta subcomplex subunit 5, mitochondrial-like protein [Sarcoptes scabiei]
6		SAR_5586s	tetur11g03360.1	NADH dehydrogenase[ubiquinone] iron-sulfur protein 1, mitochondrial-like protein [Euroglyphus maynei]
6		SAR_7540s	tetur07g01250.1	zinc finger domain-containing protein 4 [Sarcoptes scabiei]
6		SAR_4370s	tetur02g08520.1	NADH dehydrogenase [ubiquinone] 1 beta subcomplex subunit 7-like protein [Sarcoptes scabiei]
7		SAR_7897s	tetur03g07630.1	Uncharacterised
7		SAR_6480s	tetur05g00940.1	Uncharacterised
7		SAR_2880s	tetur08g06310.1	V-type proton ATPase subunit H-like protein [Sarcoptes scabiei]
7		SAR_7901s	tetur20g03050.1	vacuolar ATP synthase subunit D-like protein [Sarcoptes scabiei]
7		SAR_1119s	tetur08g03920.1	V-type proton ATPase subunit C 1-A-like protein [Sarcoptes scabiei]
7		SAR_8153s	tetur02g08570.1	V-type proton ATPase subunit d-like protein [Sarcoptes scabiei]
8		SAR_173s	tetur11g03300.1	charged multivesicular body protein 5-like protein [Sarcoptes scabiei]
8		SAR_762s	tetur08g01560.1	vacuolar protein sorting-associated protein 37B-like protein [Sarcoptes scabiei]
8		SAR_4919s	tetur21g02840.1	tumor susceptibility gene 101-like protein [Sarcoptes scabiei]
8		SAR_7121s	tetur05g05510.1	vacuolar assembly/sorting protein DID4-like protein [Sarcoptes scabiei]
8		SAR_835s	tetur01g14370.1	Vta1-like protein [Sarcoptes scabiei]
8		SAR_7936s	tetur30g00940.1	vacuolar protein-sorting-associated protein 25-like protein [Sarcoptes scabiei]
* Hypothetical, Uncharacterised,conserved, and unknow proteins are called Uncharacterised
