# Supplementary material for: Proteomic analysis of Sarcoptes scabiei reveals that proteins differentially expressed between eggs and female adult stages are involved predominantly in genetic information processing, metabolism and/or host-parasite interactions
Source: PLoS Negl Trop Dis. 2022 Dec 6;16(12):e0010946. doi: 10.1371/journal.pntd.0010946 (PMC9725168; doi:10.1371/journal.pntd.0010946)
Supplement: S6 Table — (XLSX) [file pntd.0010946.s006.xlsx]

## Sheet: S6_Table
S6 Table. The full list of quantified collagens and cuticular proteins in the proteome of Sarcoptes scabiei representing key different developmental stages (i.e., eggs at an early stage (Ee); eggs at a late stage (El) of embryonation/development; and adult female (Af)).
Protein IDs	Description*	Homology from BLASTP	Sequence similarity	Ee					El					Af					N: Peptides	N: Razor + unique peptides	N: Unique peptides	N: Sequence coverage [%]	N: Unique + razor sequence coverage [%]	N: Unique sequence coverage [%]	N: Mol. weight [kDa]	N: Q-value	N: Score	N: Intensity	N: MS/MS count
				Relative quantification**					Relative quantification**					Relative quantification**
				Replicate 1	Replicate 2	Replicate 3	Replicate 4	Replicate 5	Replicate 1	Replicate 2	Replicate 3	Replicate 4	Replicate 5	Replicate 1	Replicate 2	Replicate 3	Replicate 4	Replicate 5
SAR_1289s	cuticle protein-like protein 2 [Sarcoptes scabiei]	Dermatophagoides farinae	0.5497	23.8108	23.4344	23.5467	22.2933	23.2994	26.9565	26.1632	26.6889	27.0808	27.0995	0	0	0	0	0	35	35	35	52.5	52.5	52.5	71.865	0	323.31	15375000000	429
SAR_2622s	cuticle protein-like protein 5 [Sarcoptes scabiei]	Dermatophagoides pteronyssinus	0.6	25.7763	26.0281	25.0254	25.5969	25.6733	27.0114	26.9046	27.9373	27.7897	27.1633	27.3239	27.8999	27.4936	27.7599	27.5779	5	5	5	54.5	54.5	54.5	16.836	0	221.37	27207000000	282
SAR_3079s	cuticular protein-like protein 11, partial [Sarcoptes scabiei]	Euroglyphus maynei	0.6884	24.2869	23.7937	24.1352	23.6672	23.8998	27.1322	26.157	26.5921	26.5773	27.2289	0	0	19.7499	0	0	13	11	11	40.6	40.6	40.6	25.378	0	323.31	8958800000	244
SAR_3322s	cuticle protein 92A-like protein [Sarcoptes scabiei]	Dermatophagoides farinae	0.6531	25.3032	25.7795	0	25.8169	25.6384	27.2805	26.7546	27.8674	27.3416	27.3043	27.4954	27.2885	27.3064	27.3657	27.2597	4	4	4	31.5	31.5	31.5	11.961	0	153.16	20483000000	179
SAR_3720s	cuticle protein-like protein 4 [Sarcoptes scabiei]	Tyrophagus putrescentiae	0.7732	0	0	0	0	0	24.3947	23.6601	24.0809	24.2531	23.9596	0	0	0	0	0	13	13	13	50.5	50.5	50.5	46.48	0	67.856	1864900000	83
SAR_4204s	cuticular protein-like protein 9 [Sarcoptes scabiei]	Dermatophagoides pteronyssinus	0.85	28.2098	27.958	27.8888	27.7171	27.5576	30.1471	29.1769	30.331	30.0984	30.0938	26.4324	26.5567	27.0079	26.3663	26.6745	9	9	9	59.6	59.6	59.6	17.587	0	323.31	75208000000	869
SAR_4497s	structural constituent of cuticle-like protein [Sarcoptes scabiei]	Dermatophagoides pteronyssinus	0.7752	23.9283	23.5074	23.9327	23.3332	23.4048	26.9577	25.6457	26.2025	26.5962	26.9704	19.8866	0	20.0156	0	19.6788	9	9	9	54.1	54.1	54.1	27.83	0	323.31	10008000000	234
SAR_4705s	Cuticle protein-like protein 6 [Sarcoptes scabiei]	Euroglyphus maynei	0.6549	0	0	0	0	0	27.3598	26.1504	26.8498	27.4402	27.5146	0	0	0	0	0	4	4	4	20.8	20.8	20.8	31.711	0	233.07	5904100000	66
SAR_5107s	cuticle protein-like protein 1 [Sarcoptes scabiei]	Dermatophagoides pteronyssinus	0.8	29.5426	30.0464	29.0018	29.0627	29.0796	31.2803	30.6268	32.0385	31.5265	31.5037	31.0192	31.3257	30.8063	31.4092	31.2586	5	5	5	37.1	37.1	37.1	11.391	0	323.31	363360000000	931
SAR_5108s	cuticle protein 57A-like protein 1 [Sarcoptes scabiei]	Dermatophagoides pteronyssinus	0.7935	26.7886	27.1002	26.9214	26.803	26.5166	29.1923	28.2702	29.486	29.3303	29.0109	26.6013	26.9053	27.2588	26.2421	26.8236	3	3	3	33.3	33.3	33.3	11.757	0	180.89	31585000000	355
SAR_5893s	cuticle protein viking-like protein [Sarcoptes scabiei]	Dermatophagoides farinae	0.7321	27.2216	27.7847	25.6942	27.3503	27.4495	27.7486	27.1949	27.6333	27.6225	27.7848	30.1218	30.5456	30.2143	30.4642	30.2188	35	35	35	52.7	52.7	52.7	65.851	0	323.31	484780000000	2483
SAR_6651s	cuticular protein-like protein 8 [Sarcoptes scabiei]	Dermatophagoides farinae	0.5303	24.2213	23.4497	24.956	23.6505	23.4009	27.1414	25.4984	26.1309	26.5552	27.1138	18.705	20.3508	21.2176	17.6001	20.1763	19	19	17	54	54	54	39.539	0	323.31	22495000000	447
SAR_770s	cuticle protein-like protein 3 [Sarcoptes scabiei]	Dermatophagoides pteronyssinus	0.4467	24.1862	24.3604	23.7383	23.7657	23.6875	26.4541	25.765	26.689	26.9272	26.7516	23.4311	23.8954	24.0692	23.4639	23.7488	12	12	12	83	83	83	20.929	0	323.31	11663000000	323
SAR_4070s	collagen alpha chain, type IV-like protein [Sarcoptes scabiei]	Dermatophagoides farinae	0.6205	0	0	0	0	0	22.2267	0	21.8812	22.1509	22.0738	22.6909	0	22.6811	0	22.3982	4	4	4	2.1	2.1	2.1	174.6	0	5.0377	432410000	23
SAR_8144s	collagen alpha-2(IV) chain-like protein [Sarcoptes scabiei]	Dermatophagoides farinae	0.8343	24.6298	22.1558	24.8179	0	23.5919	23.1026	24.4246	23.4076	23.8346	23.295	24.2427	21.8794	24.2442	0	23.6747	6	6	6	4.7	4.7	4.7	176.2	0	64.19	1620100000	46
